# Supplementary material for: Uncertainty-driven dynamics for active learning of interatomic potentials
Source: Nat Comput Sci. 2023 Mar 6;3(3):230–9. doi: 10.1038/s43588-023-00406-5 (PMC10766548; doi:10.1038/s43588-023-00406-5)
Supplement: Supplementary file 2 — Statistical source data for Fig. 1. [file 43588_2023_406_MOESM2_ESM.xlsx]

## Sheet: 1_b
AL iteration	350K MD-AL	350K UDD-AL	600K MD-AL	1000K MD-AL
0	2235.33	2022.35	2178.81	2039.12
1	4411.52	4178.75	4086.54	4246
2	6888.67	6595.94	6237.15	6888.06
3	8092.27	12307.6	6859.46	6984.15
4	7927.27	18279.1	12932.1	9224.17
5	19459.1	21532	14407.7	23371.9
6	26849.5	22826.4	20167.4	18190
7	23459.7	20729	31560	23299
8	26372.4	26381.7	26767.8	28478.1
9	23955.6	39673.9	26976.4	22007.8
10	58300.8	85157.2	45813.3	62257.5
11	80141.4	105707	76188.5	73202.9
12	152020	142247	130844	162937
13	168514	158914	177365	177089
14	171928	175064	190314	178750
15	186890	67245.2	73727.6	78750.4
16	189570	866.438	11934.2	1401.22
17	193543	1052.56	19155.9	2082.75
18	197182	880.292	27448.9	1697.54
19	200001	1184.48	49350.2	1796.79
20	193790	1348.9	59454.4	2465.52
21	200001	1504.5	59914.5	2572.69
22	196516	1515.69	85781.1	2449.83
23	200001	1905.81	96698.1	2892
24	200001	2324.31	120368	4324.25
25	200001	2335.85	85988.2	3534.77
26	200001	2300.19	131194	3381.83
27	200001	2852.65	125485	5237.19
28	200001	2647.85	146075	4284.73
29	192856	2754.33	154715	4848.96
30	200001	4517.81	168282	6384.52
31	200001	4331.35	170902	8195.75
32	200001	3838.5	158182	6405.15
33	200001	3681.94	160312	7252.06
34	199998	6950.42	170043	8431.27
35	200001	4353.88	167058	7736.48
36	200001	7053.23	163680	8490.94
37	200001	5089.38	190151	9279.62
38	200001	7333.88	178549	11376.8
39	200001	13190.3	174046	8702.1
40	198433	11447.8	190022	11244
41	200001	20650.3	188253	10491.2
42	200001	9413.23	178293	12366.9
43	200001	17855.6	178344	12473
44	200001	13657.6	180488	10657.8
45	200001	72510.8	188286	14163
46	200001	13898	189358	12902.2
47	200001	20588.4	169781	10407.1
48	200001	35664	191332	12635.8
49	200001	47329.7	184745	11107.7
50	200001	49929.3	187573	14423.8
51	200001	31528.5	195135	16499.3
52	200001	45486	195055	16030.2
53	200001	39617.7	189206	16878.8
54	200001	60046.3	175368	16809.3
55	200001	54686.7	177989	17349.4
56	200001	149646	186967	19271.9
57	200001	90684.5	178486	15762.8
58	200001	43711.5	188416	20548.5
59	200001	91305.7	186966	25196.9
60	200001	83697	193013	22741.2
61	200001	111112	188750	16575.3
62	200001	90477.2	197216	20922.2
63	200001	118442	188658	27586.9
64	200001	117563	183315	19596.1
65	200001	129804	193066	23326
66	200001	130358	190312	20689.5
67	200001	159522	184302	29737.5
68	200001	177877	188496	21724.3
69	200001	129983	190347	21471.8
70	200001	149093	184493	29865
71	200001	162564	191857	22492.3
72	200001	122827	182628	27276.3
73	200001	134727	197573	27095.6
74	197815	152292	186208	29422.7
75	200001	154472	188724	28940.9
76	200001	154503	194315	31839.5
77	200001	195499	189130	28846.5
78	200001	159130	187778	29626.1
79	200001	170255	175781	28425.4
80	200001	161914	199966	35006.7

## Sheet: 1_c
Bins left edges	350K MD-AL	350K UDD-AL	600K MD-AL	1000 MD-AL	Initial training set
0	0	0	0	0	6
1.4087	0	0	0	0	5
2.81739	0	0	0	0	7
4.22609	0	0	0	0	23
5.63478	0	0	0	0	21
7.04348	1	0	0	0	20
8.45218	3	0	0	0	17
9.86087	12	0	0	0	14
11.2696	32	3	0	0	9
12.6783	95	1	4	2	3
14.087	142	10	2	0	0
15.4957	207	16	5	3	0
16.9044	196	23	3	4	0
18.313	142	40	11	6	0
19.7217	103	47	27	7	0
21.1304	54	79	40	13	0
22.5391	32	92	53	5	0
23.9478	10	98	62	15	0
25.3565	3	107	82	28	0
26.7652	6	116	97	23	0
28.1739	0	90	121	42	0
29.5826	2	101	109	30	0
30.9913	0	64	95	32	0
32.4	0	52	94	51	0
33.8087	0	40	66	43	0
35.2174	0	21	53	46	0
36.6261	0	15	38	58	0
38.0348	0	7	25	58	0
39.4435	0	5	15	53	0
40.8522	0	5	11	59	0
42.2609	0	2	4	50	0
43.6696	0	2	3	50	0
45.0783	0	1	0	50	0
46.487	0	1	0	43	0
47.8957	0	1	1	49	0
49.3044	0	0	2	42	0
50.7131	0	0	0	32	0
52.1217	0	0	0	29	0
53.5304	0	0	0	18	0
54.9391	0	0	0	23	0
56.3478	0	0	0	15	0
57.7565	0	1	0	13	0
59.1652	0	0	1	10	0
60.5739	0	0	0	6	0
61.9826	0	0	0	6	0
63.3913	0	0	0	5	0
64.8	0	0	0	1	0
66.2087	0	0	0	4	0
67.6174	0	0	0	0	0

## Sheet: 1_d
AL iteration	350K MD-AL	350K UDD-AL	600K MD-AL	1000K MD-AL
0	3.56531	4.24665	3.43325	4.23989
1	3.62665	3.32664	3.48237	2.85967
2	3.73265	2.85606	4.21245	2.12721
3	2.64306	2.49571	3.42356	1.66017
4	4.15449	2.82108	4.61069	3.27068
5	3.50866	3.14731	3.49221	3.28905
6	2.96897	1.81167	2.30769	2.03489
7	1.48399	1.60928	3.03116	1.86171
8	0.838846	0.522002	1.4155	0.630845
9	0.424996	0.308466	0.426303	0.412005
10	0.297935	0.259886	0.294092	0.274107
11	0.257273	0.226372	0.236519	0.22814
12	0.242591	0.223144	0.227525	0.236826
13	0.237979	0.210999	0.21538	0.21761
14	0.245282	0.22299	0.211383	0.219608
15	0.226372	0.233752	0.209462	0.210999
16	0.211921	0.227756	0.22176	0.217302
17	0.210461	0.255351	0.207386	0.25512
18	0.233598	0.243129	0.207617	0.246973
19	0.228525	0.246896	0.205618	0.250124
20	0.218148	0.230446	0.217225	0.263345
21	0.216687	0.219224	0.221069	0.244436
22	0.220223	0.237672	0.212459	0.249817
23	0.216918	0.230446	0.211537	0.246281
24	0.203466	0.227218	0.198162	0.233367
25	0.204312	0.225988	0.221607	0.249663
26	0.199238	0.242668	0.211153	0.253891
27	0.198009	0.225681	0.210615	0.245743
28	0.206618	0.242976	0.209	0.262423
29	0.222529	0.245666	0.210153	0.238978
30	0.212536	0.216995	0.22814	0.236826
31	0.210307	0.232675	0.222683	0.27526
32	0.199776	0.258349	0.247049	0.265036
33	0.20362	0.247741	0.225757	0.265882
34	0.191321	0.249509	0.24459	0.264268
35	0.221607	0.246973	0.261424	0.266574
36	0.205311	0.256504	0.243052	0.256581
37	0.207617	0.257734	0.239209	0.265344
38	0.211921	0.265113	0.240516	0.258964
39	0.223682	0.260809	0.248279	0.258656
40	0.208616	0.252507	0.242899	0.279333
41	0.197778	0.270724	0.23329	0.259656
42	0.211076	0.269341	0.252968	0.257503
43	0.205003	0.256735	0.232522	0.27303
44	0.209	0.254813	0.228217	0.272031
45	0.204312	0.255812	0.228371	0.26788
46	0.209077	0.269033	0.255044	0.254506
47	0.206771	0.252891	0.236442	0.264959
48	0.207924	0.259271	0.237595	0.259886
49	0.210845	0.277796	0.251585	0.270571
50	0.200468	0.264268	0.236749	0.26665
51	0.197086	0.264344	0.237979	0.24067
52	0.219992	0.274875	0.239901	0.268265
53	0.200776	0.241361	0.215304	0.280179
54	0.20508	0.255735	0.250124	0.255351
55	0.181482	0.273722	0.224989	0.274414
56	0.190706	0.287404	0.246204	0.256043
57	0.187785	0.285022	0.243206	0.295168
58	0.192551	0.273645	0.253737	0.263115
59	0.185172	0.299088	0.252123	0.262423
60	0.186248	0.288942	0.244052	0.261808
61	0.182251	0.269725	0.256888	0.253353
62	0.18717	0.282716	0.242514	0.294553
63	0.179176	0.275336	0.241823	0.288788
64	0.186248	0.267727	0.236903	0.285944
65	0.186402	0.294322	0.263422	0.262423
66	0.184557	0.301087	0.246127	0.28971
67	0.179561	0.270648	0.244436	0.274645
68	0.166416	0.292862	0.252123	0.28433
69	0.178408	0.269033	0.246435	0.287328
70	0.161266	0.28433	0.25366	0.259732
71	0.175333	0.310157	0.244897	0.296782
72	0.168953	0.314769	0.271262	0.293093
73	0.16511	0.303085	0.233137	0.310695
74	0.165878	0.278642	0.260732	0.265805
75	0.172104	0.307467	0.257657	0.276489
76	0.15873	0.2831	0.260809	0.291017
77	0.156577	0.281332	0.259271	0.293169
78	0.172719	0.282254	0.26642	0.303239
79	0.161036	0.310311	0.255966	0.292401
80	0.161189	0.272646	0.269418	0.282562

## Sheet: 1_e
Bins left edges	350K MD-AL	50ns MD test set
0	0	0.000124938
0.640316	0	0.00109321
1.28063	0	0.00502876
1.92095	0	0.0121815
2.56127	0	0.0239257
3.20158	0	0.0436972
3.8419	0	0.0649367
4.48221	0.0048804	0.089612
5.12253	0.0073206	0.1141
5.76285	0.0097608	0.130623
6.40316	0.0158613	0.138931
7.04348	0.012201	0.141805
7.6838	0.0256221	0.137932
8.32411	0.0219618	0.125813
8.96443	0.0280623	0.111351
9.60474	0.0256221	0.0967959
10.2451	0.0451437	0.0761499
10.8854	0.0524643	0.064187
11.5257	0.061005	0.0491007
12.166	0.0841869	0.0381999
12.8063	0.085407	0.0296728
13.4466	0.102488	0.0219579
14.087	0.12445	0.0138057
14.7273	0.12445	0.00987012
15.3676	0.130551	0.00690284
16.0079	0.103709	0.00456025
16.6482	0.114689	0.00337333
17.2885	0.0841869	0.00256123
17.9289	0.0561246	0.00134309
18.5692	0.0683256	0.000749629
19.2095	0.0475839	0.000624691
19.8498	0.0280623	0.000281111
20.4901	0.0329427	0.000124938
21.1304	0.0256221	0.000124938
21.7708	0.0109809	9.37e-05
22.4111	0.0085407	3.12e-05
23.0514	0.0024402	0
23.6917	0.0061005	0
24.332	0	3.12e-05
24.9723	0.0024402	3.12e-05
25.6127	0.0048804	0
26.253	0.0012201	0
26.8933	0	0
27.5336	0	0
28.1739	0.0024402	0
28.8142	0	0
29.4546	0	0
30.0949	0	0
30.7352	0	0
