# Supplementary material for: Uncertainty-driven dynamics for active learning of interatomic potentials
Source: Nat Comput Sci. 2023 Mar 6;3(3):230–9. doi: 10.1038/s43588-023-00406-5 (PMC10766548; doi:10.1038/s43588-023-00406-5)
Supplement: Supplementary file 3 — Statistical source data for Fig. 2. [file 43588_2023_406_MOESM3_ESM.xlsx]

## Sheet: 2_a
Bin center x	Bin center y	Bin values	Initial training set x	Initial training set y
-3.61419	-1.12383	10.6673	0.651118	-3.50018
-3.61419	0.0658249	11.881	1.23113	0.807303
-3.35325	-2.01607	9.85625	-0.0137445	3.03296
-3.35325	-1.71865	6.90984	1.90861	-1.60357
-3.35325	-1.42124	10.072	-2.64135	0.782778
-3.35325	-1.12383	7.3282	-1.31812	-1.51467
-3.35325	-0.826414	8.16202	-0.359308	0.907031
-3.35325	-0.529001	9.35464	0.116266	-0.157104
-3.35325	-0.231588	9.66988	0.683463	-0.358546
-3.35325	0.0658249	8.45987	-3.38923	-0.208365
-3.35325	0.363238	9.62005	-3.0877	0.330649
-3.35325	0.660651	9.39302	-0.0625485	-1.38577
-3.09232	-2.31348	10.4909	0.246716	-0.64455
-3.09232	-2.01607	8.076	-0.107719	-2.30934
-3.09232	-1.71865	7.00939	0.0509374	0.359368
-3.09232	-1.42124	8.12829	-0.990305	1.53815
-3.09232	-1.12383	7.47439	-0.774233	-1.35209
-3.09232	-0.826414	8.01276	-2.00344	-1.21091
-3.09232	-0.529001	8.1569	-0.442325	-1.65017
-3.09232	-0.231588	8.27853	0.238489	0.886004
-3.09232	0.0658249	8.18701	-1.344	-1.69928
-3.09232	0.363238	7.01156	1.82171	-0.681253
-3.09232	0.660651	8.86969	-0.786634	0.445866
-3.09232	0.958064	10.7503	0.40535	-1.3866
-2.83138	-2.61089	8.33393	0.204543	1.70953
-2.83138	-2.31348	8.24111	1.48148	-0.266689
-2.83138	-2.01607	8.56236	0.16781	-1.06926
-2.83138	-1.71865	8.15667	-0.19465	0.741018
-2.83138	-1.42124	7.55682	0.91044	-1.78611
-2.83138	-1.12383	7.81666	1.1227	0.121857
-2.83138	-0.826414	7.57889	-0.543898	2.69719
-2.83138	-0.529001	8.70987	-0.786767	-2.45008
-2.83138	-0.231588	7.78304	1.57597	-0.352596
-2.83138	0.0658249	8.64518	-0.860046	-0.0133258
-2.83138	0.363238	7.69277	1.76761	-2.62403
-2.83138	0.660651	8.277	0.413579	-1.44571
-2.83138	0.958064	8.34914	-0.269568	-0.135622
-2.83138	1.25548	12.5916	-2.14952	-2.24002
-2.57044	-2.9083	9.7777	0.237247	-0.491138
-2.57044	-2.61089	8.71603	-0.461403	-2.15154
-2.57044	-2.31348	8.77633	-2.6696	0.826337
-2.57044	-2.01607	6.85489	-0.374141	0.303071
-2.57044	-1.71865	6.59679	2.05988	-1.90131
-2.57044	-1.42124	7.45325	-2.10905	-0.890895
-2.57044	-1.12383	7.46356	1.12567	-2.05219
-2.57044	-0.826414	7.64636	1.57928	-0.593377
-2.57044	-0.529001	8.07382	-0.988035	0.788394
-2.57044	-0.231588	7.59628	-1.93419	-1.01751
-2.57044	0.0658249	6.94511	0.296167	1.98316
-2.57044	0.363238	7.35879	-0.532381	-1.69186
-2.57044	0.660651	7.81778	-3.02429	-2.20845
-2.57044	0.958064	8.09859	-1.06486	-2.1708
-2.57044	1.25548	9.38835	-0.371301	0.591992
-2.57044	1.55289	7.53267	0.380153	2.62618
-2.57044	1.8503	9.49367	-2.04332	0.495049
-2.3095	-3.20572	8.97613	-3.00224	1.05517
-2.3095	-2.9083	7.56075	-0.642693	-1.45633
-2.3095	-2.61089	9.06269	0.774469	-1.11805
-2.3095	-2.31348	7.66929	1.30664	-2.19819
-2.3095	-2.01607	7.77813	1.40083	0.606027
-2.3095	-1.71865	6.85127	-2.4308	-1.41373
-2.3095	-1.42124	6.74763	-2.44497	-0.69213
-2.3095	-1.12383	7.56691	-0.269413	2.95641
-2.3095	-0.826414	7.47348	0.00232178	-2.7896
-2.3095	-0.529001	6.89505	0.281082	1.38281
-2.3095	-0.231588	7.23555	1.01248	-1.08498
-2.3095	0.0658249	6.70392	1.0254	-2.52775
-2.3095	0.363238	7.2178	1.06507	2.85886
-2.3095	0.660651	7.52855	-0.655288	-0.753566
-2.3095	0.958064	8.1149	-2.53113	0.894535
-2.3095	1.25548	8.71443	0.255657	-0.954521
-2.3095	1.55289	9.42221	-1.3193	2.27728
-2.3095	1.8503	9.556	-1.02846	1.12029
-2.04856	-3.20572	7.34608	2.1613	-1.69068
-2.04856	-2.9083	8.91731	-1.65556	2.16736
-2.04856	-2.61089	7.86499	-0.974008	0.789678
-2.04856	-2.31348	7.6232	-1.10227	1.87181
-2.04856	-2.01607	7.8774	1.2791	-1.87327
-2.04856	-1.71865	7.22365	-0.128708	-1.40231
-2.04856	-1.42124	6.77097	1.69151	-1.37499
-2.04856	-1.12383	7.50689	-2.04204	0.143143
-2.04856	-0.826414	6.2578	-2.80789	-1.39108
-2.04856	-0.529001	7.02006	1.03174	-0.165112
-2.04856	-0.231588	7.03205	1.37093	1.47379
-2.04856	0.0658249	7.3554	2.51465	-1.34508
-2.04856	0.363238	7.511	-0.0326807	0.745613
-2.04856	0.660651	7.09473	1.44416	-2.75412
-2.04856	0.958064	8.53586	2.14334	-0.777915
-2.04856	1.25548	8.6575	-0.74381	-1.16658
-2.04856	1.55289	8.7681	-0.518929	-1.64908
-2.04856	1.8503	8.35054	1.1547	0.503616
-2.04856	2.14772	8.62052	-0.390163	0.718309
-2.04856	2.44513	8.01471	-0.160192	-3.75606
-1.78763	-3.50313	8.32177	1.19611	-1.29413
-1.78763	-3.20572	9.0925	0.696476	0.295603
-1.78763	-2.9083	7.67435	-0.485794	1.92621
-1.78763	-2.61089	7.81401	-2.17478	1.33562
-1.78763	-2.31348	7.37449	-1.38837	-0.802653
-1.78763	-2.01607	6.67557	-3.14533	0.358871
-1.78763	-1.71865	7.62809	-0.320091	-3.67529
-1.78763	-1.42124	6.16314	1.13862	-1.24572
-1.78763	-1.12383	6.64893	1.90278	-1.00564
-1.78763	-0.826414	7.50154	0.618899	-0.345147
-1.78763	-0.529001	7.27892	-0.0496026	-2.17017
-1.78763	-0.231588	7.13592	-0.534483	-0.428389
-1.78763	0.0658249	7.02562	1.56238	0.0350359
-1.78763	0.363238	7.18692	0.830247	0.507713
-1.78763	0.660651	8.1237	-0.049428	-0.256757
-1.78763	0.958064	7.79293	-2.66021	-2.08854
-1.78763	1.25548	7.84373	0.487254	1.81131
-1.78763	1.55289	7.69066	0.482033	-1.46928
-1.78763	1.8503	8.01161	0.78313	-1.95612
-1.78763	2.14772	7.50431	2.0707	-2.19469
-1.78763	2.44513	9.5372	-2.34445	0.132921
-1.78763	2.74254	12.6088	2.52411	-0.379307
-1.52669	-3.50313	8.44719	-0.645105	-0.927203
-1.52669	-3.20572	7.73408	-1.03564	-2.14355
-1.52669	-2.9083	9.21566	-0.0450703	-1.72108
-1.52669	-2.61089	6.57223	-0.0159235	3.7289
-1.52669	-2.31348	6.68944	-1.31267	-2.51452
-1.52669	-2.01607	7.04257	-1.7128	-2.17334
-1.52669	-1.71865	5.90571	-1.28026	-3.5374
-1.52669	-1.42124	5.70211	1.22442	-1.19858
-1.52669	-1.12383	7.15344	-0.00486382	-0.739424
-1.52669	-0.826414	6.8756	-1.68002	1.3917
-1.52669	-0.529001	6.22061
-1.52669	-0.231588	6.29749
-1.52669	0.0658249	7.29113
-1.52669	0.363238	7.1857
-1.52669	0.660651	7.34118
-1.52669	0.958064	7.2702
-1.52669	1.25548	8.35777
-1.52669	1.55289	7.80624
-1.52669	1.8503	8.12207
-1.52669	2.14772	7.82433
-1.52669	2.44513	8.86728
-1.52669	2.74254	8.17809
-1.26575	-3.80054	11.1251
-1.26575	-3.50313	8.97479
-1.26575	-3.20572	7.22002
-1.26575	-2.9083	7.59598
-1.26575	-2.61089	7.37764
-1.26575	-2.31348	6.45509
-1.26575	-2.01607	7.63543
-1.26575	-1.71865	6.42905
-1.26575	-1.42124	6.00251
-1.26575	-1.12383	6.87667
-1.26575	-0.826414	5.95028
-1.26575	-0.529001	6.94817
-1.26575	-0.231588	7.45477
-1.26575	0.0658249	7.28528
-1.26575	0.363238	7.82545
-1.26575	0.660651	7.31195
-1.26575	0.958064	7.75178
-1.26575	1.25548	7.41648
-1.26575	1.55289	8.32613
-1.26575	1.8503	8.35562
-1.26575	2.14772	8.24415
-1.26575	2.44513	7.09763
-1.26575	2.74254	10.2298
-1.26575	3.03995	8.0933
-1.00481	-3.80054	8.77491
-1.00481	-3.50313	7.24749
-1.00481	-3.20572	7.58023
-1.00481	-2.9083	7.07748
-1.00481	-2.61089	7.17474
-1.00481	-2.31348	6.03871
-1.00481	-2.01607	7.02981
-1.00481	-1.71865	6.39985
-1.00481	-1.42124	6.6125
-1.00481	-1.12383	6.31701
-1.00481	-0.826414	6.55281
-1.00481	-0.529001	6.68588
-1.00481	-0.231588	6.48779
-1.00481	0.0658249	6.98421
-1.00481	0.363238	7.61456
-1.00481	0.660651	7.6391
-1.00481	0.958064	7.30838
-1.00481	1.25548	7.89835
-1.00481	1.55289	7.52417
-1.00481	1.8503	8.28697
-1.00481	2.14772	8.47197
-1.00481	2.44513	8.87255
-1.00481	2.74254	8.09663
-1.00481	3.03995	8.83707
-1.00481	3.33737	8.3043
-1.00481	3.63478	9.89896
-0.743874	-3.80054	8.44718
-0.743874	-3.50313	7.9609
-0.743874	-3.20572	7.52426
-0.743874	-2.9083	7.48726
-0.743874	-2.61089	7.31389
-0.743874	-2.31348	6.70342
-0.743874	-2.01607	7.27274
-0.743874	-1.71865	6.68521
-0.743874	-1.42124	5.84436
-0.743874	-1.12383	6.98335
-0.743874	-0.826414	6.65318
-0.743874	-0.529001	7.44502
-0.743874	-0.231588	7.00415
-0.743874	0.0658249	6.36551
-0.743874	0.363238	6.81482
-0.743874	0.660651	6.75483
-0.743874	0.958064	7.462
-0.743874	1.25548	7.8272
-0.743874	1.55289	8.47164
-0.743874	1.8503	8.08158
-0.743874	2.14772	7.89588
-0.743874	2.44513	8.86064
-0.743874	2.74254	8.40928
-0.743874	3.03995	8.80718
-0.743874	3.33737	9.09984
-0.743874	3.63478	8.92123
-0.482936	-4.09796	10.1023
-0.482936	-3.80054	8.49962
-0.482936	-3.50313	7.04066
-0.482936	-3.20572	7.7462
-0.482936	-2.9083	6.6542
-0.482936	-2.61089	6.64836
-0.482936	-2.31348	6.79714
-0.482936	-2.01607	6.84554
-0.482936	-1.71865	6.76773
-0.482936	-1.42124	6.41605
-0.482936	-1.12383	5.93061
-0.482936	-0.826414	6.31303
-0.482936	-0.529001	6.66565
-0.482936	-0.231588	6.84216
-0.482936	0.0658249	6.92041
-0.482936	0.363238	6.84795
-0.482936	0.660651	7.09011
-0.482936	0.958064	6.29292
-0.482936	1.25548	8.10433
-0.482936	1.55289	8.00836
-0.482936	1.8503	7.86135
-0.482936	2.14772	6.84784
-0.482936	2.44513	8.07603
-0.482936	2.74254	8.62357
-0.482936	3.03995	8.02993
-0.482936	3.33737	8.0216
-0.482936	3.63478	7.53532
-0.482936	3.93219	10.0348
-0.221998	-4.09796	11.6526
-0.221998	-3.80054	7.96904
-0.221998	-3.50313	7.33991
-0.221998	-3.20572	7.23251
-0.221998	-2.9083	7.39187
-0.221998	-2.61089	7.28669
-0.221998	-2.31348	6.6618
-0.221998	-2.01607	6.78967
-0.221998	-1.71865	6.56679
-0.221998	-1.42124	7.15037
-0.221998	-1.12383	6.4973
-0.221998	-0.826414	7.11916
-0.221998	-0.529001	6.00887
-0.221998	-0.231588	6.55739
-0.221998	0.0658249	6.98815
-0.221998	0.363238	6.95773
-0.221998	0.660651	7.1777
-0.221998	0.958064	7.24219
-0.221998	1.25548	7.51926
-0.221998	1.55289	7.76378
-0.221998	1.8503	7.0388
-0.221998	2.14772	7.63383
-0.221998	2.44513	7.39552
-0.221998	2.74254	8.08246
-0.221998	3.03995	8.50815
-0.221998	3.33737	8.08596
-0.221998	3.63478	8.15817
-0.221998	3.93219	8.36074
-0.221998	4.22961	11.8424
0.0389398	-4.09796	11.8882
0.0389398	-3.80054	8.15838
0.0389398	-3.50313	7.78634
0.0389398	-3.20572	7.50853
0.0389398	-2.9083	6.95767
0.0389398	-2.61089	7.33266
0.0389398	-2.31348	6.85008
0.0389398	-2.01607	6.23616
0.0389398	-1.71865	6.4465
0.0389398	-1.42124	7.02974
0.0389398	-1.12383	6.87908
0.0389398	-0.826414	6.63089
0.0389398	-0.529001	6.7776
0.0389398	-0.231588	6.25224
0.0389398	0.0658249	7.32489
0.0389398	0.363238	6.98631
0.0389398	0.660651	7.28331
0.0389398	0.958064	7.8397
0.0389398	1.25548	8.58003
0.0389398	1.55289	7.09015
0.0389398	1.8503	7.03523
0.0389398	2.14772	7.25931
0.0389398	2.44513	7.62349
0.0389398	2.74254	8.30269
0.0389398	3.03995	8.57738
0.0389398	3.33737	8.03978
0.0389398	3.63478	8.71106
0.0389398	3.93219	7.80233
0.0389398	4.22961	14.1413
0.299878	-4.09796	12.3057
0.299878	-3.80054	8.08484
0.299878	-3.50313	7.47003
0.299878	-3.20572	7.30666
0.299878	-2.9083	7.99422
0.299878	-2.61089	6.25509
0.299878	-2.31348	6.36167
0.299878	-2.01607	7.04224
0.299878	-1.71865	6.77298
0.299878	-1.42124	7.15026
0.299878	-1.12383	6.38138
0.299878	-0.826414	6.55697
0.299878	-0.529001	6.63247
0.299878	-0.231588	6.9936
0.299878	0.0658249	6.82621
0.299878	0.363238	6.5568
0.299878	0.660651	6.72032
0.299878	0.958064	6.98218
0.299878	1.25548	8.19189
0.299878	1.55289	6.59076
0.299878	1.8503	7.90805
0.299878	2.14772	7.56247
0.299878	2.44513	7.13921
0.299878	2.74254	7.98075
0.299878	3.03995	8.08359
0.299878	3.33737	8.54942
0.299878	3.63478	7.82905
0.299878	3.93219	9.18934
0.299878	4.22961	9.12249
0.560816	-3.80054	9.34189
0.560816	-3.50313	8.76891
0.560816	-3.20572	7.06005
0.560816	-2.9083	7.52188
0.560816	-2.61089	6.69955
0.560816	-2.31348	6.6651
0.560816	-2.01607	6.58064
0.560816	-1.71865	6.58089
0.560816	-1.42124	6.56422
0.560816	-1.12383	6.34063
0.560816	-0.826414	6.74481
0.560816	-0.529001	6.73974
0.560816	-0.231588	6.64028
0.560816	0.0658249	6.95276
0.560816	0.363238	6.84323
0.560816	0.660651	7.48637
0.560816	0.958064	7.3269
0.560816	1.25548	6.99094
0.560816	1.55289	7.55252
0.560816	1.8503	8.78098
0.560816	2.14772	7.95378
0.560816	2.44513	7.96219
0.560816	2.74254	8.65091
0.560816	3.03995	8.32365
0.560816	3.33737	8.3653
0.560816	3.63478	8.97633
0.560816	3.93219	9.77077
0.560816	4.22961	9.38411
0.821754	-3.80054	9.50739
0.821754	-3.50313	7.37838
0.821754	-3.20572	7.06506
0.821754	-2.9083	6.84129
0.821754	-2.61089	7.34246
0.821754	-2.31348	6.4796
0.821754	-2.01607	6.62014
0.821754	-1.71865	6.67896
0.821754	-1.42124	7.05865
0.821754	-1.12383	7.48954
0.821754	-0.826414	6.71967
0.821754	-0.529001	6.3658
0.821754	-0.231588	7.14135
0.821754	0.0658249	7.06006
0.821754	0.363238	7.42664
0.821754	0.660651	7.84488
0.821754	0.958064	6.51758
0.821754	1.25548	7.01979
0.821754	1.55289	7.41905
0.821754	1.8503	8.38298
0.821754	2.14772	8.22827
0.821754	2.44513	8.31568
0.821754	2.74254	8.18717
0.821754	3.03995	7.78385
0.821754	3.33737	8.27025
0.821754	3.63478	7.65489
0.821754	3.93219	7.8365
0.821754	4.22961	9.38995
0.821754	4.52702	14.6939
1.08269	-3.80054	8.2034
1.08269	-3.50313	7.04875
1.08269	-3.20572	7.87361
1.08269	-2.9083	7.42096
1.08269	-2.61089	6.46988
1.08269	-2.31348	6.72814
1.08269	-2.01607	6.9269
1.08269	-1.71865	6.40052
1.08269	-1.42124	6.50714
1.08269	-1.12383	6.44531
1.08269	-0.826414	6.69002
1.08269	-0.529001	6.76968
1.08269	-0.231588	7.00594
1.08269	0.0658249	7.06542
1.08269	0.363238	7.45453
1.08269	0.660651	6.96896
1.08269	0.958064	7.88116
1.08269	1.25548	8.28905
1.08269	1.55289	7.22112
1.08269	1.8503	7.45073
1.08269	2.14772	8.61881
1.08269	2.44513	8.62857
1.08269	2.74254	7.91797
1.08269	3.03995	8.51901
1.08269	3.33737	7.9005
1.08269	3.63478	8.10368
1.08269	3.93219	7.97488
1.08269	4.22961	7.42532
1.08269	4.52702	10.9843
1.34363	-3.80054	12.2198
1.34363	-3.50313	8.31135
1.34363	-3.20572	6.83257
1.34363	-2.9083	7.04503
1.34363	-2.61089	8.09176
1.34363	-2.31348	6.87678
1.34363	-2.01607	7.10792
1.34363	-1.71865	7.34714
1.34363	-1.42124	6.73431
1.34363	-1.12383	7.07253
1.34363	-0.826414	7.00632
1.34363	-0.529001	6.71574
1.34363	-0.231588	6.69624
1.34363	0.0658249	6.63106
1.34363	0.363238	7.19553
1.34363	0.660651	7.21641
1.34363	0.958064	8.17137
1.34363	1.25548	8.0752
1.34363	1.55289	8.3639
1.34363	1.8503	8.90731
1.34363	2.14772	8.77848
1.34363	2.44513	8.5119
1.34363	2.74254	8.1797
1.34363	3.03995	8.46242
1.34363	3.33737	9.88732
1.34363	3.63478	8.17745
1.34363	3.93219	8.89856
1.34363	4.22961	8.31653
1.34363	4.52702	8.28526
1.60457	-3.80054	7.95983
1.60457	-3.50313	11.047
1.60457	-3.20572	8.44706
1.60457	-2.9083	7.248
1.60457	-2.61089	6.84892
1.60457	-2.31348	7.47007
1.60457	-2.01607	6.98817
1.60457	-1.71865	6.74753
1.60457	-1.42124	7.03603
1.60457	-1.12383	6.77768
1.60457	-0.826414	7.05012
1.60457	-0.529001	6.67216
1.60457	-0.231588	7.40876
1.60457	0.0658249	6.97746
1.60457	0.363238	7.97162
1.60457	0.660651	7.96424
1.60457	0.958064	7.99838
1.60457	1.25548	8.05339
1.60457	1.55289	7.41284
1.60457	1.8503	8.20696
1.60457	2.14772	9.7599
1.60457	2.44513	8.95001
1.60457	2.74254	8.32636
1.60457	3.03995	9.14037
1.60457	3.33737	8.44856
1.60457	3.63478	8.4901
1.60457	3.93219	7.5966
1.60457	4.22961	8.09679
1.60457	4.52702	10.7526
1.86551	-3.50313	11.731
1.86551	-3.20572	9.20166
1.86551	-2.9083	8.48069
1.86551	-2.61089	7.39776
1.86551	-2.31348	7.96345
1.86551	-2.01607	7.0454
1.86551	-1.71865	7.61746
1.86551	-1.42124	7.69197
1.86551	-1.12383	6.72042
1.86551	-0.826414	6.95342
1.86551	-0.529001	7.17275
1.86551	-0.231588	7.78194
1.86551	0.0658249	7.47654
1.86551	0.363238	6.83136
1.86551	0.660651	8.23208
1.86551	0.958064	7.53604
1.86551	1.25548	7.52171
1.86551	1.55289	8.91909
1.86551	1.8503	8.27098
1.86551	2.14772	10.3628
1.86551	2.44513	9.54635
1.86551	2.74254	8.92374
1.86551	3.03995	9.74808
1.86551	3.33737	8.34106
1.86551	3.63478	8.95298
1.86551	3.93219	6.87405
1.86551	4.22961	7.83036
1.86551	4.52702	9.7147
1.86551	4.82443	8.51356
2.12644	-3.20572	10.1566
2.12644	-2.9083	7.74781
2.12644	-2.61089	8.28177
2.12644	-2.31348	7.81675
2.12644	-2.01607	7.65171
2.12644	-1.71865	7.43065
2.12644	-1.42124	7.81215
2.12644	-1.12383	6.64164
2.12644	-0.826414	7.25908
2.12644	-0.529001	7.64337
2.12644	-0.231588	8.41172
2.12644	0.0658249	7.69998
2.12644	0.363238	8.27378
2.12644	0.660651	8.17549
2.12644	0.958064	11.7965
2.12644	1.25548	10.7122
2.12644	1.55289	9.47065
2.12644	1.8503	11.107
2.12644	2.14772	10.4129
2.12644	2.44513	10.604
2.12644	2.74254	10.2916
2.12644	3.03995	8.54061
2.12644	3.33737	8.41112
2.12644	3.63478	8.52773
2.12644	3.93219	7.87532
2.12644	4.22961	7.38819
2.12644	4.52702	8.25374
2.12644	4.82443	8.947
2.38738	-2.9083	8.38346
2.38738	-2.61089	8.42752
2.38738	-2.31348	8.48326
2.38738	-2.01607	8.3272
2.38738	-1.71865	7.92789
2.38738	-1.42124	6.67821
2.38738	-1.12383	7.82597
2.38738	-0.826414	7.73394
2.38738	-0.529001	7.12661
2.38738	-0.231588	8.12069
2.38738	0.0658249	8.89785
2.38738	0.363238	8.34323
2.38738	0.660651	10.5431
2.38738	0.958064	12.1492
2.38738	1.25548	12.5197
2.38738	1.55289	11.0818
2.38738	1.8503	11.234
2.38738	2.14772	10.6262
2.38738	2.44513	9.49774
2.38738	2.74254	8.07743
2.38738	3.03995	9.4446
2.38738	3.33737	8.95487
2.38738	3.63478	8.48538
2.38738	3.93219	8.54731
2.38738	4.22961	8.66023
2.38738	4.52702	8.55861
2.38738	4.82443	10.5461
2.38738	5.12184	10.8325
2.64832	-2.61089	10.2956
2.64832	-2.31348	8.70446
2.64832	-2.01607	9.00043
2.64832	-1.71865	8.41902
2.64832	-1.42124	8.377
2.64832	-1.12383	9.13635
2.64832	-0.826414	8.17052
2.64832	-0.529001	8.08495
2.64832	-0.231588	8.34435
2.64832	0.0658249	9.24196
2.64832	0.363238	9.95666
2.64832	0.660651	10.5994
2.64832	0.958064	14.5326
2.64832	1.25548	9.43567
2.64832	1.8503	11.3432
2.64832	2.14772	16.5393
2.64832	2.44513	12.5942
2.64832	2.74254	12.4446
2.64832	3.03995	9.09644
2.64832	3.33737	9.6093
2.64832	3.63478	8.92928
2.64832	3.93219	7.65785
2.64832	4.22961	8.01344
2.64832	4.52702	8.34404
2.64832	4.82443	8.67349
2.90926	-2.31348	8.55933
2.90926	-2.01607	10.0165
2.90926	-1.71865	9.67661
2.90926	-1.42124	8.80472
2.90926	-1.12383	9.07361
2.90926	-0.826414	6.91196
2.90926	-0.529001	7.84713
2.90926	-0.231588	10.5805
2.90926	0.0658249	10.0188
2.90926	0.363238	10.8311
2.90926	0.958064	9.70368
2.90926	1.55289	10.2487
2.90926	1.8503	12.7541
2.90926	2.14772	15.2914
2.90926	2.44513	10.9598
2.90926	2.74254	11.7665
2.90926	3.03995	11.3295
2.90926	3.33737	8.62654
2.90926	3.63478	9.08825
2.90926	3.93219	8.38476
2.90926	4.22961	8.53651
2.90926	4.52702	9.21092
2.90926	4.82443	8.71206
2.90926	5.12184	8.52539
3.1702	-2.01607	12.7128
3.1702	-1.71865	9.19161
3.1702	-1.42124	8.13296
3.1702	-1.12383	9.2234
3.1702	-0.826414	8.28677
3.1702	-0.529001	8.82589
3.1702	-0.231588	9.87951
3.1702	0.0658249	9.23918
3.1702	0.363238	12.3365
3.1702	2.14772	15.4368
3.1702	2.44513	13.1411
3.1702	2.74254	11.5026
3.1702	3.03995	10.4503
3.1702	3.33737	9.30827
3.1702	3.63478	9.81344
3.1702	3.93219	8.39673
3.1702	4.22961	8.29227
3.1702	4.52702	9.29896
3.1702	4.82443	8.71402
3.1702	5.12184	9.88173
3.43113	-1.71865	10.5159
3.43113	-1.42124	8.63437
3.43113	-1.12383	8.83284
3.43113	-0.826414	8.92707
3.43113	-0.529001	6.59553
3.43113	-0.231588	10.3944
3.43113	0.0658249	9.81133
3.43113	1.25548	8.64571
3.43113	1.8503	11.5015
3.43113	2.14772	12.1126
3.43113	2.44513	14.0709
3.43113	2.74254	11.4376
3.43113	3.03995	11.5379
3.43113	3.33737	8.77765
3.43113	3.63478	9.67216
3.43113	3.93219	9.21294
3.43113	4.22961	8.78261
3.43113	4.52702	9.22961
3.43113	4.82443	9.42417
3.69207	-2.01607	11.5059
3.69207	-1.71865	11.5196
3.69207	-1.42124	8.72485
3.69207	-1.12383	8.24708
3.69207	-0.826414	11.4157
3.69207	-0.529001	9.76547
3.69207	0.660651	13.5703
3.69207	2.44513	14.3908
3.69207	2.74254	10.1118
3.69207	3.03995	10.1358
3.69207	3.33737	9.94148
3.69207	3.63478	9.30011
3.69207	3.93219	9.50501
3.69207	4.22961	9.79602
3.69207	4.52702	9.69211
3.69207	4.82443	11.3615
3.95301	-1.71865	8.33168
3.95301	-1.42124	7.73041
3.95301	-1.12383	10.2886
3.95301	-0.826414	9.75961
3.95301	-0.529001	5.13549
3.95301	-0.231588	8.75645
3.95301	1.55289	13.1129
3.95301	2.14772	11.5773
3.95301	2.44513	11.1304
3.95301	2.74254	11.6492
3.95301	3.03995	11.839
3.95301	3.33737	11.3175
3.95301	3.63478	9.50798
3.95301	3.93219	9.51257
3.95301	4.22961	9.95394
3.95301	4.52702	9.18435
4.21395	-1.71865	8.91975
4.21395	-1.42124	9.5353
4.21395	-1.12383	11.8684
4.21395	-0.826414	8.5069
4.21395	-0.529001	10.2153
4.21395	-0.231588	9.89402
4.21395	0.0658249	8.92003
4.21395	0.958064	14.7538
4.21395	2.14772	19.135
4.21395	2.74254	12.8795
4.21395	3.03995	11.6877
4.21395	3.33737	9.88788
4.21395	3.63478	10.1434
4.21395	3.93219	10.8972
4.21395	4.22961	11.3774
4.47489	-1.42124	9.5146
4.47489	-1.12383	9.13028
4.47489	-0.826414	7.87433
4.47489	-0.529001	12.3815
4.47489	-0.231588	10.4557
4.47489	0.363238	10.7724
4.47489	2.44513	16.8417
4.47489	3.03995	10.4928
4.47489	3.33737	11.9993
4.47489	3.63478	11.5336
4.73582	-1.42124	10.369
4.73582	-1.12383	11.4701
4.73582	-0.826414	7.62954
4.73582	-0.529001	5.83669
4.73582	-0.231588	7.89852
4.73582	2.14772	9.86547
4.73582	2.44513	10.6535
4.73582	2.74254	17.0948
4.73582	3.03995	11.713
4.73582	3.33737	9.56993
4.99676	-1.42124	9.98711
4.99676	-1.12383	9.66584
4.99676	-0.826414	9.61929
4.99676	-0.529001	9.35794
4.99676	-0.231588	12.2463
4.99676	2.14772	12.3439
4.99676	2.74254	11.5352
4.99676	3.03995	11.8222
4.99676	3.33737	10.8475
5.2577	-1.42124	10.2672
5.2577	-1.12383	10.6819
5.2577	-0.826414	9.34854
5.2577	-0.529001	10.0229
5.2577	0.363238	9.15144
5.2577	1.8503	14.2889
5.2577	2.14772	16.5311
5.2577	2.44513	11.439
5.2577	2.74254	11.3142
5.2577	3.03995	11.1295
5.51864	-1.42124	16.2777
5.51864	-1.12383	9.01705
5.51864	-0.826414	8.15241
5.51864	-0.529001	9.18801
5.51864	1.55289	9.68526
5.51864	1.8503	15.6733
5.51864	2.14772	12.4576
5.51864	2.44513	10.3117
5.51864	2.74254	11.2072
5.51864	3.03995	15.682
5.77958	-1.71865	8.76385
5.77958	-1.42124	9.84221
5.77958	-1.12383	9.06577
5.77958	-0.826414	9.0041
5.77958	-0.529001	10.5411
5.77958	-0.231588	12.5416
5.77958	0.958064	16.8164
5.77958	2.14772	11.6654
5.77958	2.44513	12.1575
5.77958	2.74254	10.2243
6.04051	-1.71865	9.88429
6.04051	-1.42124	10.2039
6.04051	-1.12383	8.94657
6.04051	-0.826414	7.68859
6.04051	-0.529001	13.1579
6.04051	0.0658249	7.70191
6.04051	0.660651	17.185
6.04051	1.25548	12.6283
6.04051	1.55289	14.2181
6.04051	1.8503	11.0681
6.04051	2.14772	12.3693
6.04051	2.44513	10.7806
6.04051	2.74254	8.96121
6.30145	-1.71865	8.47663
6.30145	-1.42124	9.07222
6.30145	-1.12383	9.67315
6.30145	-0.826414	9.16637
6.30145	-0.529001	10.7263
6.30145	-0.231588	6.69549
6.30145	0.0658249	13.7409
6.30145	1.25548	12.926
6.30145	1.55289	12.8349
6.30145	1.8503	12.633
6.30145	2.14772	11.1954
6.30145	2.44513	9.53445
6.56239	-2.01607	16.5481
6.56239	-1.71865	9.47511
6.56239	-1.42124	9.15705
6.56239	-1.12383	9.31015
6.56239	-0.826414	9.60976
6.56239	-0.529001	9.52614
6.56239	-0.231588	10.1925
6.56239	0.0658249	9.80061
6.56239	0.958064	8.32851
6.56239	1.25548	13.8168
6.56239	1.55289	10.7509
6.56239	1.8503	10.0794
6.56239	2.14772	10.9404
6.56239	2.44513	9.55171
6.82333	-2.31348	7.8702
6.82333	-2.01607	8.52815
6.82333	-1.71865	10.263
6.82333	-1.42124	8.14109
6.82333	-1.12383	11.0424
6.82333	-0.826414	9.47893
6.82333	-0.529001	9.9452
6.82333	-0.231588	9.59813
6.82333	0.0658249	11.6418
6.82333	0.363238	11.3026
6.82333	0.660651	10.3365
6.82333	0.958064	12.0541
6.82333	1.25548	10.7294
6.82333	1.55289	10.7483
6.82333	1.8503	10.7472
6.82333	2.14772	10.3874
6.82333	2.44513	10.0446
7.08427	-2.61089	9.73629
7.08427	-2.31348	11.03
7.08427	-2.01607	9.05207
7.08427	-1.71865	9.50932
7.08427	-1.42124	9.33398
7.08427	-1.12383	9.8297
7.08427	-0.826414	9.53451
7.08427	-0.529001	10.0051
7.08427	-0.231588	8.94035
7.08427	0.0658249	8.48666
7.08427	0.363238	16.2627
7.08427	0.958064	12.7442
7.08427	1.25548	11.8891
7.08427	1.55289	10.7058
7.08427	1.8503	9.79243
7.08427	2.14772	9.58451
7.08427	2.44513	10.1428
7.3452	-2.9083	13.4519
7.3452	-2.61089	10.6359
7.3452	-2.31348	9.45935
7.3452	-2.01607	8.89479
7.3452	-1.71865	9.85379
7.3452	-1.42124	9.14796
7.3452	-1.12383	8.33552
7.3452	-0.826414	9.02644
7.3452	-0.529001	9.80508
7.3452	-0.231588	9.34586
7.3452	0.0658249	12.126
7.3452	0.363238	11.3223
7.3452	0.660651	12.0629
7.3452	0.958064	12.9546
7.3452	1.25548	12.0263
7.3452	1.55289	11.0537
7.3452	1.8503	9.50626
7.3452	2.14772	9.61987
7.3452	2.44513	12.012
7.60614	-2.9083	10.3699
7.60614	-2.61089	9.83709
7.60614	-2.31348	8.22359
7.60614	-2.01607	8.7339
7.60614	-1.71865	9.33921
7.60614	-1.42124	8.83696
7.60614	-1.12383	9.10077
7.60614	-0.826414	9.67795
7.60614	-0.529001	9.70151
7.60614	-0.231588	8.90577
7.60614	0.0658249	8.93315
7.60614	0.363238	10.136
7.60614	0.660651	12.8848
7.60614	0.958064	12.6756
7.60614	1.25548	10.1713
7.60614	1.55289	9.80435
7.60614	1.8503	10.1527
7.60614	2.14772	10.4565
7.86708	-3.20572	12.4449
7.86708	-2.9083	8.65442
7.86708	-2.61089	9.33796
7.86708	-2.31348	8.47553
7.86708	-2.01607	8.6456
7.86708	-1.71865	8.37837
7.86708	-1.42124	8.29382
7.86708	-1.12383	8.58471
7.86708	-0.826414	8.87104
7.86708	-0.529001	9.1415
7.86708	-0.231588	8.92931
7.86708	0.0658249	9.93465
7.86708	0.363238	10.3163
7.86708	0.660651	11.7608
7.86708	0.958064	8.77731
7.86708	1.25548	9.45564
7.86708	1.55289	10.1898
7.86708	1.8503	8.72505
7.86708	2.14772	10.8306
8.12802	-3.20572	12.3812
8.12802	-2.9083	8.86096
8.12802	-2.61089	9.78791
8.12802	-2.31348	9.07196
8.12802	-2.01607	8.43137
8.12802	-1.71865	8.29318
8.12802	-1.42124	7.98446
8.12802	-1.12383	8.43915
8.12802	-0.826414	8.18682
8.12802	-0.529001	8.93948
8.12802	-0.231588	9.57542
8.12802	0.0658249	9.49412
8.12802	0.363238	10.1516
8.12802	0.660651	10.3195
8.12802	0.958064	11.4418
8.12802	1.25548	12.5822
8.12802	1.55289	12.3917
8.12802	1.8503	9.82387
8.12802	2.44513	13.5524
8.38896	-3.20572	9.5887
8.38896	-2.9083	9.23754
8.38896	-2.61089	8.91019
8.38896	-2.31348	8.24092
8.38896	-2.01607	8.49985
8.38896	-1.71865	8.45546
8.38896	-1.42124	7.98818
8.38896	-1.12383	8.89794
8.38896	-0.826414	8.57893
8.38896	-0.529001	8.36948
8.38896	-0.231588	8.69921
8.38896	0.0658249	8.95786
8.38896	0.363238	9.29084
8.38896	0.660651	9.64024
8.38896	0.958064	10.6543
8.38896	1.25548	10.4063
8.38896	1.55289	17.0631
8.64989	-3.20572	11.894
8.64989	-2.9083	9.59802
8.64989	-2.61089	7.72222
8.64989	-2.31348	8.80892
8.64989	-2.01607	9.13788
8.64989	-1.71865	8.17212
8.64989	-1.42124	8.68497
8.64989	-1.12383	8.01828
8.64989	-0.826414	8.13599
8.64989	-0.529001	8.43953
8.64989	-0.231588	8.27357
8.64989	0.0658249	10.0143
8.64989	0.363238	9.49087
8.64989	0.660651	10.9795
8.64989	0.958064	11.0708
8.64989	1.25548	8.62195
8.91083	-2.9083	8.1782
8.91083	-2.61089	8.67188
8.91083	-2.31348	8.30287
8.91083	-2.01607	7.87807
8.91083	-1.71865	9.0152
8.91083	-1.42124	8.08323
8.91083	-1.12383	8.36237
8.91083	-0.826414	8.00396
8.91083	-0.529001	9.0652
8.91083	-0.231588	8.08682
8.91083	0.0658249	9.61998
8.91083	0.363238	9.15917
8.91083	0.660651	9.7129
8.91083	0.958064	11.3475
8.91083	1.25548	12.7183
9.17177	-2.9083	10.0491
9.17177	-2.61089	7.48029
9.17177	-2.31348	8.06528
9.17177	-2.01607	7.74299
9.17177	-1.71865	7.45465
9.17177	-1.42124	8.74164
9.17177	-1.12383	8.1007
9.17177	-0.826414	8.43689
9.17177	-0.529001	8.82195
9.17177	-0.231588	7.94453
9.17177	0.0658249	8.76374
9.17177	0.363238	9.40963
9.17177	0.660651	10.0053
9.17177	0.958064	12.8024
9.17177	1.25548	10.5406
9.17177	1.55289	9.38571
9.43271	-2.9083	12.3063
9.43271	-2.61089	9.12518
9.43271	-2.31348	8.00856
9.43271	-2.01607	8.82817
9.43271	-1.71865	8.0714
9.43271	-1.42124	8.73049
9.43271	-1.12383	8.45404
9.43271	-0.826414	8.79321
9.43271	-0.529001	8.13482
9.43271	-0.231588	8.54015
9.43271	0.0658249	8.5881
9.43271	0.363238	9.39869
9.43271	0.660651	9.97784
9.43271	0.958064	9.65149
9.69365	-2.61089	9.58496
9.69365	-2.31348	7.53034
9.69365	-2.01607	9.20297
9.69365	-1.71865	8.85062
9.69365	-1.42124	7.80632
9.69365	-1.12383	7.88914
9.69365	-0.826414	8.27521
9.69365	-0.529001	8.5676
9.69365	-0.231588	8.66975
9.69365	0.0658249	9.30884
9.69365	0.363238	9.35971
9.69365	0.660651	10.2053
9.69365	0.958064	12.0643
9.95458	-2.61089	8.75243
9.95458	-2.31348	8.58375
9.95458	-2.01607	8.89213
9.95458	-1.71865	8.27185
9.95458	-1.42124	7.40943
9.95458	-1.12383	8.28837
9.95458	-0.826414	9.27855
9.95458	-0.529001	8.66826
9.95458	-0.231588	9.34455
9.95458	0.0658249	8.82196
9.95458	0.363238	9.00943
9.95458	0.660651	9.926
10.2155	-2.01607	9.06664
10.2155	-1.71865	7.8212
10.2155	-1.42124	8.15408
10.2155	-1.12383	8.94226
10.2155	-0.826414	8.2246
10.2155	-0.529001	8.9945
10.2155	-0.231588	9.27534
10.2155	0.0658249	7.89349
10.2155	0.363238	10.9368
10.2155	0.660651	8.08927
10.4765	-1.71865	6.50171
10.4765	-1.42124	9.13619
10.4765	-1.12383	8.69276
10.4765	-0.826414	9.02493
10.4765	-0.529001	9.19079
10.4765	-0.231588	9.19357
10.4765	0.0658249	9.53178
10.4765	0.363238	10.4499
10.7374	-0.826414	10.1562
-3.48372	-1.56995	8.33969
-3.48372	-1.27253	6.54145
-3.48372	-0.97512	9.36748
-3.48372	-0.677707	9.741
-3.48372	-0.380294	9.7602
-3.48372	-0.0828815	10.4178
-3.48372	0.511944	10.7229
-3.22279	-2.16477	9.621
-3.22279	-1.86736	8.74124
-3.22279	-1.56995	9.06273
-3.22279	-1.27253	8.95078
-3.22279	-0.97512	8.33691
-3.22279	-0.677707	7.87058
-3.22279	-0.380294	8.75632
-3.22279	-0.0828815	8.67674
-3.22279	0.214531	8.70924
-3.22279	0.511944	9.6199
-3.22279	0.809357	11.4131
-2.96185	-2.46218	7.40362
-2.96185	-2.16477	8.13781
-2.96185	-1.86736	8.14836
-2.96185	-1.56995	7.71187
-2.96185	-1.27253	7.89317
-2.96185	-0.97512	7.77562
-2.96185	-0.677707	7.50717
-2.96185	-0.380294	7.70084
-2.96185	-0.0828815	7.79697
-2.96185	0.214531	7.3289
-2.96185	0.511944	7.96404
-2.96185	0.809357	8.99078
-2.96185	1.10677	7.72614
-2.96185	1.40418	8.34989
-2.70091	-2.7596	8.26355
-2.70091	-2.46218	8.88169
-2.70091	-2.16477	8.5032
-2.70091	-1.86736	8.1566
-2.70091	-1.56995	8.21744
-2.70091	-1.27253	8.35209
-2.70091	-0.97512	7.8608
-2.70091	-0.677707	8.09222
-2.70091	-0.380294	7.85389
-2.70091	-0.0828815	7.87678
-2.70091	0.214531	7.76521
-2.70091	0.511944	8.46383
-2.70091	0.809357	7.8283
-2.70091	1.10677	9.30718
-2.70091	1.40418	8.48233
-2.70091	1.7016	6.84887
-2.43997	-3.05701	8.2876
-2.43997	-2.7596	8.1314
-2.43997	-2.46218	8.22
-2.43997	-2.16477	8.08021
-2.43997	-1.86736	7.09967
-2.43997	-1.56995	7.28293
-2.43997	-1.27253	6.98067
-2.43997	-0.97512	7.53028
-2.43997	-0.677707	7.43297
-2.43997	-0.380294	8.05328
-2.43997	-0.0828815	7.7326
-2.43997	0.214531	7.72584
-2.43997	0.511944	7.00382
-2.43997	0.809357	8.95975
-2.43997	1.10677	8.77862
-2.43997	1.40418	9.2715
-2.43997	1.7016	7.10012
-2.17903	-3.05701	8.30902
-2.17903	-2.7596	7.96541
-2.17903	-2.46218	7.97513
-2.17903	-2.16477	7.20546
-2.17903	-1.86736	7.86827
-2.17903	-1.56995	7.70263
-2.17903	-1.27253	6.5682
-2.17903	-0.97512	6.82883
-2.17903	-0.677707	7.22409
-2.17903	-0.380294	7.37365
-2.17903	-0.0828815	6.85704
-2.17903	0.214531	7.34621
-2.17903	0.511944	6.81978
-2.17903	0.809357	6.70008
-2.17903	1.10677	7.6088
-2.17903	1.40418	8.67015
-2.17903	1.7016	7.85682
-2.17903	1.99901	6.02305
-2.17903	2.29642	14.7199
-1.9181	-3.35442	10.0174
-1.9181	-3.05701	7.46774
-1.9181	-2.7596	8.34897
-1.9181	-2.46218	7.19405
-1.9181	-2.16477	6.89403
-1.9181	-1.86736	7.26527
-1.9181	-1.56995	6.86273
-1.9181	-1.27253	8.0037
-1.9181	-0.97512	6.98858
-1.9181	-0.677707	7.54668
-1.9181	-0.380294	7.10927
-1.9181	-0.0828815	7.74759
-1.9181	0.214531	7.0854
-1.9181	0.511944	7.47892
-1.9181	0.809357	7.3108
-1.9181	1.10677	7.46225
-1.9181	1.40418	8.41156
-1.9181	1.7016	7.90343
-1.9181	1.99901	7.49118
-1.9181	2.29642	9.77644
-1.65716	-3.65184	9.28646
-1.65716	-3.35442	8.24102
-1.65716	-3.05701	7.40785
-1.65716	-2.7596	7.92231
-1.65716	-2.46218	6.46088
-1.65716	-2.16477	7.06597
-1.65716	-1.86736	7.0189
-1.65716	-1.56995	6.95104
-1.65716	-1.27253	7.08508
-1.65716	-0.97512	7.30861
-1.65716	-0.677707	6.93881
-1.65716	-0.380294	6.59131
-1.65716	-0.0828815	6.80514
-1.65716	0.214531	6.98772
-1.65716	0.511944	7.95704
-1.65716	0.809357	6.71719
-1.65716	1.10677	7.69353
-1.65716	1.40418	8.02186
-1.65716	1.7016	9.30052
-1.65716	1.99901	8.62664
-1.65716	2.29642	7.69724
-1.65716	2.59383	11.8217
-1.39622	-3.65184	10.3333
-1.39622	-3.35442	8.28715
-1.39622	-3.05701	7.41582
-1.39622	-2.7596	6.87928
-1.39622	-2.46218	7.37476
-1.39622	-2.16477	7.16982
-1.39622	-1.86736	6.62679
-1.39622	-1.56995	6.28304
-1.39622	-1.27253	6.71664
-1.39622	-0.97512	6.40359
-1.39622	-0.677707	7.87811
-1.39622	-0.380294	7.14273
-1.39622	-0.0828815	6.94542
-1.39622	0.214531	7.26831
-1.39622	0.511944	7.55461
-1.39622	0.809357	7.21387
-1.39622	1.10677	8.13475
-1.39622	1.40418	8.23518
-1.39622	1.7016	8.34861
-1.39622	1.99901	8.39093
-1.39622	2.29642	8.43136
-1.39622	2.59383	10.3127
-1.39622	2.89125	10.9931
-1.13528	-3.65184	8.68958
-1.13528	-3.35442	7.14718
-1.13528	-3.05701	7.50457
-1.13528	-2.7596	7.24149
-1.13528	-2.46218	7.03179
-1.13528	-2.16477	6.32336
-1.13528	-1.86736	6.96518
-1.13528	-1.56995	6.90537
-1.13528	-1.27253	6.83438
-1.13528	-0.97512	6.83671
-1.13528	-0.677707	6.60499
-1.13528	-0.380294	6.41381
-1.13528	-0.0828815	6.16562
-1.13528	0.214531	6.83719
-1.13528	0.511944	7.62314
-1.13528	0.809357	6.94945
-1.13528	1.10677	7.74064
-1.13528	1.40418	7.20736
-1.13528	1.7016	8.44487
-1.13528	1.99901	6.36444
-1.13528	2.29642	7.61266
-1.13528	2.59383	8.95243
-1.13528	2.89125	8.59641
-1.13528	3.18866	6.84294
-0.874343	-3.94925	7.03462
-0.874343	-3.65184	9.13804
-0.874343	-3.35442	7.65261
-0.874343	-3.05701	8.59021
-0.874343	-2.7596	6.90496
-0.874343	-2.46218	6.87197
-0.874343	-2.16477	6.51258
-0.874343	-1.86736	7.6718
-0.874343	-1.56995	6.63664
-0.874343	-1.27253	6.7128
-0.874343	-0.97512	6.20252
-0.874343	-0.677707	6.41171
-0.874343	-0.380294	6.52153
-0.874343	-0.0828815	6.89732
-0.874343	0.214531	6.78536
-0.874343	0.511944	7.01827
-0.874343	0.809357	7.87293
-0.874343	1.10677	8.00725
-0.874343	1.40418	8.07673
-0.874343	1.7016	8.85886
-0.874343	1.99901	7.54321
-0.874343	2.29642	7.35193
-0.874343	2.59383	7.88817
-0.874343	2.89125	8.53884
-0.874343	3.18866	8.52718
-0.874343	3.48607	8.91532
-0.613405	-3.94925	8.29364
-0.613405	-3.65184	7.45266
-0.613405	-3.35442	7.73672
-0.613405	-3.05701	7.03433
-0.613405	-2.7596	6.87641
-0.613405	-2.46218	6.55479
-0.613405	-2.16477	6.56743
-0.613405	-1.86736	7.21859
-0.613405	-1.56995	7.31542
-0.613405	-1.27253	7.40529
-0.613405	-0.97512	6.45166
-0.613405	-0.677707	6.78327
-0.613405	-0.380294	6.23974
-0.613405	-0.0828815	5.83215
-0.613405	0.214531	6.65533
-0.613405	0.511944	7.55564
-0.613405	0.809357	6.92535
-0.613405	1.10677	7.50079
-0.613405	1.40418	7.85588
-0.613405	1.7016	7.31929
-0.613405	1.99901	7.65619
-0.613405	2.29642	7.51925
-0.613405	2.59383	7.80856
-0.613405	2.89125	8.3001
-0.613405	3.18866	7.94135
-0.613405	3.48607	8.50185
-0.613405	3.78349	9.82477
-0.613405	4.0809	7.73746
-0.352467	-3.94925	9.13895
-0.352467	-3.65184	7.96206
-0.352467	-3.35442	8.13637
-0.352467	-3.05701	7.8593
-0.352467	-2.7596	6.94489
-0.352467	-2.46218	6.12146
-0.352467	-2.16477	7.01643
-0.352467	-1.86736	6.41488
-0.352467	-1.56995	6.46287
-0.352467	-1.27253	7.08401
-0.352467	-0.97512	6.29041
-0.352467	-0.677707	6.48656
-0.352467	-0.380294	6.28808
-0.352467	-0.0828815	6.96684
-0.352467	0.214531	6.80629
-0.352467	0.511944	6.97507
-0.352467	0.809357	6.92975
-0.352467	1.10677	6.99654
-0.352467	1.40418	7.08181
-0.352467	1.7016	7.78871
-0.352467	1.99901	7.89862
-0.352467	2.29642	7.43582
-0.352467	2.59383	7.98559
-0.352467	2.89125	8.39737
-0.352467	3.18866	8.27446
-0.352467	3.48607	9.45447
-0.352467	3.78349	9.46248
-0.0915292	-3.94925	8.97693
-0.0915292	-3.65184	8.23403
-0.0915292	-3.35442	8.12969
-0.0915292	-3.05701	7.34133
-0.0915292	-2.7596	7.63628
-0.0915292	-2.46218	6.20765
-0.0915292	-2.16477	6.58273
-0.0915292	-1.86736	6.49556
-0.0915292	-1.56995	6.15589
-0.0915292	-1.27253	7.44478
-0.0915292	-0.97512	5.92659
-0.0915292	-0.677707	7.15745
-0.0915292	-0.380294	6.55289
-0.0915292	-0.0828815	6.73475
-0.0915292	0.214531	6.568
-0.0915292	0.511944	6.52619
-0.0915292	0.809357	6.9014
-0.0915292	1.10677	7.47038
-0.0915292	1.40418	7.85225
-0.0915292	1.7016	7.67463
-0.0915292	1.99901	8.11575
-0.0915292	2.29642	7.72381
-0.0915292	2.59383	8.35372
-0.0915292	2.89125	9.0636
-0.0915292	3.18866	8.351
-0.0915292	3.48607	8.42265
-0.0915292	3.78349	8.92267
-0.0915292	4.0809	8.91244
0.169409	-3.94925	8.90993
0.169409	-3.65184	7.07107
0.169409	-3.35442	8.0893
0.169409	-3.05701	6.80697
0.169409	-2.7596	6.70052
0.169409	-2.46218	6.03308
0.169409	-2.16477	6.35996
0.169409	-1.86736	7.18618
0.169409	-1.56995	7.35161
0.169409	-1.27253	6.72808
0.169409	-0.97512	6.70026
0.169409	-0.677707	6.78256
0.169409	-0.380294	6.14504
0.169409	-0.0828815	6.16677
0.169409	0.214531	7.18535
0.169409	0.511944	6.88722
0.169409	0.809357	7.30017
0.169409	1.10677	6.53818
0.169409	1.40418	7.44024
0.169409	1.7016	6.80636
0.169409	1.99901	7.2937
0.169409	2.29642	7.87831
0.169409	2.59383	7.60845
0.169409	2.89125	7.62705
0.169409	3.18866	7.78229
0.169409	3.48607	8.21838
0.169409	3.78349	8.29815
0.169409	4.0809	9.40463
0.169409	4.37831	13.664
0.430347	-3.94925	9.69568
0.430347	-3.65184	9.2546
0.430347	-3.35442	8.12536
0.430347	-3.05701	6.42406
0.430347	-2.7596	7.55416
0.430347	-2.46218	6.7919
0.430347	-2.16477	6.81935
0.430347	-1.86736	6.86034
0.430347	-1.56995	7.05204
0.430347	-1.27253	6.63864
0.430347	-0.97512	6.64919
0.430347	-0.677707	6.62975
0.430347	-0.380294	6.49864
0.430347	-0.0828815	6.23148
0.430347	0.214531	6.58586
0.430347	0.511944	7.05642
0.430347	0.809357	7.62968
0.430347	1.10677	7.99629
0.430347	1.40418	7.08849
0.430347	1.7016	7.33928
0.430347	1.99901	7.82729
0.430347	2.29642	8.84945
0.430347	2.59383	8.73738
0.430347	2.89125	8.27993
0.430347	3.18866	8.84451
0.430347	3.48607	7.7131
0.430347	3.78349	8.14301
0.430347	4.0809	10.4093
0.430347	4.37831	12.3115
0.691285	-3.94925	10.2544
0.691285	-3.65184	8.49824
0.691285	-3.35442	8.46293
0.691285	-3.05701	7.0604
0.691285	-2.7596	6.25994
0.691285	-2.46218	5.85523
0.691285	-2.16477	6.85564
0.691285	-1.86736	6.39698
0.691285	-1.56995	6.94469
0.691285	-1.27253	7.21934
0.691285	-0.97512	6.42035
0.691285	-0.677707	6.34696
0.691285	-0.380294	6.61851
0.691285	-0.0828815	6.52617
0.691285	0.214531	6.75904
0.691285	0.511944	7.40177
0.691285	0.809357	7.30741
0.691285	1.10677	7.67053
0.691285	1.40418	7.65011
0.691285	1.7016	7.99732
0.691285	1.99901	7.92043
0.691285	2.29642	7.68428
0.691285	2.59383	8.72076
0.691285	2.89125	7.64498
0.691285	3.18866	8.36005
0.691285	3.48607	7.81073
0.691285	3.78349	8.23971
0.691285	4.0809	8.45583
0.691285	4.37831	8.44956
0.952223	-3.94925	8.65697
0.952223	-3.65184	8.73409
0.952223	-3.35442	8.15541
0.952223	-3.05701	7.13377
0.952223	-2.7596	7.03278
0.952223	-2.46218	7.36277
0.952223	-2.16477	6.20964
0.952223	-1.86736	6.60359
0.952223	-1.56995	6.48879
0.952223	-1.27253	6.29489
0.952223	-0.97512	6.87536
0.952223	-0.677707	6.92874
0.952223	-0.380294	7.11235
0.952223	-0.0828815	6.83784
0.952223	0.214531	6.4801
0.952223	0.511944	7.60216
0.952223	0.809357	7.4325
0.952223	1.10677	7.33459
0.952223	1.40418	8.2904
0.952223	1.7016	7.82798
0.952223	1.99901	8.20915
0.952223	2.29642	8.83485
0.952223	2.59383	7.77303
0.952223	2.89125	8.45849
0.952223	3.18866	8.07614
0.952223	3.48607	7.39625
0.952223	3.78349	8.18222
0.952223	4.0809	9.49725
0.952223	4.37831	10.8865
0.952223	4.67572	9.89488
1.21316	-3.65184	7.8439
1.21316	-3.35442	7.41406
1.21316	-3.05701	7.72576
1.21316	-2.7596	7.0632
1.21316	-2.46218	6.75499
1.21316	-2.16477	6.95771
1.21316	-1.86736	6.99595
1.21316	-1.56995	7.23373
1.21316	-1.27253	6.80238
1.21316	-0.97512	7.22122
1.21316	-0.677707	7.10815
1.21316	-0.380294	6.7949
1.21316	-0.0828815	7.25893
1.21316	0.214531	6.50438
1.21316	0.511944	6.84425
1.21316	0.809357	7.76761
1.21316	1.10677	7.33666
1.21316	1.40418	7.82532
1.21316	1.7016	8.12472
1.21316	1.99901	7.42982
1.21316	2.29642	10.2616
1.21316	2.59383	8.14064
1.21316	2.89125	8.94735
1.21316	3.18866	8.24778
1.21316	3.48607	9.28854
1.21316	3.78349	8.14712
1.21316	4.0809	9.38273
1.21316	4.37831	10.9214
1.21316	4.67572	6.9782
1.4741	-3.65184	8.69662
1.4741	-3.35442	8.1554
1.4741	-3.05701	7.6373
1.4741	-2.7596	6.9399
1.4741	-2.46218	6.96731
1.4741	-2.16477	5.89387
1.4741	-1.86736	7.20627
1.4741	-1.56995	6.98839
1.4741	-1.27253	6.84426
1.4741	-0.97512	6.19939
1.4741	-0.677707	7.0581
1.4741	-0.380294	6.57559
1.4741	-0.0828815	7.41398
1.4741	0.214531	6.9024
1.4741	0.511944	7.81314
1.4741	0.809357	7.49812
1.4741	1.10677	7.07586
1.4741	1.40418	8.14997
1.4741	1.7016	6.98833
1.4741	1.99901	9.76768
1.4741	2.29642	8.98775
1.4741	2.59383	9.48927
1.4741	2.89125	8.56651
1.4741	3.18866	8.86256
1.4741	3.48607	8.51648
1.4741	3.78349	8.37387
1.4741	4.0809	8.12965
1.4741	4.37831	8.7338
1.4741	4.67572	10.799
1.73504	-3.65184	9.63267
1.73504	-3.35442	7.40364
1.73504	-3.05701	7.36627
1.73504	-2.7596	7.78378
1.73504	-2.46218	7.95094
1.73504	-2.16477	7.005
1.73504	-1.86736	7.43346
1.73504	-1.56995	7.20849
1.73504	-1.27253	6.986
1.73504	-0.97512	5.94641
1.73504	-0.677707	7.26819
1.73504	-0.380294	7.76934
1.73504	-0.0828815	7.44685
1.73504	0.214531	8.05624
1.73504	0.511944	7.67921
1.73504	0.809357	8.05164
1.73504	1.10677	8.68814
1.73504	1.40418	8.77948
1.73504	1.7016	7.73008
1.73504	1.99901	9.61604
1.73504	2.29642	8.99751
1.73504	2.59383	8.78504
1.73504	2.89125	9.40944
1.73504	3.18866	9.04555
1.73504	3.48607	7.4865
1.73504	3.78349	8.25717
1.73504	4.0809	7.81956
1.73504	4.37831	9.50222
1.73504	4.67572	10.1857
1.99597	-3.35442	9.89262
1.99597	-3.05701	9.46409
1.99597	-2.7596	8.41579
1.99597	-2.46218	7.65871
1.99597	-2.16477	7.38836
1.99597	-1.86736	6.96975
1.99597	-1.56995	7.64244
1.99597	-1.27253	7.85564
1.99597	-0.97512	6.63025
1.99597	-0.677707	6.8125
1.99597	-0.380294	6.71278
1.99597	-0.0828815	7.45186
1.99597	0.214531	8.28428
1.99597	0.511944	8.24545
1.99597	0.809357	7.97206
1.99597	1.10677	9.04194
1.99597	1.40418	7.47639
1.99597	1.7016	9.12821
1.99597	1.99901	9.6367
1.99597	2.29642	10.1708
1.99597	2.59383	9.12263
1.99597	2.89125	9.73747
1.99597	3.18866	9.78896
1.99597	3.48607	9.04918
1.99597	3.78349	7.90774
1.99597	4.0809	7.92527
1.99597	4.37831	8.82946
1.99597	4.67572	9.04235
1.99597	4.97314	10.3924
2.25691	-3.05701	9.97684
2.25691	-2.7596	8.23348
2.25691	-2.46218	8.78702
2.25691	-2.16477	8.23015
2.25691	-1.86736	7.34206
2.25691	-1.56995	6.79195
2.25691	-1.27253	8.86732
2.25691	-0.97512	8.08674
2.25691	-0.677707	7.66504
2.25691	-0.380294	8.1723
2.25691	-0.0828815	8.47791
2.25691	0.214531	7.71046
2.25691	0.511944	10.5515
2.25691	0.809357	12.6293
2.25691	1.10677	12.2543
2.25691	1.40418	9.69825
2.25691	1.7016	11.6607
2.25691	1.99901	9.9889
2.25691	2.29642	13.7127
2.25691	2.59383	10.5003
2.25691	2.89125	9.74357
2.25691	3.18866	9.93384
2.25691	3.48607	7.74416
2.25691	3.78349	8.08281
2.25691	4.0809	7.51153
2.25691	4.37831	8.0523
2.25691	4.67572	8.75655
2.25691	4.97314	9.19332
2.51785	-3.05701	7.408
2.51785	-2.7596	12.98
2.51785	-2.46218	9.35832
2.51785	-2.16477	7.66568
2.51785	-1.86736	8.33639
2.51785	-1.56995	8.81726
2.51785	-1.27253	8.32294
2.51785	-0.97512	7.59614
2.51785	-0.677707	8.20668
2.51785	-0.380294	8.07805
2.51785	-0.0828815	9.3872
2.51785	0.214531	9.7124
2.51785	0.511944	14.9711
2.51785	0.809357	10.858
2.51785	1.10677	11.4385
2.51785	1.40418	13.5412
2.51785	1.7016	14.3039
2.51785	1.99901	12.189
2.51785	2.29642	11.4178
2.51785	2.59383	10.4489
2.51785	2.89125	9.08378
2.51785	3.18866	9.92742
2.51785	3.48607	9.03414
2.51785	3.78349	9.15759
2.51785	4.0809	8.78149
2.51785	4.37831	8.27604
2.51785	4.67572	8.57006
2.51785	4.97314	10.9339
2.77879	-2.46218	10.9113
2.77879	-2.16477	9.32332
2.77879	-1.86736	9.23938
2.77879	-1.56995	8.34249
2.77879	-1.27253	8.96976
2.77879	-0.97512	7.93534
2.77879	-0.677707	8.52279
2.77879	-0.380294	7.99819
2.77879	-0.0828815	9.84327
2.77879	0.214531	7.76314
2.77879	1.99901	11.8796
2.77879	2.29642	13.0576
2.77879	2.59383	8.37921
2.77879	2.89125	8.97166
2.77879	3.18866	12.2859
2.77879	3.48607	9.8905
2.77879	3.78349	9.02495
2.77879	4.0809	8.72454
2.77879	4.37831	8.27119
2.77879	4.67572	9.67711
2.77879	4.97314	10.2935
3.03973	-2.16477	9.79754
3.03973	-1.86736	9.95391
3.03973	-1.56995	9.98568
3.03973	-1.27253	8.86545
3.03973	-0.97512	9.35886
3.03973	-0.677707	7.49211
3.03973	-0.380294	9.09908
3.03973	-0.0828815	11.4013
3.03973	0.214531	9.8654
3.03973	0.511944	13.8936
3.03973	1.40418	11.9541
3.03973	1.7016	10.4233
3.03973	2.29642	17.0337
3.03973	2.59383	9.65966
3.03973	2.89125	9.54867
3.03973	3.18866	9.28245
3.03973	3.48607	9.42471
3.03973	3.78349	8.45566
3.03973	4.0809	8.91323
3.03973	4.37831	8.78484
3.03973	4.67572	9.41171
3.03973	4.97314	10.1271
3.30066	-1.86736	9.25167
3.30066	-1.56995	7.31165
3.30066	-1.27253	8.25589
3.30066	-0.97512	10.3322
3.30066	-0.677707	8.57025
3.30066	-0.380294	13.1801
3.30066	-0.0828815	12.0567
3.30066	0.214531	12.0831
3.30066	0.511944	10.4123
3.30066	1.7016	12.77
3.30066	1.99901	10.6539
3.30066	2.29642	9.23157
3.30066	2.59383	11.9657
3.30066	2.89125	10.9781
3.30066	3.18866	9.58456
3.30066	3.48607	7.98916
3.30066	3.78349	8.84767
3.30066	4.0809	9.4136
3.30066	4.37831	8.93993
3.30066	4.67572	8.58991
3.30066	4.97314	10.0356
3.5616	-1.86736	11.1854
3.5616	-1.56995	9.42323
3.5616	-1.27253	8.80648
3.5616	-0.97512	9.09337
3.5616	-0.677707	11.4433
3.5616	-0.380294	7.70186
3.5616	0.214531	13.6176
3.5616	1.40418	13.6708
3.5616	1.7016	10.1283
3.5616	2.29642	13.6656
3.5616	2.59383	15.2229
3.5616	2.89125	10.3224
3.5616	3.18866	9.43367
3.5616	3.48607	8.98541
3.5616	3.78349	9.72945
3.5616	4.0809	9.01442
3.5616	4.37831	9.61504
3.5616	4.67572	9.69184
3.5616	4.97314	11.8889
3.82254	-1.86736	7.54671
3.82254	-1.56995	10.3993
3.82254	-1.27253	9.50979
3.82254	-0.97512	9.09676
3.82254	-0.677707	9.19196
3.82254	-0.380294	6.04102
3.82254	1.40418	13.4993
3.82254	1.7016	12.0925
3.82254	2.29642	13.3792
3.82254	2.59383	8.68236
3.82254	2.89125	10.3918
3.82254	3.18866	9.8137
3.82254	3.48607	11.2452
3.82254	3.78349	9.16465
3.82254	4.0809	9.70332
3.82254	4.37831	9.95825
3.82254	4.67572	9.59198
4.08348	-1.56995	10.9224
4.08348	-1.27253	10.3393
4.08348	-0.97512	10.2703
4.08348	-0.677707	9.21917
4.08348	-0.380294	12.638
4.08348	1.99901	9.6075
4.08348	2.59383	12.9474
4.08348	2.89125	11.6658
4.08348	3.18866	10.7044
4.08348	3.48607	10.0263
4.08348	3.78349	9.45206
4.08348	4.0809	9.69552
4.08348	4.37831	10.2384
4.08348	4.67572	6.9417
4.34442	-1.86736	15.342
4.34442	-1.56995	9.03085
4.34442	-1.27253	8.59283
4.34442	-0.97512	7.88791
4.34442	-0.677707	7.34065
4.34442	2.29642	11.6925
4.34442	2.59383	13.8259
4.34442	2.89125	12.8437
4.34442	3.18866	10.4716
4.34442	3.48607	10.1381
4.34442	3.78349	11.1318
4.34442	4.0809	11.486
4.60535	-1.27253	10.6569
4.60535	-0.97512	9.9728
4.60535	-0.677707	7.69251
4.60535	-0.380294	11.2724
4.60535	-0.0828815	15.0957
4.60535	2.29642	16.2823
4.60535	2.59383	14.4646
4.60535	2.89125	11.7459
4.60535	3.18866	10.1989
4.60535	3.48607	9.7988
4.60535	3.78349	8.71905
4.86629	-1.56995	9.17545
4.86629	-1.27253	9.73756
4.86629	-0.97512	7.78277
4.86629	-0.677707	13.1152
4.86629	-0.380294	11.1394
4.86629	-0.0828815	10.9434
4.86629	1.7016	13.9713
4.86629	1.99901	14.5055
4.86629	2.59383	9.92714
4.86629	2.89125	9.88293
4.86629	3.18866	8.32503
4.86629	3.48607	9.73896
5.12723	-1.27253	10.2918
5.12723	-0.97512	9.21524
5.12723	-0.677707	10.4003
5.12723	-0.380294	8.66222
5.12723	2.29642	14.655
5.12723	2.59383	12.4887
5.12723	2.89125	10.3502
5.12723	3.18866	10.3673
5.38817	-1.27253	11.6905
5.38817	-0.97512	10.0744
5.38817	-0.677707	11.3116
5.38817	-0.380294	8.28578
5.38817	0.214531	7.55043
5.38817	0.809357	13.0334
5.38817	1.99901	15.1741
5.38817	2.29642	10.7348
5.38817	2.59383	11.5671
5.38817	2.89125	10.5523
5.64911	-1.56995	11.5071
5.64911	-1.27253	11.4451
5.64911	-0.97512	9.44037
5.64911	-0.677707	11.8208
5.64911	-0.380294	11.5307
5.64911	-0.0828815	12.2139
5.64911	0.511944	11.1368
5.64911	1.7016	15.921
5.64911	1.99901	13.0755
5.64911	2.29642	11.1625
5.64911	2.59383	9.88661
5.64911	2.89125	11.1266
5.91005	-1.56995	8.82801
5.91005	-1.27253	9.53476
5.91005	-0.97512	9.31348
5.91005	-0.677707	8.61878
5.91005	-0.380294	10.0803
5.91005	-0.0828815	12.5998
5.91005	0.214531	15.7791
5.91005	0.809357	11.5882
5.91005	1.40418	13.1509
5.91005	1.7016	12.592
5.91005	1.99901	12.7604
5.91005	2.29642	11.2767
5.91005	2.59383	10.1437
6.17098	-1.86736	9.26443
6.17098	-1.56995	12.088
6.17098	-1.27253	9.4739
6.17098	-0.97512	8.35209
6.17098	-0.677707	8.27782
6.17098	-0.380294	11.4995
6.17098	-0.0828815	11.0494
6.17098	0.511944	11.9127
6.17098	0.809357	9.79717
6.17098	1.40418	13.9924
6.17098	1.7016	11.7737
6.17098	1.99901	11.401
6.17098	2.29642	11.226
6.17098	2.59383	9.55176
6.43192	-2.16477	13.4383
6.43192	-1.86736	9.72304
6.43192	-1.56995	9.14076
6.43192	-1.27253	9.04084
6.43192	-0.97512	7.77888
6.43192	-0.677707	7.68821
6.43192	-0.380294	11.762
6.43192	-0.0828815	10.5313
6.43192	0.214531	17.5981
6.43192	0.511944	15.0953
6.43192	1.10677	13.4474
6.43192	1.40418	14.3498
6.43192	1.7016	11.1017
6.43192	1.99901	10.0609
6.43192	2.29642	10.1292
6.43192	2.59383	11.1621
6.69286	-2.16477	10.3749
6.69286	-1.86736	10.3536
6.69286	-1.56995	9.55811
6.69286	-1.27253	9.49727
6.69286	-0.97512	9.93294
6.69286	-0.677707	9.56119
6.69286	-0.380294	9.81609
6.69286	-0.0828815	8.65407
6.69286	0.214531	13.6404
6.69286	0.511944	12.6745
6.69286	0.809357	11.879
6.69286	1.10677	12.9736
6.69286	1.40418	11.6892
6.69286	1.7016	10.7572
6.69286	1.99901	10.5386
6.69286	2.29642	9.76699
6.69286	2.59383	13.2693
6.9538	-2.46218	13.9095
6.9538	-2.16477	8.95739
6.9538	-1.86736	9.27265
6.9538	-1.56995	9.08037
6.9538	-1.27253	10.7736
6.9538	-0.97512	9.17701
6.9538	-0.677707	9.58496
6.9538	-0.380294	7.14305
6.9538	-0.0828815	10.2342
6.9538	0.214531	11.3463
6.9538	1.10677	11.4925
6.9538	1.40418	9.71517
6.9538	1.7016	10.5075
6.9538	1.99901	10.8623
6.9538	2.29642	10.8279
6.9538	2.59383	10.7498
7.21474	-2.7596	7.72756
7.21474	-2.46218	10.3912
7.21474	-2.16477	9.87642
7.21474	-1.86736	9.36223
7.21474	-1.56995	9.26826
7.21474	-1.27253	9.73695
7.21474	-0.97512	8.60442
7.21474	-0.677707	9.02643
7.21474	-0.380294	7.71431
7.21474	-0.0828815	9.05057
7.21474	0.214531	8.63139
7.21474	0.511944	15.2797
7.21474	0.809357	10.6971
7.21474	1.10677	12.3018
7.21474	1.40418	11.0921
7.21474	1.7016	10.8838
7.21474	1.99901	10.2196
7.21474	2.29642	9.86264
7.21474	2.59383	9.09445
7.47567	-2.7596	9.3181
7.47567	-2.46218	8.87765
7.47567	-2.16477	9.46458
7.47567	-1.86736	8.89528
7.47567	-1.56995	9.20422
7.47567	-1.27253	9.70372
7.47567	-0.97512	9.57927
7.47567	-0.677707	7.90287
7.47567	-0.380294	9.493
7.47567	-0.0828815	10.1192
7.47567	0.214531	10.5991
7.47567	0.511944	14.0877
7.47567	0.809357	12.5089
7.47567	1.10677	10.9247
7.47567	1.40418	10.7858
7.47567	1.7016	10.8577
7.47567	1.99901	9.24379
7.47567	2.29642	10.6736
7.73661	-3.05701	9.20493
7.73661	-2.7596	9.93464
7.73661	-2.46218	8.50057
7.73661	-2.16477	9.23998
7.73661	-1.86736	9.29263
7.73661	-1.56995	8.69285
7.73661	-1.27253	8.99009
7.73661	-0.97512	9.44635
7.73661	-0.677707	9.2252
7.73661	-0.380294	9.80033
7.73661	-0.0828815	10.5507
7.73661	0.214531	10.2697
7.73661	0.511944	8.45782
7.73661	0.809357	11.191
7.73661	1.10677	11.9466
7.73661	1.40418	10.2862
7.73661	1.7016	9.70377
7.73661	1.99901	9.99374
7.73661	2.29642	9.88125
7.99755	-3.05701	9.96154
7.99755	-2.7596	9.05694
7.99755	-2.46218	9.06916
7.99755	-2.16477	9.02462
7.99755	-1.86736	8.29388
7.99755	-1.56995	8.53303
7.99755	-1.27253	8.5296
7.99755	-0.97512	8.58176
7.99755	-0.677707	9.23119
7.99755	-0.380294	9.73506
7.99755	-0.0828815	10.3892
7.99755	0.214531	9.3056
7.99755	0.511944	8.87247
7.99755	0.809357	11.2534
7.99755	1.10677	9.11421
7.99755	1.40418	11.3132
7.99755	1.7016	9.15788
7.99755	1.99901	12.452
8.25849	-3.05701	9.93191
8.25849	-2.7596	8.72885
8.25849	-2.46218	8.61596
8.25849	-2.16477	8.70208
8.25849	-1.86736	8.70465
8.25849	-1.56995	8.21475
8.25849	-1.27253	7.73062
8.25849	-0.97512	8.04416
8.25849	-0.677707	8.34251
8.25849	-0.380294	8.63388
8.25849	-0.0828815	9.95637
8.25849	0.214531	8.45958
8.25849	0.511944	9.54011
8.25849	0.809357	10.4908
8.25849	1.10677	10.7971
8.25849	1.40418	11.4484
8.25849	1.7016	11.4864
8.51943	-3.05701	8.96353
8.51943	-2.7596	8.55784
8.51943	-2.46218	8.27874
8.51943	-2.16477	8.57882
8.51943	-1.86736	8.03355
8.51943	-1.56995	8.44968
8.51943	-1.27253	8.29609
8.51943	-0.97512	8.16589
8.51943	-0.677707	8.09562
8.51943	-0.380294	7.95242
8.51943	-0.0828815	9.64892
8.51943	0.214531	9.66224
8.51943	0.511944	9.13811
8.51943	0.809357	10.2033
8.51943	1.10677	11.9986
8.51943	1.40418	11.086
8.78036	-3.05701	8.66062
8.78036	-2.7596	8.64357
8.78036	-2.46218	8.45008
8.78036	-2.16477	8.17422
8.78036	-1.86736	7.95463
8.78036	-1.56995	8.36978
8.78036	-1.27253	8.39308
8.78036	-0.97512	8.19942
8.78036	-0.677707	8.38
8.78036	-0.380294	8.13147
8.78036	-0.0828815	8.17653
8.78036	0.214531	10.3991
8.78036	0.511944	10.3962
8.78036	0.809357	9.54865
8.78036	1.10677	11.6289
8.78036	1.40418	11.8708
9.0413	-3.05701	10.2229
9.0413	-2.7596	8.50448
9.0413	-2.46218	8.37869
9.0413	-2.16477	8.06051
9.0413	-1.86736	7.03232
9.0413	-1.56995	8.40366
9.0413	-1.27253	8.74122
9.0413	-0.97512	8.38642
9.0413	-0.677707	8.70535
9.0413	-0.380294	8.50205
9.0413	-0.0828815	8.41098
9.0413	0.214531	9.88905
9.0413	0.511944	9.47059
9.0413	0.809357	12.2001
9.0413	1.10677	11.735
9.0413	1.40418	12.6952
9.30224	-3.05701	12.6291
9.30224	-2.7596	8.50929
9.30224	-2.46218	8.41234
9.30224	-2.16477	7.99526
9.30224	-1.86736	8.1954
9.30224	-1.56995	8.27677
9.30224	-1.27253	8.21073
9.30224	-0.97512	7.65181
9.30224	-0.677707	8.6936
9.30224	-0.380294	8.24072
9.30224	-0.0828815	8.782
9.30224	0.214531	10.0859
9.30224	0.511944	10.114
[truncated: 58 more rows]

## Sheet: 2_b
50ns test set x	50ns test set y	-NH2 rotation 1 x	-NH2 rotation 1 y	-NH2 rotation 2 x	-NH2 rotation 2 y	-COOH rotation 1 x	-COOH rotation 1 y	-COOH rotation 2 x	-COOH rotation 2 y
0.879043	-1.822	3.97956	3.08364	7.51091	2.00442	8.97875	-1.71583	4.724	3.25173
0.473968	-1.6712	3.69177	3.37899	6.63214	1.54975	6.97778	-0.953602	3.93553	3.88861
1.83733	-2.81204	3.21275	4.06597	6.72628	1.78637	9.44311	-1.88346	4.5047	3.45865
0.74838	-0.266097	3.83326	3.18296	6.85774	1.9172	6.53605	-0.847731	5.61017	2.87369
0.396741	-1.41053	3.86995	3.32881	6.86339	1.97425	5.44327	-0.932711	5.95327	2.67896
1.26255	0.00583379	3.62238	3.79671	6.63966	1.46443	8.18897	-1.15683	5.05269	3.06634
3.52491	4.03755	2.16342	4.07155	6.58417	1.60721	8.97059	-1.55566	5.1862	2.99696
1.03504	1.99526	2.35162	4.19345	7.61534	2.03234	6.31663	-0.840365	5.80284	2.68229
2.45839	-0.598435	3.98018	3.10798	6.73865	1.68886	5.89065	-0.855405	6.2539	2.54591
0.40312	-1.00913	3.0336	4.21592	7.73512	1.71202	9.37876	-1.96281	4.55016	3.38891
2.18741	4.29317	3.93035	3.0698	7.17024	1.99434	9.14893	-1.69839	4.14325	3.69063
-1.29093	2.69164	2.69674	4.23728	7.85566	1.56689	7.36057	-1.00072	4.64789	3.25163
0.963466	-2.4856	1.82608	4.02501	7.11712	2.06326	8.58391	-1.25854	3.40327	3.9858
9.82053	-0.164285	3.00624	4.2644	7.51194	2.16513	6.78984	-0.841373	5.38112	2.89669
0.448637	-2.73961	3.59181	3.92655	6.55379	1.47438	7.74531	-1.02379	4.20075	3.69474
0.345923	-2.26989	3.3832	4.21647	7.68752	1.82769	9.32404	-1.74572	4.9077	3.08341
-1.85026	0.296065	3.29905	4.10003	6.74811	1.74562	5.09216	-0.968585	5.60891	2.68369
-1.02156	0.605007	3.42875	4.04834	7.4104	2.09538	6.12376	-0.875845	4.39063	3.57234
-1.86088	-0.62034	3.64126	3.6552	7.22715	2.06614	8.80327	-1.62396	6.13239	2.55418
-1.68082	-2.06322	1.10943	3.71895	8.11981	1.31735	4.2744	-0.958544	6.69054	2.40953
0.614866	-1.78044	1.47513	3.85174	8.3265	1.17488	4.49276	-0.943473	6.45655	2.47829
0.0159159	-0.490503	0.668681	3.19587	8.47825	0.813534	-0.0730333	-1.54463	7.18527	2.27012
0.887721	-3.02776	0.707793	3.3569	8.4006	0.87942	0.272752	-1.55627	7.38402	2.09609
-1.17673	-1.59371	0.884658	3.43755	8.45798	1.03527	4.71391	-0.95613	6.82578	2.30641
1.27412	-2.55639	0.649624	2.89784	8.4254	0.483712	2.82935	-0.990405	7.40699	2.13648
0.0404837	3.5241	0.910063	3.53987	8.50862	0.108666	-0.325124	-1.63062	7.01434	2.18491
-1.65728	-0.190419	0.567763	2.6206	8.95964	-1.04521	-0.0861453	-1.57458	7.37721	1.98394
-0.550422	-1.6588	0.687041	3.21313	8.49476	0.965851	1.26935	-1.27013	7.39541	1.93071
-1.67607	-0.0847478	0.437498	2.12643	8.36411	0.666484	3.42758	-1.02575	7.47028	1.97081
1.7764	-2.94046	0.252131	1.63312	8.39186	0.826879	2.48631	-1.14773	7.39805	1.92697
-1.06595	-0.0153667	0.188304	-0.80712	9.28058	-1.43685	0.651437	-1.30741
1.62137	1.49784	0.0327828	-1.4299	9.30747	-1.76115	3.13554	-1.13533
0.888855	-1.73736	0.409382	0.503058	8.7274	-0.354562	3.99785	-1.02524
2.42998	0.863683	0.018794	-0.459032	9.35301	-1.82791	1.88542	-1.2354
-1.17789	0.483172	-0.106445	-1.317	9.27393	-1.78013	3.7554	-0.937805
2.19507	1.09115	0.000129763	-1.56949	9.42274	-1.92579	-0.0580969	-1.59025
1.48659	1.19652	-0.145914	-1.68957	9.32037	-1.87194	0.21633	-1.64514
0.217837	-0.482697
1.27424	-1.61652
7.80664	-1.06733
1.73587	0.0528906
-1.74397	-1.73692
-0.101013	0.823686
-2.27825	1.22672
-1.19371	-3.04992
1.2922	3.06394
-2.58262	-2.32281
1.28646	-0.354163
-0.56528	-1.26523
7.33017	1.84774
0.154962	-3.55657
-0.62572	-1.58036
-2.8728	0.281415
1.60552	3.11561
7.25228	-1.41904
-1.00002	-2.05925
3.83247	3.14768
-1.90992	-2.28227
-1.41736	0.570058
-0.955934	-0.884252
-0.0441537	-2.70096
0.717085	-1.36241
0.14738	-0.807891
-2.67427	-0.368784
-1.23106	0.197996
2.46496	-2.04048
-0.172244	-2.95868
2.99425	3.8448
2.90561	-1.70892
3.63492	3.38311
-0.869733	-0.778206
0.639341	0.548372
0.526686	-1.96375
-1.30665	-2.19901
-0.118919	-0.542336
1.54918	-0.855913
9.33855	0.40094
-2.30812	-1.88432
3.32593	3.90691
9.57198	-1.39102
-3.02474	0.454656
-3.04408	0.420865
1.18139	-0.371092
-0.324381	-2.20022
8.88978	-1.76753
0.00843857	-0.146057
-0.3406	0.757294
-0.825409	1.26764
-1.16025	-2.9188
7.40436	-2.50162
1.4773	1.72128
8.58318	-2.12285
0.959398	-0.211903
2.10935	-1.31662
1.80753	2.6715
8.43324	-1.47317
1.16083	-2.42631
1.4818	-1.45104
4.02182	4.14556
1.31101	3.98708
0.107294	-1.89571
-0.898235	1.25709
7.88167	-1.60386
1.94021	4.05384
-1.09148	-2.2398
8.05979	-1.96939
-1.50519	-3.42033
2.64734	4.33847
8.71814	-0.322457
1.74989	-0.163228
1.94341	-3.12444
8.74542	-2.0699
0.0539555	-1.3636
-1.26108	-0.742434
-0.189947	-0.0252172
2.34592	4.27645
0.854329	2.51226
1.24789	-1.69644
1.61432	-0.444309
-1.56378	-1.63433
8.4285	-0.306881
8.25901	-2.02665
1.93536	3.33698
9.47795	-1.83157
2.17421	4.1225
8.51961	-0.902687
-1.57641	-0.655049
1.92806	1.34286
2.32974	4.26807
-0.728334	0.170477
8.42966	-1.763
9.82574	-2.31575
0.0751823	3.95886
0.386416	-1.45085
9.54932	-1.63916
-2.35263	0.121316
-2.55103	0.568123
-1.16936	-1.54827
-0.732641	-1.07673
6.90778	-0.874977
1.14187	0.00525356
8.91209	-1.7156
8.36847	-0.118143
2.82649	4.38529
-2.31597	-1.61054
10.3289	-0.329429
8.23553	-0.895398
-0.497665	-2.28975
-1.14351	0.650614
2.26188	0.134306
8.62719	-0.0880733
-0.480615	-1.62633
8.63717	-1.94518
2.07271	-0.558919
0.753467	1.79895
3.82645	3.47519
-2.15107	-0.312163
8.77924	-1.02867
7.85282	-0.934505
0.407666	1.76513
0.727457	2.98809
1.24194	-0.337663
1.31022	-1.62386
1.57689	-0.359204
1.09807	-0.166896
7.82533	-1.74817
1.13211	-1.18115
6.54415	2.14058
7.49615	2.21071
3.52034	4.23731
1.68337	-1.13704
0.595501	-3.25943
0.180043	-2.9159
3.16927	3.36955
9.19499	0.109261
-1.47737	0.853586
0.744845	-0.645661
1.53483	2.24269
0.773864	-0.748769
-1.01663	-0.464198
0.412583	-1.76014
-1.77731	-2.05104
-2.1729	-0.639707
1.18994	-1.82433
0.189826	-1.2061
-0.562878	-2.21245
0.816529	-0.781558
1.05441	0.546368
1.76527	-1.0667
-1.53574	-0.0897756
0.88936	1.1465
-0.340584	-1.84877
3.53062	4.78833
-1.95344	-0.765611
-0.912419	-1.00933
-3.29786	0.462521
1.60571	3.94722
-2.24214	-2.85592
0.244723	0.2361
2.07974	-0.367636
1.95647	2.54067
-0.880305	-1.41598
-0.963456	-0.819276
-1.62527	1.28957
1.13608	-0.636819
0.784032	0.268007
-0.874145	-2.76926
0.636611	-0.178442
2.96146	0.406731
0.813837	-0.88671
-0.284378	-0.849347
0.697306	-1.99555
-2.37374	-2.6759
-0.905684	-2.64041
2.3272	-2.13433
3.05658	-1.07558
-1.79364	-1.9912
0.000665876	-1.29817
-2.61781	0.928628
2.06238	-1.80437
-0.175571	-0.164513
-0.599111	2.03962
1.43841	1.16732
-0.538653	2.79442
-1.07098	1.59523
2.05903	-2.92861
0.110217	-3.38008
-2.53861	-1.7499
0.12406	0.577749
-1.99879	-1.44486
0.952852	-3.09122
2.7983	-1.07129
-0.993686	-2.209
0.655923	0.999412
0.503008	-2.75034
-2.28612	0.549887
-0.701898	-1.05994
0.918511	-2.14042
-1.11499	0.508677
-1.93671	-1.00556
-2.54285	-0.669648
-1.98839	0.899044
-1.48825	1.48757
0.835502	-1.08947
-0.256841	0.139896
-1.3233	0.222339
-1.93521	-0.497684
-1.29356	1.27865
-0.10772	-3.32085
1.46574	-2.0322
-2.33782	-1.43546
0.275154	1.22559
0.834479	2.67197
-1.11715	-1.06728
1.62442	-1.63668
-0.2483	-1.07713
-0.338663	2.43558
-0.0221799	1.50234
-2.63314	-0.065874
1.20409	0.253384
-0.931973	-0.381587
1.53101	3.74785
-3.02534	0.547435
-0.540832	2.42552
5.34977	-0.906233
-0.0599827	-2.60471
6.59277	-0.736308
-1.94737	-0.323096
-0.58121	3.52195
4.76386	3.05781
0.87423	2.16573
-0.429793	1.29615
-2.09347	1.02027
2.66522	-1.61813
-0.983609	-1.95111
0.317748	-3.46751
2.3366	1.72475
0.0990904	-0.830114
3.88343	4.05418
0.298543	0.331465
2.04145	4.52067
-0.371573	0.996735
1.3427	-2.20484
-0.288096	3.89627
-2.44962	-2.25845
-0.718107	0.668286
-0.16368	0.0420618
-0.693478	-0.712902
2.48516	-2.52753
0.766576	-3.25026
0.38786	-2.4111
-1.15897	-1.73509
-0.938338	-2.12526
-0.903054	-2.28463
0.701525	-0.829383
1.35389	1.87997
1.36306	2.5731
-1.57176	-2.37666
0.0843465	-0.0781694
0.311502	-3.87559
7.64944	-1.43377
-0.101513	0.671662
0.692066	3.35249
2.93698	-1.17165
-0.147348	-2.15748
-0.251006	-0.146114
-0.322027	0.202424
-2.66667	1.67902
0.0130889	-2.65273
-0.583686	3.18964
-0.887853	-2.35132
8.75629	0.228685
10.1149	-0.930624
7.37212	-1.9545
0.838402	1.32248
-1.67701	2.38552
7.59647	-1.4571
8.72875	-0.644968
9.49491	-2.60643
0.833787	3.36875
8.68309	-1.7114
9.35137	-2.27254
9.63298	-0.394805
7.8574	-0.827451
7.40332	-0.970049
8.06125	-2.69186
8.70952	-1.44976
10.1826	-1.06361
1.69123	-0.993309
7.66539	-1.05349
9.62406	-0.0124746
9.88504	-0.817911
9.05374	-0.0232726
1.51491	-1.50945
9.89253	-0.97643
7.49912	-2.11331
9.50834	-1.46141
3.94789	4.47066
8.65457	-0.54848
8.6637	-1.19682
1.72117	-1.54993
8.33945	-2.48337
10.431	-0.206412
9.37652	0.459431
7.51654	-2.29673
8.23508	-0.920152
0.592104	3.7386
9.97756	-1.16805
7.30676	-1.42474
9.26046	-2.03473
-0.82981	-2.06253
9.92718	-2.33613
-1.28438	-2.21982
0.888731	3.47711
0.843791	0.233655
-1.12475	0.658904
0.647715	2.4344
-2.45542	-2.2844
3.02661	4.40239
0.436756	1.79618
-0.390259	-1.14832
1.73069	-1.15827
-0.619424	0.854477
-0.378457	-3.49835
-1.82698	-2.34926
-2.42465	1.17019
8.28132	-0.984632
-0.531145	2.09218
0.99772	2.18135
0.104136	-1.56613
3.08126	-1.90847
1.91002	2.48026
-2.09964	0.536443
-2.20986	0.641325
-2.18496	-0.64481
-2.83442	-1.10093
1.40485	-1.91998
-0.70378	-2.57522
0.865837	-2.00186
-0.735956	0.599939
-0.176646	3.67218
1.04496	1.77569
-1.67684	1.11919
-2.36113	-0.369322
-0.0300542	-3.14631
-2.72037	-0.140555
-1.63826	0.536409
1.14095	-0.308369
0.0730279	-0.95
1.9165	-1.80868
-0.0736002	-0.624447
0.764193	-2.50422
0.472057	2.19815
-0.291031	-1.39321
0.925522	-2.52049
0.801366	2.53924
2.9679	3.09764
-0.413428	1.07748
2.64498	-1.55565
-1.95468	0.685315
0.316215	0.296751
-1.80113	-1.35078
-0.666211	-0.889186
-2.30077	1.14182
0.469097	-2.93875
-0.398691	-1.36287
-1.35597	-0.667183
-0.474061	0.486074
-0.404562	2.18029
-0.516288	2.39848
-0.258278	0.244032
0.959697	2.59852
-0.75225	0.221928
-0.451481	3.50081
-2.612	-0.229056
2.0776	3.82124
3.80689	4.1812
-0.235486	-2.64465
0.0643738	0.158052
-1.21511	-2.47313
1.70784	2.40403
-0.225407	-2.10094
0.913257	2.27781
-0.567466	2.28868
-0.496717	-3.1783
0.424567	-0.497402
-0.509796	-2.43715
2.25919	3.90622
2.59747	-0.132429
-1.07357	1.38505
-0.860423	0.591391
-0.280927	0.183011
-1.79106	-1.76571
1.59138	4.11709
0.972766	0.619399
-1.86589	1.28748
1.67106	0.789699
-1.07662	1.00934
1.45539	0.54386
1.05648	-2.84687
0.072648	-1.58704
3.83427	4.18287
-1.5964	-1.6329
-0.548806	-1.40868
-0.776116	0.144795
-2.44206	-0.154987
2.01762	-0.28389
1.58145	-1.80954
0.0628429	4.0171
0.686969	2.70755
-0.255721	3.18707
0.469103	0.0410625
-1.64149	0.309189
-1.71613	-3.17852
-0.882387	-2.13907
1.14291	4.1346
0.887522	-0.429438
0.282643	2.55914
0.813852	0.0957385
0.341446	3.47467
1.84417	-2.53585
0.543673	-0.253544
1.21243	-1.63913
1.03129	-0.24069
-0.525691	0.04168
-0.739168	0.978041
-1.09233	-1.49426
-2.26643	0.294489
-2.22828	-2.20316
-0.616501	1.07948
-2.13368	-0.998763
-2.07441	1.05217
-2.32431	-2.17446
3.09128	3.50756
1.12308	1.64028
1.1113	-3.14381
-0.199859	-2.91698
3.58871	4.5369
1.43251	-2.11466
-2.22491	-0.798727
2.1638	-1.01974
2.17553	-0.466589
1.9758	0.612567
0.11839	-3.93633
1.39188	0.185278
-0.718028	-0.979335
1.5988	1.56366
0.195688	-2.70826
2.5302	-0.685288
3.1401	-1.43055
-1.66336	-1.89714
-1.07487	-0.155447
2.4748	4.68897
-2.10861	-1.40285
-0.0532002	-2.92682
2.16035	-0.274502
0.688746	2.20199
0.963079	2.94703
-2.33951	1.05218
3.50488	4.66915
1.73472	-0.663899
0.969182	2.85786
0.527092	-2.3202
-1.27113	-2.27095
1.54383	4.33687
2.37387	-1.8886
-1.3317	-1.30008
1.00455	2.42479
0.172583	0.356256
3.32827	3.59284
0.893552	1.28628
2.10415	-0.0766837
1.29125	-2.47189
1.46083	0.944701
0.451677	-1.03584
1.33475	-0.680378
2.65173	3.35793
-2.54656	-0.138753
1.85851	-3.11372
3.23676	3.33506
-2.52253	-0.203664
1.55079	-1.51787
1.23506	-0.526708
-1.70634	0.292323
2.14201	4.13899
0.633925	0.912039
-2.76513	0.202424
2.89797	4.41043
0.461568	3.50756
-1.15465	-2.5222
-0.714062	-1.76067
-0.347009	-0.265739
-0.806934	1.17012
0.515802	2.00213
1.69845	-2.33725
0.472266	-3.38508
-1.8516	0.801173
-3.02254	-2.08897
1.84103	0.387872
-1.52964	-2.66714
3.44317	4.00654
1.15598	-2.73747
2.24312	3.08285
-1.59268	-2.68492
1.53806	-1.31125
0.30453	-2.3614
1.58222	-0.669732
-0.288368	3.13236
0.295023	0.285015
2.62647	3.39835
-0.755382	-2.95205
-0.631251	-1.55925
0.766782	0.348245
-3.1749	-0.53338
-0.382401	0.646358
-0.927359	-2.40791
7.58545	2.23433
-0.159708	-2.32118
1.04949	0.490576
3.5473	3.75381
1.60133	0.303627
-2.38195	-1.46321
5.97363	-0.592902
1.95036	2.10617
-0.163327	2.63293
2.66005	-1.40943
1.26737	-0.740099
-0.726727	2.81567
0.516479	0.103619
6.51336	1.77715
2.65912	4.43522
0.967549	2.38149
-1.8525	-1.63059
0.14382	-3.36451
2.95096	-0.429467
0.939006	-0.0449011
-2.04714	1.36269
-0.0442551	2.8551
0.505881	1.80266
0.350273	-0.377714
2.78294	-1.1172
0.0942744	-0.416051
-0.737739	2.36393
2.81971	3.68632
0.704761	3.2335
0.469083	-1.9726
1.76532	-0.337355
-1.84844	-1.82739
1.19662	-1.91591
1.16044	-0.614609
0.435737	-0.909704
6.7734	1.29305
9.11851	0.45834
0.0693375	-2.11636
3.01056	3.31495
7.07245	1.78655
9.24095	-2.47419
9.80498	-1.17953
9.65849	-0.970123
6.46533	2.40602
7.42048	-0.654234
8.32148	-2.85127
7.84646	-0.288696
9.52529	0.257938
7.67773	-0.241521
9.8922	-1.65951
8.9742	-1.77376
6.94506	-0.914819
10.4101	-0.684775
9.33153	-0.892189
1.12726	-2.65679
10.5007	-0.0809947
8.94525	-0.969107
7.67624	-1.99553
8.07116	-2.05651
9.40658	-0.907318
10.0099	-0.47634
9.19798	-1.44178
10.3446	-0.36813
1.24116	0.793321
7.94914	-1.56044
8.34535	-1.3594
-0.684808	-0.739361
-2.31295	-0.424181
2.01387	-1.55171
9.21437	0.427146
8.52694	-0.870692
8.79883	-2.11847
-1.89676	1.81791
7.67195	-1.24925
8.88502	-1.57855
-3.27775	0.383306
9.82093	-2.26601
0.311606	-1.49504
-0.195978	-0.875201
-0.624963	2.42496
9.69997	0.659351
-1.16626	-0.901206
9.69764	-2.23306
-0.726628	-0.756732
5.60401	2.56395
0.0955987	2.0539
0.44602	-2.78508
0.683702	-0.148978
-0.00977376	-0.53788
-0.741165	-2.16594
-2.33982	-2.20481
2.18317	0.271291
0.680415	2.55781
3.45339	4.28254
-0.441292	-1.37996
-2.05585	1.32308
3.81453	3.88676
1.62947	4.47409
-0.0229275	-1.52181
8.14652	-2.46848
2.67627	-0.555839
8.20042	-2.56052
3.8948	-0.873136
2.05546	-1.26816
8.00952	-1.24948
6.34788	-0.77984
2.15686	-1.06623
-0.674839	0.887111
10.0244	-0.495403
6.81388	-1.20992
10.0873	-0.247034
7.50305	-2.40489
9.85447	-1.60356
-2.18106	-1.36877
9.05242	-0.287395
7.21244	-1.2687
9.64868	-2.28237
9.97502	-0.373316
10.0782	-0.722012
-2.57268	0.201475
9.20932	-0.0701913
1.07023	0.518374
8.05208	-0.843507
0.366137	-1.90941
0.639224	0.631147
3.70047	3.55332
3.18137	4.568
7.35022	-0.232576
2.09	-1.32512
2.18456	4.56288
1.99086	-0.287704
-1.31304	-2.18513
1.05442	-0.997183
7.97954	-2.43137
0.301144	3.44785
-1.84913	-2.3645
4.99838	-1.00463
3.75076	3.94422
-1.40797	0.702152
1.69126	-0.611497
2.54117	-0.470927
-0.294334	-1.4066
0.704359	-0.296771
-2.65406	-0.955742
2.45033	-1.02764
3.42228	-0.840556
-1.4202	1.35123
-2.52947	-2.02495
3.80754	4.53009
1.36938	-1.47138
0.627188	-2.98657
0.220457	-1.62333
1.77243	-2.26947
-1.32325	0.623671
-1.74354	-0.830524
0.927083	1.3529
-1.44057	0.300773
-1.30943	-0.123892
-0.00661178	0.762958
-0.772675	-0.658595
-2.68136	-1.59731
-1.63883	-0.95486
-2.45338	-1.54369
-2.54088	-1.60308
-0.0239847	-0.781636
3.06808	-1.17018
1.39643	-1.2771
-1.69136	0.305472
2.26314	-1.57882
1.77468	0.388358
-0.919689	-1.20207
-0.212686	0.867684
-1.51369	-1.3468
-0.263689	-2.01989
1.31216	-0.77054
0.720147	2.94039
-2.02799	0.43828
-0.152277	-0.488771
-1.42643	0.876563
0.972542	-1.44096
1.24313	-1.68941
-0.0432839	1.0951
3.00531	4.99704
0.798154	1.86348
2.46197	-0.785841
-0.693106	-1.85756
1.52758	0.0920192
0.92668	-2.99937
3.6106	4.19019
-0.374705	1.35496
4.04545	4.18916
0.847107	3.40389
0.122251	-0.0930976
-2.8655	-1.35792
-0.540609	0.525456
0.115241	2.74684
-2.52499	-0.271786
2.77076	3.57857
2.53885	4.04589
0.0252526	-0.768209
2.20722	-2.0671
-1.71839	-1.27032
3.6256	4.64185
0.529216	1.7537
1.62496	-0.693334
2.74177	-2.35098
-0.000423532	2.87153
1.61803	0.275931
3.38485	3.62526
-2.15622	0.814914
1.14465	0.214207
1.76052	4.1347
1.86239	2.93639
2.93434	4.68316
-0.490106	-3.79058
0.313877	3.11936
1.24595	3.643
-0.325915	0.25491
-1.13707	-2.89801
1.17384	-2.27112
1.04817	2.8368
3.41165	4.17119
0.844935	-2.42438
-1.00418	0.761082
-0.959096	1.44932
1.95907	0.777643
0.40177	-1.02389
-2.57712	-0.90073
-1.92704	-1.39681
-1.75024	-0.812598
0.0856273	-3.85294
0.0155159	1.02447
-0.313983	0.830571
0.586669	3.08258
-0.518513	2.44877
0.737896	-2.97516
2.71091	-1.66939
-3.17233	-0.444935
3.133	4.98789
1.12884	1.44159
0.0993801	-2.20069
1.25511	-3.20245
-0.763351	-1.10701
0.881236	-1.00281
0.66679	3.23448
1.18162	-1.00383
-0.330363	-0.613658
1.96192	2.69307
5.06247	3.26282
-0.885298	-1.71961
-1.91114	-0.327294
0.219136	3.67995
-1.72722	1.03575
1.57321	-0.505551
0.545126	0.282573
-1.18537	-0.776078
1.25928	3.06643
-1.49823	0.384705
2.3811	-2.76579
1.85537	0.213211
-2.25459	0.81203
-0.462498	0.333227
1.69962	-0.556386
2.51482	-1.06786
1.27298	1.18034
-0.954714	-0.175292
0.487692	1.96384
-0.145584	3.46408
-0.371582	1.77181
-1.15062	0.26376
-2.55095	0.758358
0.387042	3.22765
1.39023	-0.632655
-0.646833	-2.45128
-1.8609	-2.16009
0.165975	0.717604
-2.87986	-0.647642
-0.184004	-2.34732
-2.68433	0.803219
5.64209	-1.29643
2.99544	-1.01835
3.4792	3.87314
-0.967893	0.49559
-0.775109	-0.113045
-0.927657	3.0276
-0.927113	1.78218
3.33761	4.64042
1.8661	3.76583
-1.0657	0.678675
-2.09318	1.14469
-1.09651	2.75572
-0.518641	-2.97434
1.04226	2.32908
0.648045	3.42682
-0.319184	-3.89708
0.219347	1.70212
1.7909	3.78814
-1.24902	-0.408764
-1.54738	-1.92578
1.63634	1.29838
0.837031	1.53642
-1.8394	-1.28012
0.839672	-2.81614
-0.501613	2.75836
-1.51611	0.288788
-0.285304	-0.375841
-2.15041	-0.0471376
2.75923	4.7046
1.68707	3.57254
-0.266906	-1.06434
-0.201624	1.37626
-0.00863399	2.75004
4.04603	3.45474
0.27569	3.90965
0.865421	-2.5049
6.18329	-0.839273
6.67855	-1.22734
3.90284	3.85776
1.40317	1.75325
7.73394	-0.872668
-0.163347	0.979831
8.43722	-2.0614
2.64746	4.80384
2.30944	-0.308032
6.38773	-0.709566
3.91337	3.64442
9.76382	-0.256613
1.76811	-1.84491
-0.142948	-0.989401
-2.1647	-1.95177
7.21352	1.87452
7.93057	-0.529159
9.09103	-1.82896
8.28601	-0.957886
-1.73317	-1.9341
-2.47938	0.573164
4.92749	2.73103
7.71042	-2.34366
3.26223	3.55943
8.61171	-1.32857
-1.69861	-0.0682
0.427007	2.60796
8.86786	-2.28254
10.0653	-1.89461
9.76896	-0.377096
5.86655	2.08715
7.90402	0.00872161
8.49992	-2.14759
1.72606	-1.62784
9.03978	-0.151724
9.10965	-1.03973
8.40229	-2.30618
8.80047	-2.7532
-0.570361	2.16029
6.96608	2.0991
7.48179	-0.855223
8.30955	-0.484704
9.40491	-2.35091
9.74518	-2.07569
7.36411	-1.52671
7.62295	-0.828821
9.60491	-1.24685
0.989987	3.66129
8.44637	-1.04085
8.01894	-1.23337
7.81359	-1.07097
9.53327	-0.563896
8.34507	-1.93226
8.84896	-2.46096
8.30612	-1.33395
-0.643459	0.668048
-2.27487	-1.30663
0.014933	2.98955
-0.255138	-1.32467
-0.363336	2.05725
-0.923652	0.608941
2.59602	-0.891313
8.89224	0.458429
-2.25742	-0.534485
3.26635	4.20353
8.48044	-0.640579
0.911192	-1.25736
7.51562	-1.16031
1.78603	1.74928
-0.188781	3.29191
0.724217	3.84745
2.36229	-2.09607
8.09357	-0.85907
8.38108	0.441757
-2.06561	-2.33143
8.17214	-0.75874
9.0969	-0.0226941
1.16635	3.67632
7.59415	-2.46447
3.49702	4.62063
-2.06134	-1.23062
-0.936558	1.17892
-0.716994	-0.00031185
9.1221	-2.11125
-2.05684	0.841327
0.631111	-0.435776
8.47153	-1.76503
2.68304	3.97978
7.46242	-1.62073
8.25887	-0.691409
8.88538	-1.25177
2.64696	-1.66444
1.52593	3.5899
9.6584	-1.08327
-2.19704	0.727019
9.0837	-2.64474
-2.2783	-0.70038
6.68513	-1.20825
-1.54051	-1.76435
-2.08422	0.866575
-0.778209	1.11589
1.37408	-3.28863
-1.03868	1.23927
2.00332	-0.625638
-0.871206	-1.84997
-0.330663	-3.09196
1.41337	-0.353697
0.343012	-2.53604
1.74009	-2.99166
1.61368	-0.381624
-1.945	0.713043
-0.388964	-1.74988
-0.323742	1.9067
-0.850743	-2.1585
1.45374	1.06311
-0.485023	0.497442
-0.328764	0.947504
-0.59513	-1.96191
3.23864	-1.12902
0.096658	3.08819
-0.274155	0.966893
-1.09309	-3.25257
-0.499377	-1.9429
0.572392	-0.219175
0.350166	-0.0683717
-1.61238	-2.02729
-1.76442	-0.0412106
0.45384	-2.38794
1.08471	-3.02253
-2.63881	0.32329
-2.32791	1.58336
-0.22226	1.67368
-1.60262	0.40503
-1.73661	-1.69741
1.1515	-3.0323
-0.0162365	-3.22873
1.35854	-1.41433
1.96649	2.47496
1.86788	-1.16897
0.041835	2.33083
1.12505	-1.18134
1.92429	3.5553
2.22251	-0.501087
-3.1298	-0.96472
-2.10216	0.688133
-1.70838	0.790883
0.126647	-0.737302
0.187821	-1.22708
-0.945742	-2.85784
9.4395	-1.57258
3.50145	-1.50846
8.54743	-0.866966
1.12358	-2.15834
9.72075	-0.786947
9.24671	-1.90903
7.47057	-1.15912
8.09801	-2.7907
9.87792	0.0310399
7.1702	1.9101
7.61536	-0.93616
6.85158	1.87438
6.54614	-1.00801
8.45981	-0.600793
9.39551	-1.82067
7.80865	0.82153
-0.684159	0.614441
9.82014	-0.0948833
7.58927	-0.818037
-1.54127	-2.65848
8.18125	-0.758881
0.855713	-0.751325
-0.530577	-1.35167
0.712132	1.60227
7.63368	-1.85397
7.05129	2.11912
7.1332	-2.46773
0.758976	1.61852
6.26843	-1.04805
6.4286	-0.52709
0.252643	-2.21687
-2.9453	0.809837
8.94305	-1.02597
0.288339	3.24775
1.79978	3.1662
-1.16056	-0.53089
0.153451	2.45141
7.78474	-0.943407
1.34146	-0.632962
10.2211	-0.653487
0.645565	-0.252929
2.64629	2.36566
0.812746	-2.09277
-0.515777	0.0733847
-1.85402	-1.96838
0.267361	0.203079
0.0752991	-2.96521
0.790382	-2.90411
9.7555	-1.20918
-2.70248	-0.00555256
-0.837915	-0.0653261
3.96161	4.48571
0.652542	3.50901
-0.381248	-1.11711
2.40339	-0.368381
0.44686	1.95981
1.73193	-0.980402
7.43382	-1.9686
-1.78053	-0.462769
1.03476	-1.17009
1.49601	-2.65506
-0.544486	2.05955
-1.31353	-0.949767
0.356862	-1.12377
-0.725748	-1.19367
3.05272	2.95524
-1.47219	-0.422492
0.824449	-1.91431
-0.352155	-1.12986
-0.527611	-1.29113
-0.757537	-2.46628
3.91388	-1.49551
0.283585	-2.72438
9.82712	0.156552
-0.746771	0.209069
-1.26437	1.90968
-0.19294	0.920284
1.96576	-0.533572
0.214407	-0.504419
-1.70759	-1.59221
10.5376	-0.462239
0.633277	0.492409
0.0978917	-2.79294
-2.49284	1.31725
0.517284	-0.643809
-0.753759	1.1435
-0.110375	2.16878
-0.203243	-0.619366
2.02339	-2.30185
8.94305	-0.443873
9.90247	-1.4912
0.0766394	3.40653
2.36641	3.26082
2.16507	0.119357
7.05377	2.39213
-2.23463	0.582248
10.0097	-1.75658
-0.662143	0.21598
-0.639973	0.373701
9.33282	-0.289143
0.255323	-1.15529
7.39453	-2.34561
9.70284	-1.05627
1.89417	2.89665
-1.58802	-0.125221
0.987389	1.89396
2.10802	0.337472
-0.736647	3.15163
6.05528	0.500864
3.73159	3.60356
-1.77961	1.24094
7.98372	-1.65856
0.136947	-1.19608
1.50345	2.23014
0.477685	-1.07124
7.68926	-2.66139
-0.955041	-1.15703
9.22223	-1.11623
8.78566	0.362854
10.0348	-0.484532
0.25085	2.97891
6.25672	-1.1741
3.21283	-0.953041
0.131015	-2.43555
2.95745	3.31987
0.142977	-2.07585
-1.61322	-1.75884
7.32443	-0.850547
8.5467	-0.329292
8.10085	0.371013
-1.24835	-3.48939
6.59225	2.33939
9.34485	-0.814341
10.514	0.00779059
3.41437	4.30663
9.19395	-0.446108
9.8962	0.0441535
8.38761	-2.18733
-0.62726	2.76024
7.20677	-1.61565
10.0316	0.287536
10.5489	-0.364473
0.0424012	-2.23333
0.0562478	-1.29309
-1.26734	-1.59196
-0.321694	-0.0156054
-1.43535	0.0657427
2.01649	-2.16165
-1.8145	-0.424907
6.82927	1.44576
8.28922	-0.308844
2.90859	4.52976
8.69975	-2.70652
10.3458	0.0314511
8.88915	-1.21388
7.64375	1.96519
-2.21484	-0.937732
0.717246	3.1173
7.3115	-2.11171
1.89955	-0.886082
-0.145348	2.39192
-0.314578	-0.32849
1.50153	3.75499
-3.01403	-1.10486
8.83231	-2.65305
1.16438	-2.14206
1.28019	-2.05349
4.27421	3.43277
0.070455	3.06248
10.1352	-0.362158
2.30641	3.6419
1.03041	0.351994
-2.34134	-2.68318
1.80286	3.5798
8.16578	-0.809132
1.35876	-2.13992
0.543202	-2.50211
4.25661	3.77937
-2.91035	-1.68872
0.12131	2.69889
1.79284	2.36449
-0.607453	0.0536612
-0.265788	1.00284
7.70028	-2.30222
-0.891241	-0.781225
-1.79483	-0.00397528
1.24555	-0.737148
1.32821	-0.612762
0.675669	-1.44245
-0.368969	-0.239698
-0.395463	2.86986
2.05049	4.67944
-2.86659	0.0629071
2.07159	4.16449
10.5543	-0.365356
-0.725044	1.40847
1.46481	0.935076
-0.778895	0.0919346
1.08513	2.01344
0.32422	-2.56213
0.794207	-0.984611
-0.525601	3.38245
3.06353	3.19006
-1.46734	-1.51443
-0.270102	2.20005
-1.18443	1.64817
-2.83843	-1.03303
8.27974	-2.78686
-1.92569	-0.214186
0.00629606	1.11394
2.60302	-0.656336
-2.85045	-0.0782259
-2.16768	-2.23726
-3.43021	-0.24923
0.679003	-3.04361
3.27061	-0.565939
8.00087	0.354799
2.16305	-0.293628
-0.139909	-2.22295
1.71127	-2.9887
0.794196	1.19037
9.15828	-0.432059
-0.230504	0.152984
-1.68643	1.94939
2.4216	3.65745
9.93937	-1.11505
3.75464	4.14737
9.0626	-0.192998
1.75377	-0.831644
-2.86883	-1.24024
-0.476746	-0.549457
9.54776	-1.8394
7.09347	-1.25384
2.09779	-0.0860474
8.20829	-0.958074
7.09801	-1.13511
7.52275	-1.34516
8.11372	-1.54806
8.13829	-0.291401
9.46937	0.268826
9.59242	-1.03416
9.02682	-1.93428
5.40863	2.07606
9.40485	-2.20643
8.94022	-0.264853
3.266	3.65947
-0.61696	0.654981
8.71894	-2.89708
-1.14459	1.60372
-0.573796	-2.71707
-1.67788	-2.48935
6.60715	2.49069
-2.06937	0.597356
-1.02377	-2.09759
8.49376	-1.55872
-1.60377	1.89767
0.921689	-2.77383
0.454966	-2.94565
7.3705	1.63655
6.50098	1.95718
0.0781916	-3.53059
-0.476218	1.73803
0.83556	2.0121
8.91377	-1.85794
7.43114	1.94604
7.31763	1.89907
8.97119	0.632805
0.304862	-2.16677
1.56817	3.96936
0.155932	-3.714
-0.997371	2.16815
0.178463	2.61914
1.03958	-3.24903
1.57859	-0.85897
-1.29835	0.879192
10.1226	-1.33305
7.04823	2.04057
1.09556	1.63966
-0.380841	1.00247
-2.85763	-0.0629012
-0.165566	3.42417
-2.46972	-1.23179
-0.199581	2.09868
-2.03573	1.25587
2.23017	-1.16354
1.0774	-3.73296
2.02655	-1.14121
-2.03036	-0.323379
0.559782	3.69978
0.620943	-1.69597
1.00212	0.379315
-0.890858	2.85196
-1.48438	-2.13875
-0.132266	2.48142
0.0671754	2.66006
0.8564	3.69228
-1.82612	-1.93182
-1.06678	-3.24746
-1.25865	0.957523
-2.02975	-1.62898
-0.577628	-1.44257
-0.249837	2.65407
2.26111	-1.98472
0.546326	1.67371
0.646547	3.82801
-2.08347	-1.09507
1.29174	4.04774
0.0663997	-1.01766
0.854494	3.78688
4.05027	3.76856
0.239807	-0.119481
-1.01724	1.7399
0.0537243	-2.31038
-0.0384752	3.59708
0.37599	-2.07059
0.365079	2.77023
0.0956118	-2.22944
1.30279	4.54755
0.372623	3.49234
1.71463	-0.67448
-1.49538	0.779709
0.0723233	-3.59775
1.60688	-3.25394
8.3239	-2.2178
8.88432	0.723375
0.525197	-2.50209
7.84345	1.79064
1.18417	-1.09366
0.421844	4.26272
1.60409	3.63855
1.4766	3.25601
0.136792	3.17009
1.97265	3.34097
-0.47736	-3.53386
9.3373	-0.632931
2.77437	4.01255
1.94066	1.2979
5.47279	2.35671
8.99273	0.982081
2.64771	4.47431
-0.998679	0.881707
3.89425	4.18707
5.89724	2.29237
3.91962	3.64493
2.73595	3.71526
1.25335	3.7167
0.198071	-0.923146
9.60288	-2.22468
3.05483	3.9632
0.977163	-0.853228
0.274073	3.31132
9.36356	-0.541104
-0.26834	0.0160164
0.094667	-3.0891
-0.503452	-0.881095
2.59045	-0.642861
1.81584	-1.65737
-1.54676	1.04098
0.23216	-2.357
3.8013	4.14233
2.15356	-1.99854
-2.86793	0.489461
-2.64744	1.13014
-0.307897	1.04091
0.417045	-1.55694
-1.80636	-2.56328
4.5374	-0.89094
-2.03699	-0.957397
-2.02118	-3.30623
-2.27003	-0.0320057
-0.289594	-1.03786
0.0331785	-2.80275
-0.788168	-0.981221
-0.977361	-0.57827
1.90478	-0.509036
0.629368	2.95868
-0.594341	1.0253
-0.895837	2.6085
-2.90311	-1.45432
-2.33638	-0.0646479
0.69374	4.14208
0.72584	3.59794
2.30047	-1.72682
0.943052	-0.77424
-1.79989	-0.323104
1.04655	-3.43406
-0.898725	-2.19501
1.11812	-3.34438
-0.679063	-2.1843
0.424796	-1.52032
1.31027	0.809273
-2.66206	0.398592
1.50208	-0.704455
1.66712	-0.0749369
-2.72673	-0.734146
1.75062	0.365996
-0.580728	-2.43068
1.03412	0.278946
-1.52723	0.6771
0.899937	-1.99216
3.33829	4.12441
0.915785	-2.46852
2.02357	0.163023
1.62739	-1.11323
-2.96309	0.268835
0.116013	-0.00185897
0.534549	0.601007
8.82776	-0.924286
4.32932	-0.821625
0.394567	-1.53384
3.0114	-1.24785
0.379742	-3.7971
-0.0939577	-0.506497
-0.949404	1.6385
-2.49967	0.296501
-0.358058	0.61178
1.08165	0.891461
-1.48849	2.34112
-2.10231	1.42254
0.0391272	-1.2723
2.22254	0.14149
2.01912	-1.78642
2.89518	3.45989
1.09649	3.49449
0.779945	-2.35916
3.0465	4.51733
0.831241	-0.798654
-0.988224	0.231921
4.33614	-0.908368
0.269465	3.05529
0.910091	1.41012
-0.278427	-0.693782
-1.57903	1.87198
-1.46661	-2.0867
-2.11664	-0.471777
-0.163329	3.83624
-1.01867	-0.601346
0.405682	-2.57299
-1.63137	-3.37618
-0.492326	3.30575
1.46376	-0.708864
-2.68366	-1.28554
-1.99083	-1.21627
3.49988	4.41409
-0.159707	-1.71959
3.15032	3.20389
-0.876621	-1.27276
2.44895	4.59791
0.824967	2.81872
0.448814	-1.18702
0.0863578	-3.4614
-0.240187	-1.4238
3.15351	-1.41225
-2.34999	0.0769126
2.26896	3.00362
1.32583	2.82511
-0.0597121	0.0556997
2.3456	-0.561796
0.117512	0.634347
-0.895339	-0.56407
-2.01869	-1.62873
-3.16822	-0.464219
2.52529	3.35756
9.48355	-0.432719
7.5263	-1.32963
8.24035	-1.24123
8.81662	-0.0685129
3.65797	4.21837
0.140848	-2.85771
7.1212	-1.06574
0.954739	0.192911
1.66642	0.746761
-1.95028	0.135153
6.97122	1.7482
8.79572	-0.377219
-0.75228	-1.79219
8.43982	-1.99935
0.505589	-3.16228
7.32179	-0.787957
9.10591	0.0976512
-1.68247	-1.10513
7.59121	-2.11285
-2.7306	-1.51817
-2.66216	-1.16273
-0.950574	-2.37592
6.15623	1.47483
3.70325	4.23027
9.39182	0.132442
8.34929	-2.27625
8.70153	-1.55038
9.68016	-1.27437
-0.712807	0.598813
-1.67343	1.82438
7.76582	-1.72301
3.1865	-1.11157
-0.168662	3.72773
9.93484	-2.20078
8.70898	0.435346
9.54917	-2.00019
7.16225	2.25164
7.99014	-1.4057
5.61745	2.58388
5.91818	-0.995476
9.1759	-1.9218
8.02532	1.02698
8.33034	-2.16334
9.96236	-2.32875
8.1097	0.533699
6.04417	2.50974
8.26037	-2.20822
6.75327	1.72818
8.58572	-0.748908
9.1158	-1.81395
7.23465	-2.02633
9.58744	-1.32828
4.22009	4.29033
6.51759	-1.32946
8.77674	-2.47833
-0.438102	-3.12035
8.51599	-0.3288
1.03101	-2.42007
8.31148	-2.17684
-0.601345	0.15491
7.93906	-1.51501
9.99851	0.506421
8.23616	-3.01062
8.80096	-0.216757
9.30163	-1.86536
3.26116	-0.584435
0.844769	-0.434755
-1.45462	1.13252
-0.47804	3.32429
-1.578	0.914763
2.45326	4.69512
2.70435	2.10907
7.09192	1.75931
-1.08371	0.174474
3.62824	4.57541
0.236409	-3.24963
-1.36315	-0.472612
7.65389	2.10189
7.29186	0.941668
8.89466	-0.184397
1.95868	-0.318357
0.934296	3.00134
0.0653815	2.28576
-2.96274	-1.87544
-1.7308	0.426973
-2.32379	-1.5191
1.02158	0.0301106
0.878677	1.6295
2.01216	-0.398862
2.3722	4.6517
0.519617	-2.47696
1.94727	1.23391
3.553	2.76519
1.44062	4.305
-0.0335069	1.69241
0.779539	-0.494957
0.7025	-1.99048
-0.683737	-0.0974126
-1.6771	1.72272
1.98332	3.504
-0.908406	-2.13599
-0.0962821	0.86422
0.669504	2.08847
-0.0556496	0.529604
-0.306212	-2.70313
2.18137	4.8045
0.879314	2.35432
1.83902	2.79191
1.28082	-2.24808
-0.789718	-0.424888
-1.48298	0.587981
0.459595	-1.9262
1.21366	1.84745
2.43928	4.34804
3.38787	3.46016
-2.00248	-2.43981
-0.669312	-1.247
0.49107	-1.76096
1.50757	-0.498492
-0.794894	-0.00115862
-0.296043	-2.67721
1.38709	-0.399674
1.66029	-2.12653
0.664795	-0.895609
-0.0681625	-2.80282
-1.27616	-0.0644087
-0.41049	3.72602
0.877044	-1.96216
-0.464606	-2.26066
1.28847	1.72921
1.41694	0.301877
0.51789	-1.39122
1.64652	0.464671
0.113816	-1.25092
-1.89832	1.61346
1.00804	-2.93544
-1.11502	0.0466807
0.728645	3.75958
-1.84987	-2.12122
1.63642	-2.05143
3.8182	2.80336
2.02142	-1.25822
0.762724	-0.344183
0.718924	-2.208
1.24976	-0.206345
0.745194	-3.62848
0.916196	-1.8062
0.534594	3.61932
-0.449032	-0.126828
-0.348315	-2.9578
0.548539	0.296443
9.67209	-2.18369
0.32504	-0.694288
0.851403	-2.72751
-1.38808	1.76882
8.66685	-0.86426
2.74594	-2.15189
-2.1401	-0.151263
0.691136	-0.387418
0.914266	1.25355
7.02305	-1.6395
1.4279	1.3569
2.35713	-1.23882
0.716298	-1.82178
0.0370771	1.63229
1.68832	3.64026
2.98634	4.22242
6.41305	2.4098
10.1257	-1.6654
6.68108	1.55954
0.222525	-1.42429
8.59986	-3.19019
6.61365	1.93009
-0.536526	0.275617
1.40492	-0.288854
9.63924	-0.652369
8.50709	-0.782029
0.237797	3.49286
0.736271	4.23681
3.15532	4.23839
0.394764	-1.80047
0.553641	-3.27969
-1.12282	-1.18801
-0.272392	-1.2529
9.95959	-1.10754
7.0403	-0.870986
7.42744	2.08365
6.92173	-1.91726
-0.969874	-1.27197
8.42713	0.807772
1.07967	-0.289825
7.34764	-0.767219
1.26468	-2.64342
0.433215	3.31484
4.27036	-0.942837
-0.147265	-0.714414
3.05304	-0.616628
0.598	-1.13334
8.52172	-1.06439
3.15618	2.69764
-0.698333	1.84315
9.43955	-2.39867
7.46601	-1.66558
0.10595	-3.55606
-1.79773	1.11932
7.02942	-1.55651
7.98366	-1.25788
0.650815	0.650144
4.53559	0.311231
9.44828	-0.273061
6.88614	1.77803
-0.0570518	-0.3352
3.19212	4.26981
7.26782	-1.46534
-0.0396514	0.302809
-1.12369	1.11571
7.89175	-1.19812
6.88574	-1.27895
-2.73609	-0.0919408
9.35556	-2.67046
1.11549	0.504114
1.27275	0.828317
-1.41414	-0.963617
1.9483	4.82782
-0.521314	-0.905243
6.93666	-0.848811
9.01916	0.0536752
9.70936	0.0422908
9.40511	-1.28512
7.19716	0.249707
9.64549	-2.29419
7.95074	-0.926574
10.5644	-0.536831
9.19622	0.0622346
-1.55069	-0.778221
7.41743	2.28001
3.88086	-0.960379
10.483	-0.757879
1.79724	4.41218
7.68379	-2.66228
-2.59653	1.04447
8.81227	-2.13209
6.32257	2.50323
7.95175	-1.72977
7.99685	-0.138267
10.1539	-0.245168
8.56401	-1.82264
-2.29792	0.2824
8.78397	0.60453
6.50976	-1.41307
7.20663	-1.63072
7.78099	-1.62976
0.940151	1.95263
7.53894	-1.85542
3.46451	4.5171
6.99032	-2.41512
9.31098	-0.0586823
7.18506	2.27952
0.326051	-2.82704
6.90287	1.33
-0.25501	2.09181
2.40282	-1.93091
-3.383	0.426595
1.56677	3.39082
-2.82274	0.444421
2.54481	1.89815
-2.44301	-1.49804
0.622292	-3.65354
0.127	-0.9553
-2.20538	0.973573
-1.69599	-1.8586
0.359117	0.469882
2.03818	0.240791
-1.42038	1.40052
1.92419	0.0153162
-1.82824	-3.00307
-0.429539	-1.87694
-1.76034	-2.50143
-0.251371	-3.27607
2.8958	4.3907
-2.21113	-2.98093
-2.2348	-2.74967
-0.326317	2.23658
0.72811	-2.05904
2.11972	3.81955
0.326155	2.98854
-0.512631	-0.676614
-0.736638	0.873747
0.174407	3.0464
-1.39246	-0.0212349
-0.335224	-0.375418
-0.131991	-0.104415
-1.22403	0.850246
-1.92098	-2.57059
-2.08987	-3.08924
1.1604	1.39297
-2.30086	-0.862454
-2.4106	-0.700556
-1.60128	0.604679
-0.0989828	-2.59405
-1.84534	-0.504851
1.31015	-0.857758
-0.601513	2.14812
-1.39556	-1.65189
2.12306	3.36122
1.66771	4.34938
0.470427	2.19085
-2.23584	-0.807734
-0.681118	0.0445024
0.511061	2.77374
0.95217	1.87944
-0.502737	-2.47281
1.38605	-0.31727
1.03981	0.447891
-1.80912	0.528489
-2.07921	1.64984
-2.40218	1.28815
-1.28488	-1.75189
-2.23898	-0.914432
-0.0345928	2.18555
0.351139	-1.15897
-0.158998	1.12624
1.53306	-2.97745
-0.92095	2.65185
-0.431052	-1.37973
-0.347264	2.4709
-2.17768	0.392734
-0.524263	-0.387599
-1.12141	-1.36491
0.583393	0.0679061
-2.95271	-1.23769
2.30808	4.11676
2.23123	-2.24509
-0.619783	-2.01355
1.45448	-3.19139
-2.54245	1.00367
-0.259943	-2.13209
1.56806	4.23841
2.21459	3.27188
0.50567	0.20444
1.23856	1.29946
1.06736	0.375308
-0.191332	-2.04788
2.60101	-1.12527
2.22492	-2.20042
-0.415425	-0.54271
-2.17419	-0.262964
-0.786456	1.00119
9.11472	0.117071
2.87824	4.03355
-1.9796	-0.694286
0.808973	2.22002
1.51377	-1.83666
2.24049	0.247203
-2.93469	-1.2706
0.0867517	1.39415
0.621578	3.04491
9.36222	-1.97274
9.28562	-3.01503
3.1466	3.74231
-1.09582	-2.78046
-0.567474	3.26466
-3.06857	-0.0393124
-0.147792	-3.89466
-0.666949	2.343
0.140915	-2.99423
0.0814168	-0.86812
-0.800611	-0.886914
2.2	-0.273579
-1.95046	0.0110539
6.563	-1.84426
-1.22509	-3.21388
9.34827	-1.59285
1.68428	-1.78495
8.9929	-2.80403
3.31301	3.34958
8.17247	-2.66433
0.727381	1.13552
-1.94938	-1.19494
3.50017	-1.9409
1.06932	-3.13443
-1.2128	-2.23937
2.6265	4.00485
-1.33193	-2.59984
-2.37911	-0.183932
0.361422	3.39423
2.48149	-0.10084
0.613385	-0.748614
0.570959	-0.454872
0.567703	-1.27488
9.3824	-1.65263
8.4582	-2.56063
6.5778	-0.934727
-0.13854	2.21381
-0.233636	-1.41542
1.42642	-0.0341474
1.97478	-1.45463
-2.14882	0.182353
8.64348	-2.46678
1.08904	-0.65266
-0.0904428	-0.993438
3.19254	5.0278
-0.940561	-1.42788
1.1987	0.925026
0.410437	-1.29928
0.407958	-0.12474
-0.133036	-0.756758
1.57787	-2.48478
0.6575	-3.10804
-2.25234	-0.282881
2.49957	4.0478
-1.16233	0.16044
-0.565431	2.27501
1.1589	3.34863
-2.81554	-0.7588
2.54914	-1.12279
-1.56699	1.21564
0.672008	0.150273
-2.67307	-0.132802
-0.511996	0.101953
-1.01349	-0.107228
0.907436	-0.107837
-1.5966	0.0257099
-2.68203	-0.315156
1.09923	-0.0641655
1.38306	-0.75454
-0.295727	-3.12278
-1.90109	-0.275346
-0.488979	-1.96323
1.58657	-2.95537
0.42886	1.7018
1.7854	-1.14925
-1.16983	-1.82538
0.828831	-2.06676
-0.776494	0.889663
8.00501	-0.244684
-0.86412	-1.47238
9.73097	0.190656
-0.627144	3.22948
1.48078	2.49546
8.64015	-0.997603
9.35368	0.540363
9.50312	-1.81999
7.96956	-1.13617
-2.95276	-0.0109553
9.38855	-2.06196
9.75174	-1.0687
9.58452	-0.403921
-2.41998	-0.0298076
8.80949	-1.72573
7.84329	-0.196035
9.40626	-0.0265465
9.90036	0.0757581
9.52037	-2.04703
8.06127	-0.0784667
6.82279	-0.370209
8.29994	-2.21257
7.29768	-0.283073
9.45893	-0.202014
8.26948	-1.60031
7.46937	-1.54502
7.2827	1.54363
7.29731	-1.27726
10.3814	0.141277
9.6617	-0.634701
0.299183	-3.64722
4.28302	-1.54046
9.22425	-0.311153
10.0823	-0.759837
8.26558	-2.92752
7.79402	-2.38915
8.97975	-1.63916
4.12197	1.02182
7.98173	-2.51538
9.46009	-1.53607
7.40825	-1.21107
8.93687	-1.36684
0.384665	-2.50664
9.72831	-1.83588
-1.6092	1.33477
6.81368	2.27235
9.14602	-0.836874
7.15181	1.64209
9.621	0.33716
-1.47611	-1.32715
2.08692	-1.47101
0.46122	-2.78869
7.21028	1.92448
-1.10529	0.132513
0.407289	-0.0916097
-1.42947	-0.104634
-2.96301	-0.91483
-0.466734	-0.985587
3.90055	4.38619
-2.00437	-2.31814
7.15889	1.64421
-1.65003	0.779022
-1.61832	-0.766667
6.34428	-0.362371
9.89181	-0.219528
1.54506	2.77123
-1.69253	-2.03605
7.60106	-0.44419
1.31697	-0.260569
4.13711	-0.245232
-1.18681	-3.63512
-1.22134	-3.32683
3.68634	-1.70623
10.1169	-1.63956
-2.22379	1.03076
6.38108	2.38092
8.94897	-0.0456896
7.09956	2.18273
2.85912	-0.912348
7.9394	1.94167
1.82502	-2.44297
[truncated: 48,001 more rows]

## Sheet: 2_c
50ns test set x	50ns test set y	N-H bond stretch x	N-H bond stretch y	C=O bond stretch x	C=O bond stretch y
0.879043	-1.822	-1.55403	-0.247768	-2.34268	-5.04318
0.473968	-1.6712	-1.89908	-0.510072	-2.27247	-4.89865
1.83733	-2.81204	-0.794439	-0.706202	-1.90082	-4.16475
0.74838	-0.266097	-3.72859	0.188603	-2.33785	-5.03404
0.396741	-1.41053	-0.900217	-0.464543	-2.14398	-4.63814
1.26255	0.00583379	-3.05657	0.0886987	-2.23659	-4.84795
3.52491	4.03755	-0.655766	-0.79941	-2.29401	-4.94238
1.03504	1.99526	-2.71053	-0.0636685	-2.34628	-5.05968
2.45839	-0.598435	-3.69847	0.138077	-2.33773	-5.0377
0.40312	-1.00913	-1.1121	-0.500547	-2.3439	-5.04884
2.18741	4.29317	-2.19997	-0.100832	-2.30739	-4.98052
-1.29093	2.69164	-3.42533	0.121964	-2.04427	-4.40972
0.963466	-2.4856	-1.25267	-0.40953	-1.94789	-4.27338
9.82053	-0.164285	-3.6303	0.181959	-1.81269	-4.02991
0.448637	-2.73961	-3.28694	0.0469301	-2.34695	-5.04418
0.345923	-2.26989	-3.69655	0.145164	-1.99103	-4.32508
-1.85026	0.296065	-3.53644	0.114278	-2.10219	-4.55831
-1.02156	0.605007	-3.71039	0.0923962	-2.20638	-4.76645
-1.86088	-0.62034	-3.61992	0.101142	-2.17848	-4.69511
-1.68082	-2.06322	-0.3397	-0.963183	-1.66794	-3.78779
0.614866	-1.78044	-0.20175	-1.21472	-0.923519	-2.41874
0.0159159	-0.490503	-0.238107	-1.15659	-1.02991	-2.94686
0.887721	-3.02776	-0.0397137	-1.66045	-0.496197	-1.90834
-1.17673	-1.59371	0.136575	-1.97087	-0.250302	-1.6409
1.27412	-2.55639	0.207505	-2.18581	-1.25478	-3.21967
0.0404837	3.5241	-0.0292072	-1.74107	-1.56265	-3.63817
-1.65728	-0.190419	-0.153523	-1.36411	0.210042	-1.55033
-0.550422	-1.6588	0.0091155	-2.07138	-0.603875	-2.04289
-1.67607	-0.0847478	0.435484	-2.1991	-0.0392616	-1.60661
1.7764	-2.94046	0.446033	-2.32214	-0.659331	-2.4976
-1.06595	-0.0153667	0.262427	-2.30964	0.220294	-1.41981
1.62137	1.49784	0.393934	-2.21684	-0.626189	-2.06975
0.888855	-1.73736	0.550087	-2.48633	-0.306129	-1.81084
2.42998	0.863683	0.517788	-2.27996	0.357226	-1.2861
-1.17789	0.483172	0.544463	-2.32232	0.373753	-1.34513
2.19507	1.09115	0.552031	-2.18793	0.667157	-0.746902
1.48659	1.19652			1.17604	-0.431375
0.217837	-0.482697			1.85734	0.35404
1.27424	-1.61652			2.20929	1.03421
7.80664	-1.06733			1.90814	0.722753
1.73587	0.0528906			2.14755	0.756262
-1.74397	-1.73692			2.21874	0.858721
-0.101013	0.823686			2.29387	0.918113
-2.27825	1.22672			2.2828	0.871165
-1.19371	-3.04992			2.34622	0.928873
1.2922	3.06394
-2.58262	-2.32281
1.28646	-0.354163
-0.56528	-1.26523
7.33017	1.84774
0.154962	-3.55657
-0.62572	-1.58036
-2.8728	0.281415
1.60552	3.11561
7.25228	-1.41904
-1.00002	-2.05925
3.83247	3.14768
-1.90992	-2.28227
-1.41736	0.570058
-0.955934	-0.884252
-0.0441537	-2.70096
0.717085	-1.36241
0.14738	-0.807891
-2.67427	-0.368784
-1.23106	0.197996
2.46496	-2.04048
-0.172244	-2.95868
2.99425	3.8448
2.90561	-1.70892
3.63492	3.38311
-0.869733	-0.778206
0.639341	0.548372
0.526686	-1.96375
-1.30665	-2.19901
-0.118919	-0.542336
1.54918	-0.855913
9.33855	0.40094
-2.30812	-1.88432
3.32593	3.90691
9.57198	-1.39102
-3.02474	0.454656
-3.04408	0.420865
1.18139	-0.371092
-0.324381	-2.20022
8.88978	-1.76753
0.00843857	-0.146057
-0.3406	0.757294
-0.825409	1.26764
-1.16025	-2.9188
7.40436	-2.50162
1.4773	1.72128
8.58318	-2.12285
0.959398	-0.211903
2.10935	-1.31662
1.80753	2.6715
8.43324	-1.47317
1.16083	-2.42631
1.4818	-1.45104
4.02182	4.14556
1.31101	3.98708
0.107294	-1.89571
-0.898235	1.25709
7.88167	-1.60386
1.94021	4.05384
-1.09148	-2.2398
8.05979	-1.96939
-1.50519	-3.42033
2.64734	4.33847
8.71814	-0.322457
1.74989	-0.163228
1.94341	-3.12444
8.74542	-2.0699
0.0539555	-1.3636
-1.26108	-0.742434
-0.189947	-0.0252172
2.34592	4.27645
0.854329	2.51226
1.24789	-1.69644
1.61432	-0.444309
-1.56378	-1.63433
8.4285	-0.306881
8.25901	-2.02665
1.93536	3.33698
9.47795	-1.83157
2.17421	4.1225
8.51961	-0.902687
-1.57641	-0.655049
1.92806	1.34286
2.32974	4.26807
-0.728334	0.170477
8.42966	-1.763
9.82574	-2.31575
0.0751823	3.95886
0.386416	-1.45085
9.54932	-1.63916
-2.35263	0.121316
-2.55103	0.568123
-1.16936	-1.54827
-0.732641	-1.07673
6.90778	-0.874977
1.14187	0.00525356
8.91209	-1.7156
8.36847	-0.118143
2.82649	4.38529
-2.31597	-1.61054
10.3289	-0.329429
8.23553	-0.895398
-0.497665	-2.28975
-1.14351	0.650614
2.26188	0.134306
8.62719	-0.0880733
-0.480615	-1.62633
8.63717	-1.94518
2.07271	-0.558919
0.753467	1.79895
3.82645	3.47519
-2.15107	-0.312163
8.77924	-1.02867
7.85282	-0.934505
0.407666	1.76513
0.727457	2.98809
1.24194	-0.337663
1.31022	-1.62386
1.57689	-0.359204
1.09807	-0.166896
7.82533	-1.74817
1.13211	-1.18115
6.54415	2.14058
7.49615	2.21071
3.52034	4.23731
1.68337	-1.13704
0.595501	-3.25943
0.180043	-2.9159
3.16927	3.36955
9.19499	0.109261
-1.47737	0.853586
0.744845	-0.645661
1.53483	2.24269
0.773864	-0.748769
-1.01663	-0.464198
0.412583	-1.76014
-1.77731	-2.05104
-2.1729	-0.639707
1.18994	-1.82433
0.189826	-1.2061
-0.562878	-2.21245
0.816529	-0.781558
1.05441	0.546368
1.76527	-1.0667
-1.53574	-0.0897756
0.88936	1.1465
-0.340584	-1.84877
3.53062	4.78833
-1.95344	-0.765611
-0.912419	-1.00933
-3.29786	0.462521
1.60571	3.94722
-2.24214	-2.85592
0.244723	0.2361
2.07974	-0.367636
1.95647	2.54067
-0.880305	-1.41598
-0.963456	-0.819276
-1.62527	1.28957
1.13608	-0.636819
0.784032	0.268007
-0.874145	-2.76926
0.636611	-0.178442
2.96146	0.406731
0.813837	-0.88671
-0.284378	-0.849347
0.697306	-1.99555
-2.37374	-2.6759
-0.905684	-2.64041
2.3272	-2.13433
3.05658	-1.07558
-1.79364	-1.9912
0.000665876	-1.29817
-2.61781	0.928628
2.06238	-1.80437
-0.175571	-0.164513
-0.599111	2.03962
1.43841	1.16732
-0.538653	2.79442
-1.07098	1.59523
2.05903	-2.92861
0.110217	-3.38008
-2.53861	-1.7499
0.12406	0.577749
-1.99879	-1.44486
0.952852	-3.09122
2.7983	-1.07129
-0.993686	-2.209
0.655923	0.999412
0.503008	-2.75034
-2.28612	0.549887
-0.701898	-1.05994
0.918511	-2.14042
-1.11499	0.508677
-1.93671	-1.00556
-2.54285	-0.669648
-1.98839	0.899044
-1.48825	1.48757
0.835502	-1.08947
-0.256841	0.139896
-1.3233	0.222339
-1.93521	-0.497684
-1.29356	1.27865
-0.10772	-3.32085
1.46574	-2.0322
-2.33782	-1.43546
0.275154	1.22559
0.834479	2.67197
-1.11715	-1.06728
1.62442	-1.63668
-0.2483	-1.07713
-0.338663	2.43558
-0.0221799	1.50234
-2.63314	-0.065874
1.20409	0.253384
-0.931973	-0.381587
1.53101	3.74785
-3.02534	0.547435
-0.540832	2.42552
5.34977	-0.906233
-0.0599827	-2.60471
6.59277	-0.736308
-1.94737	-0.323096
-0.58121	3.52195
4.76386	3.05781
0.87423	2.16573
-0.429793	1.29615
-2.09347	1.02027
2.66522	-1.61813
-0.983609	-1.95111
0.317748	-3.46751
2.3366	1.72475
0.0990904	-0.830114
3.88343	4.05418
0.298543	0.331465
2.04145	4.52067
-0.371573	0.996735
1.3427	-2.20484
-0.288096	3.89627
-2.44962	-2.25845
-0.718107	0.668286
-0.16368	0.0420618
-0.693478	-0.712902
2.48516	-2.52753
0.766576	-3.25026
0.38786	-2.4111
-1.15897	-1.73509
-0.938338	-2.12526
-0.903054	-2.28463
0.701525	-0.829383
1.35389	1.87997
1.36306	2.5731
-1.57176	-2.37666
0.0843465	-0.0781694
0.311502	-3.87559
7.64944	-1.43377
-0.101513	0.671662
0.692066	3.35249
2.93698	-1.17165
-0.147348	-2.15748
-0.251006	-0.146114
-0.322027	0.202424
-2.66667	1.67902
0.0130889	-2.65273
-0.583686	3.18964
-0.887853	-2.35132
8.75629	0.228685
10.1149	-0.930624
7.37212	-1.9545
0.838402	1.32248
-1.67701	2.38552
7.59647	-1.4571
8.72875	-0.644968
9.49491	-2.60643
0.833787	3.36875
8.68309	-1.7114
9.35137	-2.27254
9.63298	-0.394805
7.8574	-0.827451
7.40332	-0.970049
8.06125	-2.69186
8.70952	-1.44976
10.1826	-1.06361
1.69123	-0.993309
7.66539	-1.05349
9.62406	-0.0124746
9.88504	-0.817911
9.05374	-0.0232726
1.51491	-1.50945
9.89253	-0.97643
7.49912	-2.11331
9.50834	-1.46141
3.94789	4.47066
8.65457	-0.54848
8.6637	-1.19682
1.72117	-1.54993
8.33945	-2.48337
10.431	-0.206412
9.37652	0.459431
7.51654	-2.29673
8.23508	-0.920152
0.592104	3.7386
9.97756	-1.16805
7.30676	-1.42474
9.26046	-2.03473
-0.82981	-2.06253
9.92718	-2.33613
-1.28438	-2.21982
0.888731	3.47711
0.843791	0.233655
-1.12475	0.658904
0.647715	2.4344
-2.45542	-2.2844
3.02661	4.40239
0.436756	1.79618
-0.390259	-1.14832
1.73069	-1.15827
-0.619424	0.854477
-0.378457	-3.49835
-1.82698	-2.34926
-2.42465	1.17019
8.28132	-0.984632
-0.531145	2.09218
0.99772	2.18135
0.104136	-1.56613
3.08126	-1.90847
1.91002	2.48026
-2.09964	0.536443
-2.20986	0.641325
-2.18496	-0.64481
-2.83442	-1.10093
1.40485	-1.91998
-0.70378	-2.57522
0.865837	-2.00186
-0.735956	0.599939
-0.176646	3.67218
1.04496	1.77569
-1.67684	1.11919
-2.36113	-0.369322
-0.0300542	-3.14631
-2.72037	-0.140555
-1.63826	0.536409
1.14095	-0.308369
0.0730279	-0.95
1.9165	-1.80868
-0.0736002	-0.624447
0.764193	-2.50422
0.472057	2.19815
-0.291031	-1.39321
0.925522	-2.52049
0.801366	2.53924
2.9679	3.09764
-0.413428	1.07748
2.64498	-1.55565
-1.95468	0.685315
0.316215	0.296751
-1.80113	-1.35078
-0.666211	-0.889186
-2.30077	1.14182
0.469097	-2.93875
-0.398691	-1.36287
-1.35597	-0.667183
-0.474061	0.486074
-0.404562	2.18029
-0.516288	2.39848
-0.258278	0.244032
0.959697	2.59852
-0.75225	0.221928
-0.451481	3.50081
-2.612	-0.229056
2.0776	3.82124
3.80689	4.1812
-0.235486	-2.64465
0.0643738	0.158052
-1.21511	-2.47313
1.70784	2.40403
-0.225407	-2.10094
0.913257	2.27781
-0.567466	2.28868
-0.496717	-3.1783
0.424567	-0.497402
-0.509796	-2.43715
2.25919	3.90622
2.59747	-0.132429
-1.07357	1.38505
-0.860423	0.591391
-0.280927	0.183011
-1.79106	-1.76571
1.59138	4.11709
0.972766	0.619399
-1.86589	1.28748
1.67106	0.789699
-1.07662	1.00934
1.45539	0.54386
1.05648	-2.84687
0.072648	-1.58704
3.83427	4.18287
-1.5964	-1.6329
-0.548806	-1.40868
-0.776116	0.144795
-2.44206	-0.154987
2.01762	-0.28389
1.58145	-1.80954
0.0628429	4.0171
0.686969	2.70755
-0.255721	3.18707
0.469103	0.0410625
-1.64149	0.309189
-1.71613	-3.17852
-0.882387	-2.13907
1.14291	4.1346
0.887522	-0.429438
0.282643	2.55914
0.813852	0.0957385
0.341446	3.47467
1.84417	-2.53585
0.543673	-0.253544
1.21243	-1.63913
1.03129	-0.24069
-0.525691	0.04168
-0.739168	0.978041
-1.09233	-1.49426
-2.26643	0.294489
-2.22828	-2.20316
-0.616501	1.07948
-2.13368	-0.998763
-2.07441	1.05217
-2.32431	-2.17446
3.09128	3.50756
1.12308	1.64028
1.1113	-3.14381
-0.199859	-2.91698
3.58871	4.5369
1.43251	-2.11466
-2.22491	-0.798727
2.1638	-1.01974
2.17553	-0.466589
1.9758	0.612567
0.11839	-3.93633
1.39188	0.185278
-0.718028	-0.979335
1.5988	1.56366
0.195688	-2.70826
2.5302	-0.685288
3.1401	-1.43055
-1.66336	-1.89714
-1.07487	-0.155447
2.4748	4.68897
-2.10861	-1.40285
-0.0532002	-2.92682
2.16035	-0.274502
0.688746	2.20199
0.963079	2.94703
-2.33951	1.05218
3.50488	4.66915
1.73472	-0.663899
0.969182	2.85786
0.527092	-2.3202
-1.27113	-2.27095
1.54383	4.33687
2.37387	-1.8886
-1.3317	-1.30008
1.00455	2.42479
0.172583	0.356256
3.32827	3.59284
0.893552	1.28628
2.10415	-0.0766837
1.29125	-2.47189
1.46083	0.944701
0.451677	-1.03584
1.33475	-0.680378
2.65173	3.35793
-2.54656	-0.138753
1.85851	-3.11372
3.23676	3.33506
-2.52253	-0.203664
1.55079	-1.51787
1.23506	-0.526708
-1.70634	0.292323
2.14201	4.13899
0.633925	0.912039
-2.76513	0.202424
2.89797	4.41043
0.461568	3.50756
-1.15465	-2.5222
-0.714062	-1.76067
-0.347009	-0.265739
-0.806934	1.17012
0.515802	2.00213
1.69845	-2.33725
0.472266	-3.38508
-1.8516	0.801173
-3.02254	-2.08897
1.84103	0.387872
-1.52964	-2.66714
3.44317	4.00654
1.15598	-2.73747
2.24312	3.08285
-1.59268	-2.68492
1.53806	-1.31125
0.30453	-2.3614
1.58222	-0.669732
-0.288368	3.13236
0.295023	0.285015
2.62647	3.39835
-0.755382	-2.95205
-0.631251	-1.55925
0.766782	0.348245
-3.1749	-0.53338
-0.382401	0.646358
-0.927359	-2.40791
7.58545	2.23433
-0.159708	-2.32118
1.04949	0.490576
3.5473	3.75381
1.60133	0.303627
-2.38195	-1.46321
5.97363	-0.592902
1.95036	2.10617
-0.163327	2.63293
2.66005	-1.40943
1.26737	-0.740099
-0.726727	2.81567
0.516479	0.103619
6.51336	1.77715
2.65912	4.43522
0.967549	2.38149
-1.8525	-1.63059
0.14382	-3.36451
2.95096	-0.429467
0.939006	-0.0449011
-2.04714	1.36269
-0.0442551	2.8551
0.505881	1.80266
0.350273	-0.377714
2.78294	-1.1172
0.0942744	-0.416051
-0.737739	2.36393
2.81971	3.68632
0.704761	3.2335
0.469083	-1.9726
1.76532	-0.337355
-1.84844	-1.82739
1.19662	-1.91591
1.16044	-0.614609
0.435737	-0.909704
6.7734	1.29305
9.11851	0.45834
0.0693375	-2.11636
3.01056	3.31495
7.07245	1.78655
9.24095	-2.47419
9.80498	-1.17953
9.65849	-0.970123
6.46533	2.40602
7.42048	-0.654234
8.32148	-2.85127
7.84646	-0.288696
9.52529	0.257938
7.67773	-0.241521
9.8922	-1.65951
8.9742	-1.77376
6.94506	-0.914819
10.4101	-0.684775
9.33153	-0.892189
1.12726	-2.65679
10.5007	-0.0809947
8.94525	-0.969107
7.67624	-1.99553
8.07116	-2.05651
9.40658	-0.907318
10.0099	-0.47634
9.19798	-1.44178
10.3446	-0.36813
1.24116	0.793321
7.94914	-1.56044
8.34535	-1.3594
-0.684808	-0.739361
-2.31295	-0.424181
2.01387	-1.55171
9.21437	0.427146
8.52694	-0.870692
8.79883	-2.11847
-1.89676	1.81791
7.67195	-1.24925
8.88502	-1.57855
-3.27775	0.383306
9.82093	-2.26601
0.311606	-1.49504
-0.195978	-0.875201
-0.624963	2.42496
9.69997	0.659351
-1.16626	-0.901206
9.69764	-2.23306
-0.726628	-0.756732
5.60401	2.56395
0.0955987	2.0539
0.44602	-2.78508
0.683702	-0.148978
-0.00977376	-0.53788
-0.741165	-2.16594
-2.33982	-2.20481
2.18317	0.271291
0.680415	2.55781
3.45339	4.28254
-0.441292	-1.37996
-2.05585	1.32308
3.81453	3.88676
1.62947	4.47409
-0.0229275	-1.52181
8.14652	-2.46848
2.67627	-0.555839
8.20042	-2.56052
3.8948	-0.873136
2.05546	-1.26816
8.00952	-1.24948
6.34788	-0.77984
2.15686	-1.06623
-0.674839	0.887111
10.0244	-0.495403
6.81388	-1.20992
10.0873	-0.247034
7.50305	-2.40489
9.85447	-1.60356
-2.18106	-1.36877
9.05242	-0.287395
7.21244	-1.2687
9.64868	-2.28237
9.97502	-0.373316
10.0782	-0.722012
-2.57268	0.201475
9.20932	-0.0701913
1.07023	0.518374
8.05208	-0.843507
0.366137	-1.90941
0.639224	0.631147
3.70047	3.55332
3.18137	4.568
7.35022	-0.232576
2.09	-1.32512
2.18456	4.56288
1.99086	-0.287704
-1.31304	-2.18513
1.05442	-0.997183
7.97954	-2.43137
0.301144	3.44785
-1.84913	-2.3645
4.99838	-1.00463
3.75076	3.94422
-1.40797	0.702152
1.69126	-0.611497
2.54117	-0.470927
-0.294334	-1.4066
0.704359	-0.296771
-2.65406	-0.955742
2.45033	-1.02764
3.42228	-0.840556
-1.4202	1.35123
-2.52947	-2.02495
3.80754	4.53009
1.36938	-1.47138
0.627188	-2.98657
0.220457	-1.62333
1.77243	-2.26947
-1.32325	0.623671
-1.74354	-0.830524
0.927083	1.3529
-1.44057	0.300773
-1.30943	-0.123892
-0.00661178	0.762958
-0.772675	-0.658595
-2.68136	-1.59731
-1.63883	-0.95486
-2.45338	-1.54369
-2.54088	-1.60308
-0.0239847	-0.781636
3.06808	-1.17018
1.39643	-1.2771
-1.69136	0.305472
2.26314	-1.57882
1.77468	0.388358
-0.919689	-1.20207
-0.212686	0.867684
-1.51369	-1.3468
-0.263689	-2.01989
1.31216	-0.77054
0.720147	2.94039
-2.02799	0.43828
-0.152277	-0.488771
-1.42643	0.876563
0.972542	-1.44096
1.24313	-1.68941
-0.0432839	1.0951
3.00531	4.99704
0.798154	1.86348
2.46197	-0.785841
-0.693106	-1.85756
1.52758	0.0920192
0.92668	-2.99937
3.6106	4.19019
-0.374705	1.35496
4.04545	4.18916
0.847107	3.40389
0.122251	-0.0930976
-2.8655	-1.35792
-0.540609	0.525456
0.115241	2.74684
-2.52499	-0.271786
2.77076	3.57857
2.53885	4.04589
0.0252526	-0.768209
2.20722	-2.0671
-1.71839	-1.27032
3.6256	4.64185
0.529216	1.7537
1.62496	-0.693334
2.74177	-2.35098
-0.000423532	2.87153
1.61803	0.275931
3.38485	3.62526
-2.15622	0.814914
1.14465	0.214207
1.76052	4.1347
1.86239	2.93639
2.93434	4.68316
-0.490106	-3.79058
0.313877	3.11936
1.24595	3.643
-0.325915	0.25491
-1.13707	-2.89801
1.17384	-2.27112
1.04817	2.8368
3.41165	4.17119
0.844935	-2.42438
-1.00418	0.761082
-0.959096	1.44932
1.95907	0.777643
0.40177	-1.02389
-2.57712	-0.90073
-1.92704	-1.39681
-1.75024	-0.812598
0.0856273	-3.85294
0.0155159	1.02447
-0.313983	0.830571
0.586669	3.08258
-0.518513	2.44877
0.737896	-2.97516
2.71091	-1.66939
-3.17233	-0.444935
3.133	4.98789
1.12884	1.44159
0.0993801	-2.20069
1.25511	-3.20245
-0.763351	-1.10701
0.881236	-1.00281
0.66679	3.23448
1.18162	-1.00383
-0.330363	-0.613658
1.96192	2.69307
5.06247	3.26282
-0.885298	-1.71961
-1.91114	-0.327294
0.219136	3.67995
-1.72722	1.03575
1.57321	-0.505551
0.545126	0.282573
-1.18537	-0.776078
1.25928	3.06643
-1.49823	0.384705
2.3811	-2.76579
1.85537	0.213211
-2.25459	0.81203
-0.462498	0.333227
1.69962	-0.556386
2.51482	-1.06786
1.27298	1.18034
-0.954714	-0.175292
0.487692	1.96384
-0.145584	3.46408
-0.371582	1.77181
-1.15062	0.26376
-2.55095	0.758358
0.387042	3.22765
1.39023	-0.632655
-0.646833	-2.45128
-1.8609	-2.16009
0.165975	0.717604
-2.87986	-0.647642
-0.184004	-2.34732
-2.68433	0.803219
5.64209	-1.29643
2.99544	-1.01835
3.4792	3.87314
-0.967893	0.49559
-0.775109	-0.113045
-0.927657	3.0276
-0.927113	1.78218
3.33761	4.64042
1.8661	3.76583
-1.0657	0.678675
-2.09318	1.14469
-1.09651	2.75572
-0.518641	-2.97434
1.04226	2.32908
0.648045	3.42682
-0.319184	-3.89708
0.219347	1.70212
1.7909	3.78814
-1.24902	-0.408764
-1.54738	-1.92578
1.63634	1.29838
0.837031	1.53642
-1.8394	-1.28012
0.839672	-2.81614
-0.501613	2.75836
-1.51611	0.288788
-0.285304	-0.375841
-2.15041	-0.0471376
2.75923	4.7046
1.68707	3.57254
-0.266906	-1.06434
-0.201624	1.37626
-0.00863399	2.75004
4.04603	3.45474
0.27569	3.90965
0.865421	-2.5049
6.18329	-0.839273
6.67855	-1.22734
3.90284	3.85776
1.40317	1.75325
7.73394	-0.872668
-0.163347	0.979831
8.43722	-2.0614
2.64746	4.80384
2.30944	-0.308032
6.38773	-0.709566
3.91337	3.64442
9.76382	-0.256613
1.76811	-1.84491
-0.142948	-0.989401
-2.1647	-1.95177
7.21352	1.87452
7.93057	-0.529159
9.09103	-1.82896
8.28601	-0.957886
-1.73317	-1.9341
-2.47938	0.573164
4.92749	2.73103
7.71042	-2.34366
3.26223	3.55943
8.61171	-1.32857
-1.69861	-0.0682
0.427007	2.60796
8.86786	-2.28254
10.0653	-1.89461
9.76896	-0.377096
5.86655	2.08715
7.90402	0.00872161
8.49992	-2.14759
1.72606	-1.62784
9.03978	-0.151724
9.10965	-1.03973
8.40229	-2.30618
8.80047	-2.7532
-0.570361	2.16029
6.96608	2.0991
7.48179	-0.855223
8.30955	-0.484704
9.40491	-2.35091
9.74518	-2.07569
7.36411	-1.52671
7.62295	-0.828821
9.60491	-1.24685
0.989987	3.66129
8.44637	-1.04085
8.01894	-1.23337
7.81359	-1.07097
9.53327	-0.563896
8.34507	-1.93226
8.84896	-2.46096
8.30612	-1.33395
-0.643459	0.668048
-2.27487	-1.30663
0.014933	2.98955
-0.255138	-1.32467
-0.363336	2.05725
-0.923652	0.608941
2.59602	-0.891313
8.89224	0.458429
-2.25742	-0.534485
3.26635	4.20353
8.48044	-0.640579
0.911192	-1.25736
7.51562	-1.16031
1.78603	1.74928
-0.188781	3.29191
0.724217	3.84745
2.36229	-2.09607
8.09357	-0.85907
8.38108	0.441757
-2.06561	-2.33143
8.17214	-0.75874
9.0969	-0.0226941
1.16635	3.67632
7.59415	-2.46447
3.49702	4.62063
-2.06134	-1.23062
-0.936558	1.17892
-0.716994	-0.00031185
9.1221	-2.11125
-2.05684	0.841327
0.631111	-0.435776
8.47153	-1.76503
2.68304	3.97978
7.46242	-1.62073
8.25887	-0.691409
8.88538	-1.25177
2.64696	-1.66444
1.52593	3.5899
9.6584	-1.08327
-2.19704	0.727019
9.0837	-2.64474
-2.2783	-0.70038
6.68513	-1.20825
-1.54051	-1.76435
-2.08422	0.866575
-0.778209	1.11589
1.37408	-3.28863
-1.03868	1.23927
2.00332	-0.625638
-0.871206	-1.84997
-0.330663	-3.09196
1.41337	-0.353697
0.343012	-2.53604
1.74009	-2.99166
1.61368	-0.381624
-1.945	0.713043
-0.388964	-1.74988
-0.323742	1.9067
-0.850743	-2.1585
1.45374	1.06311
-0.485023	0.497442
-0.328764	0.947504
-0.59513	-1.96191
3.23864	-1.12902
0.096658	3.08819
-0.274155	0.966893
-1.09309	-3.25257
-0.499377	-1.9429
0.572392	-0.219175
0.350166	-0.0683717
-1.61238	-2.02729
-1.76442	-0.0412106
0.45384	-2.38794
1.08471	-3.02253
-2.63881	0.32329
-2.32791	1.58336
-0.22226	1.67368
-1.60262	0.40503
-1.73661	-1.69741
1.1515	-3.0323
-0.0162365	-3.22873
1.35854	-1.41433
1.96649	2.47496
1.86788	-1.16897
0.041835	2.33083
1.12505	-1.18134
1.92429	3.5553
2.22251	-0.501087
-3.1298	-0.96472
-2.10216	0.688133
-1.70838	0.790883
0.126647	-0.737302
0.187821	-1.22708
-0.945742	-2.85784
9.4395	-1.57258
3.50145	-1.50846
8.54743	-0.866966
1.12358	-2.15834
9.72075	-0.786947
9.24671	-1.90903
7.47057	-1.15912
8.09801	-2.7907
9.87792	0.0310399
7.1702	1.9101
7.61536	-0.93616
6.85158	1.87438
6.54614	-1.00801
8.45981	-0.600793
9.39551	-1.82067
7.80865	0.82153
-0.684159	0.614441
9.82014	-0.0948833
7.58927	-0.818037
-1.54127	-2.65848
8.18125	-0.758881
0.855713	-0.751325
-0.530577	-1.35167
0.712132	1.60227
7.63368	-1.85397
7.05129	2.11912
7.1332	-2.46773
0.758976	1.61852
6.26843	-1.04805
6.4286	-0.52709
0.252643	-2.21687
-2.9453	0.809837
8.94305	-1.02597
0.288339	3.24775
1.79978	3.1662
-1.16056	-0.53089
0.153451	2.45141
7.78474	-0.943407
1.34146	-0.632962
10.2211	-0.653487
0.645565	-0.252929
2.64629	2.36566
0.812746	-2.09277
-0.515777	0.0733847
-1.85402	-1.96838
0.267361	0.203079
0.0752991	-2.96521
0.790382	-2.90411
9.7555	-1.20918
-2.70248	-0.00555256
-0.837915	-0.0653261
3.96161	4.48571
0.652542	3.50901
-0.381248	-1.11711
2.40339	-0.368381
0.44686	1.95981
1.73193	-0.980402
7.43382	-1.9686
-1.78053	-0.462769
1.03476	-1.17009
1.49601	-2.65506
-0.544486	2.05955
-1.31353	-0.949767
0.356862	-1.12377
-0.725748	-1.19367
3.05272	2.95524
-1.47219	-0.422492
0.824449	-1.91431
-0.352155	-1.12986
-0.527611	-1.29113
-0.757537	-2.46628
3.91388	-1.49551
0.283585	-2.72438
9.82712	0.156552
-0.746771	0.209069
-1.26437	1.90968
-0.19294	0.920284
1.96576	-0.533572
0.214407	-0.504419
-1.70759	-1.59221
10.5376	-0.462239
0.633277	0.492409
0.0978917	-2.79294
-2.49284	1.31725
0.517284	-0.643809
-0.753759	1.1435
-0.110375	2.16878
-0.203243	-0.619366
2.02339	-2.30185
8.94305	-0.443873
9.90247	-1.4912
0.0766394	3.40653
2.36641	3.26082
2.16507	0.119357
7.05377	2.39213
-2.23463	0.582248
10.0097	-1.75658
-0.662143	0.21598
-0.639973	0.373701
9.33282	-0.289143
0.255323	-1.15529
7.39453	-2.34561
9.70284	-1.05627
1.89417	2.89665
-1.58802	-0.125221
0.987389	1.89396
2.10802	0.337472
-0.736647	3.15163
6.05528	0.500864
3.73159	3.60356
-1.77961	1.24094
7.98372	-1.65856
0.136947	-1.19608
1.50345	2.23014
0.477685	-1.07124
7.68926	-2.66139
-0.955041	-1.15703
9.22223	-1.11623
8.78566	0.362854
10.0348	-0.484532
0.25085	2.97891
6.25672	-1.1741
3.21283	-0.953041
0.131015	-2.43555
2.95745	3.31987
0.142977	-2.07585
-1.61322	-1.75884
7.32443	-0.850547
8.5467	-0.329292
8.10085	0.371013
-1.24835	-3.48939
6.59225	2.33939
9.34485	-0.814341
10.514	0.00779059
3.41437	4.30663
9.19395	-0.446108
9.8962	0.0441535
8.38761	-2.18733
-0.62726	2.76024
7.20677	-1.61565
10.0316	0.287536
10.5489	-0.364473
0.0424012	-2.23333
0.0562478	-1.29309
-1.26734	-1.59196
-0.321694	-0.0156054
-1.43535	0.0657427
2.01649	-2.16165
-1.8145	-0.424907
6.82927	1.44576
8.28922	-0.308844
2.90859	4.52976
8.69975	-2.70652
10.3458	0.0314511
8.88915	-1.21388
7.64375	1.96519
-2.21484	-0.937732
0.717246	3.1173
7.3115	-2.11171
1.89955	-0.886082
-0.145348	2.39192
-0.314578	-0.32849
1.50153	3.75499
-3.01403	-1.10486
8.83231	-2.65305
1.16438	-2.14206
1.28019	-2.05349
4.27421	3.43277
0.070455	3.06248
10.1352	-0.362158
2.30641	3.6419
1.03041	0.351994
-2.34134	-2.68318
1.80286	3.5798
8.16578	-0.809132
1.35876	-2.13992
0.543202	-2.50211
4.25661	3.77937
-2.91035	-1.68872
0.12131	2.69889
1.79284	2.36449
-0.607453	0.0536612
-0.265788	1.00284
7.70028	-2.30222
-0.891241	-0.781225
-1.79483	-0.00397528
1.24555	-0.737148
1.32821	-0.612762
0.675669	-1.44245
-0.368969	-0.239698
-0.395463	2.86986
2.05049	4.67944
-2.86659	0.0629071
2.07159	4.16449
10.5543	-0.365356
-0.725044	1.40847
1.46481	0.935076
-0.778895	0.0919346
1.08513	2.01344
0.32422	-2.56213
0.794207	-0.984611
-0.525601	3.38245
3.06353	3.19006
-1.46734	-1.51443
-0.270102	2.20005
-1.18443	1.64817
-2.83843	-1.03303
8.27974	-2.78686
-1.92569	-0.214186
0.00629606	1.11394
2.60302	-0.656336
-2.85045	-0.0782259
-2.16768	-2.23726
-3.43021	-0.24923
0.679003	-3.04361
3.27061	-0.565939
8.00087	0.354799
2.16305	-0.293628
-0.139909	-2.22295
1.71127	-2.9887
0.794196	1.19037
9.15828	-0.432059
-0.230504	0.152984
-1.68643	1.94939
2.4216	3.65745
9.93937	-1.11505
3.75464	4.14737
9.0626	-0.192998
1.75377	-0.831644
-2.86883	-1.24024
-0.476746	-0.549457
9.54776	-1.8394
7.09347	-1.25384
2.09779	-0.0860474
8.20829	-0.958074
7.09801	-1.13511
7.52275	-1.34516
8.11372	-1.54806
8.13829	-0.291401
9.46937	0.268826
9.59242	-1.03416
9.02682	-1.93428
5.40863	2.07606
9.40485	-2.20643
8.94022	-0.264853
3.266	3.65947
-0.61696	0.654981
8.71894	-2.89708
-1.14459	1.60372
-0.573796	-2.71707
-1.67788	-2.48935
6.60715	2.49069
-2.06937	0.597356
-1.02377	-2.09759
8.49376	-1.55872
-1.60377	1.89767
0.921689	-2.77383
0.454966	-2.94565
7.3705	1.63655
6.50098	1.95718
0.0781916	-3.53059
-0.476218	1.73803
0.83556	2.0121
8.91377	-1.85794
7.43114	1.94604
7.31763	1.89907
8.97119	0.632805
0.304862	-2.16677
1.56817	3.96936
0.155932	-3.714
-0.997371	2.16815
0.178463	2.61914
1.03958	-3.24903
1.57859	-0.85897
-1.29835	0.879192
10.1226	-1.33305
7.04823	2.04057
1.09556	1.63966
-0.380841	1.00247
-2.85763	-0.0629012
-0.165566	3.42417
-2.46972	-1.23179
-0.199581	2.09868
-2.03573	1.25587
2.23017	-1.16354
1.0774	-3.73296
2.02655	-1.14121
-2.03036	-0.323379
0.559782	3.69978
0.620943	-1.69597
1.00212	0.379315
-0.890858	2.85196
-1.48438	-2.13875
-0.132266	2.48142
0.0671754	2.66006
0.8564	3.69228
-1.82612	-1.93182
-1.06678	-3.24746
-1.25865	0.957523
-2.02975	-1.62898
-0.577628	-1.44257
-0.249837	2.65407
2.26111	-1.98472
0.546326	1.67371
0.646547	3.82801
-2.08347	-1.09507
1.29174	4.04774
0.0663997	-1.01766
0.854494	3.78688
4.05027	3.76856
0.239807	-0.119481
-1.01724	1.7399
0.0537243	-2.31038
-0.0384752	3.59708
0.37599	-2.07059
0.365079	2.77023
0.0956118	-2.22944
1.30279	4.54755
0.372623	3.49234
1.71463	-0.67448
-1.49538	0.779709
0.0723233	-3.59775
1.60688	-3.25394
8.3239	-2.2178
8.88432	0.723375
0.525197	-2.50209
7.84345	1.79064
1.18417	-1.09366
0.421844	4.26272
1.60409	3.63855
1.4766	3.25601
0.136792	3.17009
1.97265	3.34097
-0.47736	-3.53386
9.3373	-0.632931
2.77437	4.01255
1.94066	1.2979
5.47279	2.35671
8.99273	0.982081
2.64771	4.47431
-0.998679	0.881707
3.89425	4.18707
5.89724	2.29237
3.91962	3.64493
2.73595	3.71526
1.25335	3.7167
0.198071	-0.923146
9.60288	-2.22468
3.05483	3.9632
0.977163	-0.853228
0.274073	3.31132
9.36356	-0.541104
-0.26834	0.0160164
0.094667	-3.0891
-0.503452	-0.881095
2.59045	-0.642861
1.81584	-1.65737
-1.54676	1.04098
0.23216	-2.357
3.8013	4.14233
2.15356	-1.99854
-2.86793	0.489461
-2.64744	1.13014
-0.307897	1.04091
0.417045	-1.55694
-1.80636	-2.56328
4.5374	-0.89094
-2.03699	-0.957397
-2.02118	-3.30623
-2.27003	-0.0320057
-0.289594	-1.03786
0.0331785	-2.80275
-0.788168	-0.981221
-0.977361	-0.57827
1.90478	-0.509036
0.629368	2.95868
-0.594341	1.0253
-0.895837	2.6085
-2.90311	-1.45432
-2.33638	-0.0646479
0.69374	4.14208
0.72584	3.59794
2.30047	-1.72682
0.943052	-0.77424
-1.79989	-0.323104
1.04655	-3.43406
-0.898725	-2.19501
1.11812	-3.34438
-0.679063	-2.1843
0.424796	-1.52032
1.31027	0.809273
-2.66206	0.398592
1.50208	-0.704455
1.66712	-0.0749369
-2.72673	-0.734146
1.75062	0.365996
-0.580728	-2.43068
1.03412	0.278946
-1.52723	0.6771
0.899937	-1.99216
3.33829	4.12441
0.915785	-2.46852
2.02357	0.163023
1.62739	-1.11323
-2.96309	0.268835
0.116013	-0.00185897
0.534549	0.601007
8.82776	-0.924286
4.32932	-0.821625
0.394567	-1.53384
3.0114	-1.24785
0.379742	-3.7971
-0.0939577	-0.506497
-0.949404	1.6385
-2.49967	0.296501
-0.358058	0.61178
1.08165	0.891461
-1.48849	2.34112
-2.10231	1.42254
0.0391272	-1.2723
2.22254	0.14149
2.01912	-1.78642
2.89518	3.45989
1.09649	3.49449
0.779945	-2.35916
3.0465	4.51733
0.831241	-0.798654
-0.988224	0.231921
4.33614	-0.908368
0.269465	3.05529
0.910091	1.41012
-0.278427	-0.693782
-1.57903	1.87198
-1.46661	-2.0867
-2.11664	-0.471777
-0.163329	3.83624
-1.01867	-0.601346
0.405682	-2.57299
-1.63137	-3.37618
-0.492326	3.30575
1.46376	-0.708864
-2.68366	-1.28554
-1.99083	-1.21627
3.49988	4.41409
-0.159707	-1.71959
3.15032	3.20389
-0.876621	-1.27276
2.44895	4.59791
0.824967	2.81872
0.448814	-1.18702
0.0863578	-3.4614
-0.240187	-1.4238
3.15351	-1.41225
-2.34999	0.0769126
2.26896	3.00362
1.32583	2.82511
-0.0597121	0.0556997
2.3456	-0.561796
0.117512	0.634347
-0.895339	-0.56407
-2.01869	-1.62873
-3.16822	-0.464219
2.52529	3.35756
9.48355	-0.432719
7.5263	-1.32963
8.24035	-1.24123
8.81662	-0.0685129
3.65797	4.21837
0.140848	-2.85771
7.1212	-1.06574
0.954739	0.192911
1.66642	0.746761
-1.95028	0.135153
6.97122	1.7482
8.79572	-0.377219
-0.75228	-1.79219
8.43982	-1.99935
0.505589	-3.16228
7.32179	-0.787957
9.10591	0.0976512
-1.68247	-1.10513
7.59121	-2.11285
-2.7306	-1.51817
-2.66216	-1.16273
-0.950574	-2.37592
6.15623	1.47483
3.70325	4.23027
9.39182	0.132442
8.34929	-2.27625
8.70153	-1.55038
9.68016	-1.27437
-0.712807	0.598813
-1.67343	1.82438
7.76582	-1.72301
3.1865	-1.11157
-0.168662	3.72773
9.93484	-2.20078
8.70898	0.435346
9.54917	-2.00019
7.16225	2.25164
7.99014	-1.4057
5.61745	2.58388
5.91818	-0.995476
9.1759	-1.9218
8.02532	1.02698
8.33034	-2.16334
9.96236	-2.32875
8.1097	0.533699
6.04417	2.50974
8.26037	-2.20822
6.75327	1.72818
8.58572	-0.748908
9.1158	-1.81395
7.23465	-2.02633
9.58744	-1.32828
4.22009	4.29033
6.51759	-1.32946
8.77674	-2.47833
-0.438102	-3.12035
8.51599	-0.3288
1.03101	-2.42007
8.31148	-2.17684
-0.601345	0.15491
7.93906	-1.51501
9.99851	0.506421
8.23616	-3.01062
8.80096	-0.216757
9.30163	-1.86536
3.26116	-0.584435
0.844769	-0.434755
-1.45462	1.13252
-0.47804	3.32429
-1.578	0.914763
2.45326	4.69512
2.70435	2.10907
7.09192	1.75931
-1.08371	0.174474
3.62824	4.57541
0.236409	-3.24963
-1.36315	-0.472612
7.65389	2.10189
7.29186	0.941668
8.89466	-0.184397
1.95868	-0.318357
0.934296	3.00134
0.0653815	2.28576
-2.96274	-1.87544
-1.7308	0.426973
-2.32379	-1.5191
1.02158	0.0301106
0.878677	1.6295
2.01216	-0.398862
2.3722	4.6517
0.519617	-2.47696
1.94727	1.23391
3.553	2.76519
1.44062	4.305
-0.0335069	1.69241
0.779539	-0.494957
0.7025	-1.99048
-0.683737	-0.0974126
-1.6771	1.72272
1.98332	3.504
-0.908406	-2.13599
-0.0962821	0.86422
0.669504	2.08847
-0.0556496	0.529604
-0.306212	-2.70313
2.18137	4.8045
0.879314	2.35432
1.83902	2.79191
1.28082	-2.24808
-0.789718	-0.424888
-1.48298	0.587981
0.459595	-1.9262
1.21366	1.84745
2.43928	4.34804
3.38787	3.46016
-2.00248	-2.43981
-0.669312	-1.247
0.49107	-1.76096
1.50757	-0.498492
-0.794894	-0.00115862
-0.296043	-2.67721
1.38709	-0.399674
1.66029	-2.12653
0.664795	-0.895609
-0.0681625	-2.80282
-1.27616	-0.0644087
-0.41049	3.72602
0.877044	-1.96216
-0.464606	-2.26066
1.28847	1.72921
1.41694	0.301877
0.51789	-1.39122
1.64652	0.464671
0.113816	-1.25092
-1.89832	1.61346
1.00804	-2.93544
-1.11502	0.0466807
0.728645	3.75958
-1.84987	-2.12122
1.63642	-2.05143
3.8182	2.80336
2.02142	-1.25822
0.762724	-0.344183
0.718924	-2.208
1.24976	-0.206345
0.745194	-3.62848
0.916196	-1.8062
0.534594	3.61932
-0.449032	-0.126828
-0.348315	-2.9578
0.548539	0.296443
9.67209	-2.18369
0.32504	-0.694288
0.851403	-2.72751
-1.38808	1.76882
8.66685	-0.86426
2.74594	-2.15189
-2.1401	-0.151263
0.691136	-0.387418
0.914266	1.25355
7.02305	-1.6395
1.4279	1.3569
2.35713	-1.23882
0.716298	-1.82178
0.0370771	1.63229
1.68832	3.64026
2.98634	4.22242
6.41305	2.4098
10.1257	-1.6654
6.68108	1.55954
0.222525	-1.42429
8.59986	-3.19019
6.61365	1.93009
-0.536526	0.275617
1.40492	-0.288854
9.63924	-0.652369
8.50709	-0.782029
0.237797	3.49286
0.736271	4.23681
3.15532	4.23839
0.394764	-1.80047
0.553641	-3.27969
-1.12282	-1.18801
-0.272392	-1.2529
9.95959	-1.10754
7.0403	-0.870986
7.42744	2.08365
6.92173	-1.91726
-0.969874	-1.27197
8.42713	0.807772
1.07967	-0.289825
7.34764	-0.767219
1.26468	-2.64342
0.433215	3.31484
4.27036	-0.942837
-0.147265	-0.714414
3.05304	-0.616628
0.598	-1.13334
8.52172	-1.06439
3.15618	2.69764
-0.698333	1.84315
9.43955	-2.39867
7.46601	-1.66558
0.10595	-3.55606
-1.79773	1.11932
7.02942	-1.55651
7.98366	-1.25788
0.650815	0.650144
4.53559	0.311231
9.44828	-0.273061
6.88614	1.77803
-0.0570518	-0.3352
3.19212	4.26981
7.26782	-1.46534
-0.0396514	0.302809
-1.12369	1.11571
7.89175	-1.19812
6.88574	-1.27895
-2.73609	-0.0919408
9.35556	-2.67046
1.11549	0.504114
1.27275	0.828317
-1.41414	-0.963617
1.9483	4.82782
-0.521314	-0.905243
6.93666	-0.848811
9.01916	0.0536752
9.70936	0.0422908
9.40511	-1.28512
7.19716	0.249707
9.64549	-2.29419
7.95074	-0.926574
10.5644	-0.536831
9.19622	0.0622346
-1.55069	-0.778221
7.41743	2.28001
3.88086	-0.960379
10.483	-0.757879
1.79724	4.41218
7.68379	-2.66228
-2.59653	1.04447
8.81227	-2.13209
6.32257	2.50323
7.95175	-1.72977
7.99685	-0.138267
10.1539	-0.245168
8.56401	-1.82264
-2.29792	0.2824
8.78397	0.60453
6.50976	-1.41307
7.20663	-1.63072
7.78099	-1.62976
0.940151	1.95263
7.53894	-1.85542
3.46451	4.5171
6.99032	-2.41512
9.31098	-0.0586823
7.18506	2.27952
0.326051	-2.82704
6.90287	1.33
-0.25501	2.09181
2.40282	-1.93091
-3.383	0.426595
1.56677	3.39082
-2.82274	0.444421
2.54481	1.89815
-2.44301	-1.49804
0.622292	-3.65354
0.127	-0.9553
-2.20538	0.973573
-1.69599	-1.8586
0.359117	0.469882
2.03818	0.240791
-1.42038	1.40052
1.92419	0.0153162
-1.82824	-3.00307
-0.429539	-1.87694
-1.76034	-2.50143
-0.251371	-3.27607
2.8958	4.3907
-2.21113	-2.98093
-2.2348	-2.74967
-0.326317	2.23658
0.72811	-2.05904
2.11972	3.81955
0.326155	2.98854
-0.512631	-0.676614
-0.736638	0.873747
0.174407	3.0464
-1.39246	-0.0212349
-0.335224	-0.375418
-0.131991	-0.104415
-1.22403	0.850246
-1.92098	-2.57059
-2.08987	-3.08924
1.1604	1.39297
-2.30086	-0.862454
-2.4106	-0.700556
-1.60128	0.604679
-0.0989828	-2.59405
-1.84534	-0.504851
1.31015	-0.857758
-0.601513	2.14812
-1.39556	-1.65189
2.12306	3.36122
1.66771	4.34938
0.470427	2.19085
-2.23584	-0.807734
-0.681118	0.0445024
0.511061	2.77374
0.95217	1.87944
-0.502737	-2.47281
1.38605	-0.31727
1.03981	0.447891
-1.80912	0.528489
-2.07921	1.64984
-2.40218	1.28815
-1.28488	-1.75189
-2.23898	-0.914432
-0.0345928	2.18555
0.351139	-1.15897
-0.158998	1.12624
1.53306	-2.97745
-0.92095	2.65185
-0.431052	-1.37973
-0.347264	2.4709
-2.17768	0.392734
-0.524263	-0.387599
-1.12141	-1.36491
0.583393	0.0679061
-2.95271	-1.23769
2.30808	4.11676
2.23123	-2.24509
-0.619783	-2.01355
1.45448	-3.19139
-2.54245	1.00367
-0.259943	-2.13209
1.56806	4.23841
2.21459	3.27188
0.50567	0.20444
1.23856	1.29946
1.06736	0.375308
-0.191332	-2.04788
2.60101	-1.12527
2.22492	-2.20042
-0.415425	-0.54271
-2.17419	-0.262964
-0.786456	1.00119
9.11472	0.117071
2.87824	4.03355
-1.9796	-0.694286
0.808973	2.22002
1.51377	-1.83666
2.24049	0.247203
-2.93469	-1.2706
0.0867517	1.39415
0.621578	3.04491
9.36222	-1.97274
9.28562	-3.01503
3.1466	3.74231
-1.09582	-2.78046
-0.567474	3.26466
-3.06857	-0.0393124
-0.147792	-3.89466
-0.666949	2.343
0.140915	-2.99423
0.0814168	-0.86812
-0.800611	-0.886914
2.2	-0.273579
-1.95046	0.0110539
6.563	-1.84426
-1.22509	-3.21388
9.34827	-1.59285
1.68428	-1.78495
8.9929	-2.80403
3.31301	3.34958
8.17247	-2.66433
0.727381	1.13552
-1.94938	-1.19494
3.50017	-1.9409
1.06932	-3.13443
-1.2128	-2.23937
2.6265	4.00485
-1.33193	-2.59984
-2.37911	-0.183932
0.361422	3.39423
2.48149	-0.10084
0.613385	-0.748614
0.570959	-0.454872
0.567703	-1.27488
9.3824	-1.65263
8.4582	-2.56063
6.5778	-0.934727
-0.13854	2.21381
-0.233636	-1.41542
1.42642	-0.0341474
1.97478	-1.45463
-2.14882	0.182353
8.64348	-2.46678
1.08904	-0.65266
-0.0904428	-0.993438
3.19254	5.0278
-0.940561	-1.42788
1.1987	0.925026
0.410437	-1.29928
0.407958	-0.12474
-0.133036	-0.756758
1.57787	-2.48478
0.6575	-3.10804
-2.25234	-0.282881
2.49957	4.0478
-1.16233	0.16044
-0.565431	2.27501
1.1589	3.34863
-2.81554	-0.7588
2.54914	-1.12279
-1.56699	1.21564
0.672008	0.150273
-2.67307	-0.132802
-0.511996	0.101953
-1.01349	-0.107228
0.907436	-0.107837
-1.5966	0.0257099
-2.68203	-0.315156
1.09923	-0.0641655
1.38306	-0.75454
-0.295727	-3.12278
-1.90109	-0.275346
-0.488979	-1.96323
1.58657	-2.95537
0.42886	1.7018
1.7854	-1.14925
-1.16983	-1.82538
0.828831	-2.06676
-0.776494	0.889663
8.00501	-0.244684
-0.86412	-1.47238
9.73097	0.190656
-0.627144	3.22948
1.48078	2.49546
8.64015	-0.997603
9.35368	0.540363
9.50312	-1.81999
7.96956	-1.13617
-2.95276	-0.0109553
9.38855	-2.06196
9.75174	-1.0687
9.58452	-0.403921
-2.41998	-0.0298076
8.80949	-1.72573
7.84329	-0.196035
9.40626	-0.0265465
9.90036	0.0757581
9.52037	-2.04703
8.06127	-0.0784667
6.82279	-0.370209
8.29994	-2.21257
7.29768	-0.283073
9.45893	-0.202014
8.26948	-1.60031
7.46937	-1.54502
7.2827	1.54363
7.29731	-1.27726
10.3814	0.141277
9.6617	-0.634701
0.299183	-3.64722
4.28302	-1.54046
9.22425	-0.311153
10.0823	-0.759837
8.26558	-2.92752
7.79402	-2.38915
8.97975	-1.63916
4.12197	1.02182
7.98173	-2.51538
9.46009	-1.53607
7.40825	-1.21107
8.93687	-1.36684
0.384665	-2.50664
9.72831	-1.83588
-1.6092	1.33477
6.81368	2.27235
9.14602	-0.836874
7.15181	1.64209
9.621	0.33716
-1.47611	-1.32715
2.08692	-1.47101
0.46122	-2.78869
7.21028	1.92448
-1.10529	0.132513
0.407289	-0.0916097
-1.42947	-0.104634
-2.96301	-0.91483
-0.466734	-0.985587
3.90055	4.38619
-2.00437	-2.31814
7.15889	1.64421
-1.65003	0.779022
-1.61832	-0.766667
6.34428	-0.362371
9.89181	-0.219528
1.54506	2.77123
-1.69253	-2.03605
7.60106	-0.44419
1.31697	-0.260569
4.13711	-0.245232
-1.18681	-3.63512
-1.22134	-3.32683
3.68634	-1.70623
10.1169	-1.63956
-2.22379	1.03076
6.38108	2.38092
8.94897	-0.0456896
7.09956	2.18273
2.85912	-0.912348
7.9394	1.94167
1.82502	-2.44297
[truncated: 48,001 more rows]

## Sheet: 2_d
50ns test set x	50ns test set y	350K MD-AL x	350K MD-AL y	350K UDD-AL x	350K UDD-AL y	OH rotation x	OH rotation y	circle center x	circle center y	circle radius
0.879043	-1.822	-1.04132	1.49228	3.62973	1.44854	8.50939	4.77518	4.4	1	1.5
0.473968	-1.6712	8.63098	1.53463	-2.64954	1.13805	8.58144	4.75107
1.83733	-2.81204	-0.527464	4.03666	3.4454	0.774239	8.56309	4.8263
0.74838	-0.266097	4.87942	2.59491	2.45106	-0.199672	8.57858	4.78466
0.396741	-1.41053	6.80351	1.91342	0.801061	-1.54007	8.02745	4.03534
1.26255	0.00583379	7.99484	0.955194	-2.57206	-0.453358	7.87243	3.76177
3.52491	4.03755	-0.164775	4.05497	5.47966	1.14215	8.36472	4.64561
1.03504	1.99526	7.48986	1.79927	-1.52365	2.20224	7.92479	3.67774
2.45839	-0.598435	8.35608	-3.09819	3.04881	0.716759	8.1658	4.62992
0.40312	-1.00913	4.02184	2.09097	3.14051	0.806575	8.54767	4.78205
2.18741	4.29317	2.66742	0.93785	4.03582	-0.162959	8.48293	4.72828
-1.29093	2.69164	5.15364	-0.267993	-0.0369678	-1.91541	8.21395	4.42845
0.963466	-2.4856	7.00918	2.01999	4.46817	1.34795	8.5419	4.743
9.82053	-0.164285	7.79943	1.98949	2.93872	0.558258	8.24917	4.53616
0.448637	-2.73961	6.16133	1.34887	-0.316606	1.48907	7.88443	3.87012
0.345923	-2.26989	0.723655	0.729594	3.00692	1.42991	7.97598	3.6468
-1.85026	0.296065	5.46364	2.12864	2.74116	0.561208	8.21313	4.31613
-1.02156	0.605007	0.450222	2.4136	2.80291	0.80858	8.01871	4.13048
-1.86088	-0.62034	4.385	2.21836	3.06832	1.28049	8.00033	3.99736
-1.68082	-2.06322	2.57929	0.692512	3.35342	-0.551539	7.93337	3.63752
0.614866	-1.78044	8.96654	-1.2229	2.94239	1.02878	7.89565	3.60148
0.0159159	-0.490503	7.6886	1.07321	-0.351414	-2.32646	8.03184	3.33063
0.887721	-3.02776	6.13543	2.26323	2.72547	1.03679	8.12962	3.18779
-1.17673	-1.59371	3.63956	2.12222	4.4873	0.930468	9.33499	-1.72266
1.27412	-2.55639	1.77351	-3.49746	1.12877	-2.07072	8.09243	3.11094
0.0404837	3.5241	-0.456647	4.04747	2.18138	1.16798	9.36212	-1.93383
-1.65728	-0.190419	4.91788	1.24001	2.2007	0.963918	7.99937	3.49133
-0.550422	-1.6588	6.44563	-1.0325	3.28836	0.603493	7.98142	3.47975
-1.67607	-0.0847478	7.10117	2.66232	2.58228	2.15027	9.5269	-1.67468
1.7764	-2.94046	-0.862074	0.135916	2.69541	0.915185	9.41636	-1.79533
-1.06595	-0.0153667	8.39718	0.0727192	-2.5036	1.62189	9.34988	-1.91248
1.62137	1.49784	-0.173322	2.92813	2.85093	1.25785	9.38041	-1.95451
0.888855	-1.73736	9.1295	1.31621	2.10036	1.49034	9.38717	-1.75188
2.42998	0.863683	6.92983	1.07281	-0.976677	3.53678	9.21692	-1.79231
-1.17789	0.483172	6.12244	-1.83305	2.68565	0.776037	8.32464	2.72047
2.19507	1.09115	5.65745	1.77086	3.02939	1.39172	8.237	2.97226
1.48659	1.19652	8.11087	-0.214747	4.89403	1.20484	9.43082	-1.84082
0.217837	-0.482697	5.75171	1.85368	2.85299	0.671163
1.27424	-1.61652	3.29906	2.91098	3.21278	1.02464
7.80664	-1.06733	5.96335	1.07335	2.03212	1.1471
1.73587	0.0528906	6.79535	2.187	-2.18881	2.27588
-1.74397	-1.73692	6.41217	2.15341	-0.476598	3.80179
-0.101013	0.823686	3.0141	2.66808	2.62336	3.56818
-2.27825	1.22672	-1.85384	1.35104	3.21683	1.26126
-1.19371	-3.04992	2.12857	-2.93313	3.18783	0.933603
1.2922	3.06394	6.93114	2.26014	-0.418749	3.12765
-2.58262	-2.32281	5.33987	2.68328	2.91011	1.02912
1.28646	-0.354163	6.25289	2.41526	-0.0639623	3.91591
-0.56528	-1.26523	9.69588	1.23392	3.8168	2.03586
7.33017	1.84774	2.66342	2.76255	-3.43551	-1.81048
0.154962	-3.55657	3.67954	2.64571	1.59657	3.19668
-0.62572	-1.58036	5.61523	0.899832	2.50653	1.21698
-2.8728	0.281415	1.34468	-0.297238	1.33569	3.3818
1.60552	3.11561	3.12992	1.18884	4.01221	2.11684
7.25228	-1.41904	5.43316	0.865368	1.81678	2.80971
-1.00002	-2.05925	5.53204	-0.755238	-2.63965	1.09868
3.83247	3.14768	4.91179	3.10391	1.29449	4.62533
-1.90992	-2.28227	5.36037	0.137756	2.97884	1.99978
-1.41736	0.570058	-2.02648	2.17742	-0.66364	3.21425
-0.955934	-0.884252	5.59938	1.77797	-2.11996	1.34776
-0.0441537	-2.70096	0.471162	-1.63853	-2.09287	1.40917
0.717085	-1.36241	7.04382	0.553965	0.410711	4.40613
0.14738	-0.807891	6.81542	0.732541	-1.38789	1.23981
-2.67427	-0.368784	7.25603	1.56862	3.10711	3.22392
-1.23106	0.197996	1.10899	3.18022	-0.664979	2.47254
2.46496	-2.04048	7.64902	0.114334	5.71155	0.0837965
-0.172244	-2.95868	0.840904	4.33	2.32557	1.26824
2.99425	3.8448	8.03865	2.15355	6.15218	3.44379
2.90561	-1.70892	4.4101	-0.480822	5.91381	3.31805
3.63492	3.38311	0.541811	4.43139	4.01883	1.10272
-0.869733	-0.778206	8.35306	1.6897	2.30637	2.04405
0.639341	0.548372	10.3832	-0.353035	2.54932	-1.49343
0.526686	-1.96375	2.07199	1.52521	2.60594	-2.66915
-1.30665	-2.19901	2.49847	-0.145502	-1.34152	1.65307
-0.118919	-0.542336	7.61827	1.94226	3.78869	1.3098
1.54918	-0.855913	9.39486	-1.51332	3.93726	2.90958
9.33855	0.40094	0.856356	0.177465	2.73607	-1.36889
-2.30812	-1.88432	0.776601	-3.59337	3.5573	3.17377
3.32593	3.90691	1.28879	0.415699	1.56814	3.40168
9.57198	-1.39102	1.12777	3.74934	3.68307	2.05166
-3.02474	0.454656	2.80078	-1.28729	4.47267	0.463901
-3.04408	0.420865	7.51451	-1.25073	3.82139	-0.227008
1.18139	-0.371092	8.12093	2.025	3.05093	0.628784
-0.324381	-2.20022	5.49449	-0.332386	0.576691	2.64043
8.88978	-1.76753	7.06146	-1.12581	3.66572	0.562841
0.00843857	-0.146057	8.2702	-0.041516	5.09228	2.68881
-0.3406	0.757294	5.53718	-0.291955	4.96565	-0.567439
-0.825409	1.26764	6.47257	1.04724	0.157279	4.18464
-1.16025	-2.9188	7.18209	1.6038	-0.414476	2.20656
7.40436	-2.50162	0.354775	4.47271	1.0375	4.05068
1.4773	1.72128	4.12672	-1.40692	5.4696	2.2129
8.58318	-2.12285	5.73216	-0.127423	4.05744	1.5006
0.959398	-0.211903	3.03595	0.102662	5.33855	2.34449
2.10935	-1.31662	9.15412	1.21967	4.51648	1.26269
1.80753	2.6715	7.18491	-0.826124	4.05195	2.99354
8.43324	-1.47317	0.221169	1.25127	3.82423	0.148668
1.16083	-2.42631	5.38568	2.5377	1.4183	3.29729
1.4818	-1.45104	7.32717	-0.993238	3.80724	2.37362
4.02182	4.14556	2.68327	-0.49453	2.20361	3.23062
1.31101	3.98708	5.91061	0.951851	0.541716	1.53792
0.107294	-1.89571	6.27713	2.40457	0.675834	3.81601
-0.898235	1.25709	7.09282	1.29971	3.53319	1.48145
7.88167	-1.60386	7.637	-1.2618	6.73731	3.70339
1.94021	4.05384	3.64265	3.80794	5.38574	1.13588
-1.09148	-2.2398	6.95672	0.505095	3.43874	1.71691
8.05979	-1.96939	6.60444	1.49765	2.25275	4.09725
-1.50519	-3.42033	3.08386	-1.63917	5.25976	1.63217
2.64734	4.33847	0.0693878	0.159678	3.67398	0.910506
8.71814	-0.322457	4.24919	3.83398	-0.769592	0.0765944
1.74989	-0.163228	5.3834	2.63061	3.86331	1.14337
1.94341	-3.12444	6.75929	1.64092	2.5011	-2.94926
8.74542	-2.0699	9.6276	-1.92442	5.37677	1.22287
0.0539555	-1.3636	2.15326	0.330253	-2.54632	1.77723
-1.26108	-0.742434	8.63968	1.79857	5.5174	1.31472
-0.189947	-0.0252172	7.10495	-1.15141	3.70499	1.03465
2.34592	4.27645	2.41674	-0.490417	-0.494683	1.96752
0.854329	2.51226	5.66654	0.726358	-2.80379	1.15378
1.24789	-1.69644	6.71902	0.944152	3.9225	0.795353
1.61432	-0.444309	2.77321	-2.6129	3.63646	3.65293
-1.56378	-1.63433	7.29671	0.654423	6.32986	0.987742
8.4285	-0.306881	2.37377	3.91592	5.49499	0.918838
8.25901	-2.02665	2.67664	0.773193	4.92285	1.42314
1.93536	3.33698	3.45968	2.00131	3.12077	1.95025
9.47795	-1.83157	0.277871	1.00869	5.56016	1.6644
2.17421	4.1225	5.88624	2.57656	-1.73292	-1.63128
8.51961	-0.902687	7.42229	1.24922	4.92423	2.00953
-1.57641	-0.655049	7.38214	1.97162	3.47906	1.07192
1.92806	1.34286	7.26473	-2.39483	-0.266564	4.20382
2.32974	4.26807	7.18716	-1.71717	7.29279	3.58522
-0.728334	0.170477	2.41827	-2.64514	2.27323	3.1138
8.42966	-1.763	5.3849	2.6443	5.24181	-0.29719
9.82574	-2.31575	1.48861	3.54384	6.21294	3.37238
0.0751823	3.95886	-0.401395	3.74381	3.25595	3.11617
0.386416	-1.45085	9.22824	-0.914691	3.40812	2.08338
9.54932	-1.63916	-0.718754	2.90942	-0.290818	2.78719
-2.35263	0.121316	0.165526	2.1864	3.6664	2.01174
-2.55103	0.568123	6.80361	-2.03478	-0.257578	4.36806
-1.16936	-1.54827	9.48938	-1.78949	4.73666	2.04072
-0.732641	-1.07673	9.54404	-0.694042	3.38569	1.20902
6.90778	-0.874977	-0.202592	3.55908	3.16862	3.22853
1.14187	0.00525356	-1.36564	2.884	7.19815	-1.92677
8.91209	-1.7156	5.78464	-0.931202	2.65518	2.39861
8.36847	-0.118143	7.87177	-2.7033	5.32299	1.63106
2.82649	4.38529	5.32831	2.32235	0.438075	4.5256
-2.31597	-1.61054	9.27746	-0.589171	1.1825	4.55366
10.3289	-0.329429	5.91875	1.1911	0.999833	4.32475
8.23553	-0.895398	7.28895	-0.739399	1.23275	3.75744
-0.497665	-2.28975	6.90625	-0.153111	1.33164	4.61891
-1.14351	0.650614	9.6215	1.12373	1.50665	4.52116
2.26188	0.134306	5.28401	2.67836	1.211	4.45961
8.62719	-0.0880733	7.38827	0.22735	3.86488	0.839114
-0.480615	-1.62633	8.01561	2.24086	0.261327	0.764172
8.63717	-1.94518	-1.4997	2.76244	6.30422	2.07958
2.07271	-0.558919	6.45958	-1.56711	3.53097	4.44784
0.753467	1.79895	0.649813	-1.68346	7.4337	3.87377
3.82645	3.47519	6.70557	-1.4426	6.92697	0.708362
-2.15107	-0.312163	0.929423	2.4186	3.71606	0.52677
8.77924	-1.02867	8.42094	-1.40291	-2.0116	-0.250557
7.85282	-0.934505	7.96966	-2.38888	5.23846	0.745298
0.407666	1.76513	6.05088	-0.780312	4.9795	0.0899051
0.727457	2.98809	3.59778	2.72328	8.2187	0.716864
1.24194	-0.337663	3.71166	3.57716	7.57402	3.72038
1.31022	-1.62386	5.1788	2.49234	4.12757	2.42738
1.57689	-0.359204	8.40066	-0.143385	0.493725	-1.6598
1.09807	-0.166896	3.56064	1.5962	4.33784	2.38092
7.82533	-1.74817	9.13573	1.06578	5.77732	1.49297
1.13211	-1.18115	-0.888455	2.26858	5.54408	0.00676277
6.54415	2.14058	6.26372	2.05806	3.32173	1.22549
7.49615	2.21071	6.34112	1.82471	2.9518	1.19775
3.52034	4.23731	8.68332	0.486198	6.76051	2.67313
1.68337	-1.13704	8.99341	1.25823	7.08894	2.0266
0.595501	-3.25943	6.26268	2.4271	4.43132	0.106149
0.180043	-2.9159	5.4814	2.65978	5.36764	-0.34635
3.16927	3.36955	5.42707	2.37258	5.58303	2.61015
9.19499	0.109261	7.43721	-2.2316	5.07128	0.430255
-1.47737	0.853586	-1.75401	2.25897	3.07087	4.22389
0.744845	-0.645661	5.44449	2.61541	3.95272	0.255067
1.53483	2.24269	7.3949	0.47925	6.95822	-0.585432
0.773864	-0.748769	2.05216	4.27983	5.43565	0.620554
-1.01663	-0.464198	5.58813	2.47039	7.37875	0.161053
0.412583	-1.76014	8.53494	0.984449	5.13943	-0.537426
-1.77731	-2.05104	1.96625	3.63883	5.6934	1.61666
-2.1729	-0.639707	6.51426	2.19104	7.37819	3.8669
1.18994	-1.82433	7.65731	-0.398948	3.76806	0.0832253
0.189826	-1.2061	1.96808	2.69729	3.02812	0.293714
-0.562878	-2.21245	8.13356	0.185153	3.25979	-0.281913
0.816529	-0.781558	6.8474	0.176966	3.32641	1.4359
1.05441	0.546368	0.0201601	1.47398	4.06677	0.800931
1.76527	-1.0667	8.02088	-3.20016	5.8456	0.413082
-1.53574	-0.0897756	5.25103	2.72791	5.60099	0.392576
0.88936	1.1465	8.63278	1.31656	2.42249	0.947974
-0.340584	-1.84877	8.73957	0.694808	3.80813	0.387658
3.53062	4.78833	4.92067	0.122978	3.94101	3.41524
-1.95344	-0.765611	-1.87984	1.92346	6.85703	2.41582
-0.912419	-1.00933	6.61722	1.76407	4.97728	2.85084
-3.29786	0.462521	5.60807	2.48464	-2.60839	-2.01833
1.60571	3.94722	5.56479	2.00093	6.69443	-1.18809
-2.24214	-2.85592	0.367066	4.1096	3.59669	0.376319
0.244723	0.2361	7.50899	-2.59295	3.84901	3.13251
2.07974	-0.367636	7.45299	-0.859082	-0.114433	-3.49327
1.95647	2.54067	2.96904	0.962454	10.0751	0.568651
-0.880305	-1.41598	4.97001	2.22967	4.95193	-0.302138
-0.963456	-0.819276	9.55296	1.19574	3.93807	4.23467
-1.62527	1.28957	4.5598	2.37805	-0.859846	1.58691
1.13608	-0.636819	9.06126	1.32042	-3.33753	-1.35665
0.784032	0.268007	10.5464	0.259477	6.28104	3.11092
-0.874145	-2.76926	0.488972	1.22587	2.52368	1.51562
0.636611	-0.178442	4.44763	1.95595	-1.8471	-2.46488
2.96146	0.406731	8.26014	-3.02236	7.34391	3.92933
0.813837	-0.88671	2.0583	0.56905	7.55598	3.71175
-0.284378	-0.849347	2.64162	0.327447	4.46916	1.19531
0.697306	-1.99555	3.25248	2.48597	7.39256	4.11443
-2.37374	-2.6759	2.85144	0.608394	8.1913	2.05892
-0.905684	-2.64041	2.74868	0.643398	7.59208	3.7487
2.3272	-2.13433	7.83848	-3.08989	5.01679	2.46157
3.05658	-1.07558	2.75807	-0.0926378	-1.09433	1.89726
-1.79364	-1.9912	1.1546	2.82643	7.5989	2.54521
0.000665876	-1.29817	2.71794	0.071065	-0.793689	-3.66082
-2.61781	0.928628	6.15081	2.31742	3.61629	1.28902
2.06238	-1.80437	6.40309	2.43069	8.89253	1.69932
-0.175571	-0.164513	-1.98191	-4.3229	6.96273	2.08304
-0.599111	2.03962	-0.445935	3.90731	7.94367	2.34407
1.43841	1.16732	2.48071	0.507967	8.08447	1.17121
-0.538653	2.79442	4.31296	3.80533	10.0156	0.323185
-1.07098	1.59523	3.07942	2.36387	4.41343	0.35364
2.05903	-2.92861	4.29423	3.20578	2.95484	1.49546
0.110217	-3.38008	3.437	0.0017952	2.21145	3.96428
-2.53861	-1.7499	4.51306	0.199047	2.5195	1.68326
0.12406	0.577749	3.51068	2.44072	4.26052	-0.382966
-1.99879	-1.44486	7.77179	2.45056	2.97219	2.53425
0.952852	-3.09122	2.67606	3.83788	0.164731	4.49315
2.7983	-1.07129	-2.76782	1.405	4.81792	2.77907
-0.993686	-2.209	8.60966	1.17057	4.26792	0.718984
0.655923	0.999412	7.88485	-0.0691472	8.2913	2.10048
0.503008	-2.75034	4.11234	3.25587	-2.4624	0.86456
-2.28612	0.549887	-1.19636	0.830361	5.75936	0.224984
-0.701898	-1.05994	3.64275	4.05794	5.49605	0.633124
0.918511	-2.14042	9.18683	0.802867	2.63238	2.5731
-1.11499	0.508677	-0.543208	0.662835	3.1378	2.58217
-1.93671	-1.00556	-1.8995	-4.13369	3.70905	-0.400534
-2.54285	-0.669648	7.62654	2.79984	3.50295	0.727442
-1.98839	0.899044	3.48819	3.0919	4.70985	0.255601
-1.48825	1.48757	6.20777	1.66084	5.31251	0.164944
0.835502	-1.08947	6.31684	1.77142	8.03553	1.92071
-0.256841	0.139896	1.21689	-0.988003	3.43636	-0.177613
-1.3233	0.222339	6.72751	-0.609072	4.82935	0.351555
-1.93521	-0.497684	2.50379	1.98926	5.46083	1.66594
-1.29356	1.27865	8.14369	1.83136	1.7445	3.30229
-0.10772	-3.32085	3.41435	2.55114	4.55823	0.269996
1.46574	-2.0322	5.84431	-0.144361	-2.39669	0.213851
-2.33782	-1.43546	8.56573	-2.49465	6.04798	1.72638
0.275154	1.22559	8.51779	0.114383	-1.04263	3.004
0.834479	2.67197	3.80466	0.772633	2.7936	1.05557
-1.11715	-1.06728	3.15451	4.34374	2.81052	2.43192
1.62442	-1.63668	3.90948	2.87517	4.9868	-0.795757
-0.2483	-1.07713	2.86171	0.104901	7.61539	4.19245
-0.338663	2.43558	9.51751	0.962691	5.34312	-0.643147
-0.0221799	1.50234	5.85099	-0.845192	7.4452	3.12691
-2.63314	-0.065874	6.25023	1.47027	9.42142	1.01563
1.20409	0.253384	5.34612	2.59008	-0.032175	3.33883
-0.931973	-0.381587	9.21261	0.535215	3.28753	1.64772
1.53101	3.74785	7.28556	1.56053	-0.312879	4.07948
-3.02534	0.547435	6.51761	-0.823501	5.47437	1.87303
-0.540832	2.42552	0.456408	3.96878	-0.620396	3.80477
5.34977	-0.906233	8.06119	1.85156	3.22973	2.12487
-0.0599827	-2.60471	-3.01205	0.968902	7.48767	3.4132
6.59277	-0.736308	5.33813	-1.06069	5.77899	2.02839
-1.94737	-0.323096	6.54267	0.910514	1.11244	-0.181872
-0.58121	3.52195	6.28053	-0.601424	7.87155	2.15002
4.76386	3.05781	7.58197	2.25653	5.37228	1.79291
0.87423	2.16573	0.131251	2.96303	3.95535	4.04878
-0.429793	1.29615	3.39512	2.75968	4.92505	0.322279
-2.09347	1.02027	4.83475	2.83825	0.685973	4.28299
2.66522	-1.61813	5.68794	0.558516	3.98176	0.18366
-0.983609	-1.95111	3.68269	3.21143	6.4224	3.58148
0.317748	-3.46751	2.75329	3.42408	2.4847	4.11115
2.3366	1.72475	4.80478	0.430846	4.04793	1.41237
0.0990904	-0.830114	6.07261	1.99876	0.222536	4.10191
3.88343	4.05418	5.13668	-0.11227	-1.92377	2.33185
0.298543	0.331465	2.29736	4.86041	7.43976	1.36416
2.04145	4.52067	4.35165	2.67538	0.332631	1.74023
-0.371573	0.996735	7.02631	0.0275448	2.98281	0.539702
1.3427	-2.20484	4.17748	2.98651	2.3334	2.37526
-0.288096	3.89627	7.08135	0.357248	3.43649	0.700695
-2.44962	-2.25845	3.04375	2.43424	1.82188	3.00778
-0.718107	0.668286	1.09376	3.9469	2.37009	2.7875
-0.16368	0.0420618	9.86052	-1.92219	4.89476	1.5414
-0.693478	-0.712902	1.52633	0.765823	7.90761	0.197892
2.48516	-2.52753	8.39453	0.976969	4.17794	3.15574
0.766576	-3.25026	3.78659	4.19561	2.52198	0.493553
0.38786	-2.4111	4.97713	-0.552525	2.93548	0.907326
-1.15897	-1.73509	6.06502	2.18239	2.51023	1.34524
-0.938338	-2.12526	7.13522	1.37851	2.30373	1.0514
-0.903054	-2.28463	3.61373	3.95127	7.7899	0.997466
0.701525	-0.829383	1.29245	-0.868557	3.78576	1.45768
1.35389	1.87997	6.5506	-0.926201	2.71296	0.432534
1.36306	2.5731	7.09351	1.04596	1.99121	2.1132
-1.57176	-2.37666	8.52816	0.927703	4.035	2.20397
0.0843465	-0.0781694	2.09347	1.25955	4.37829	0.208346
0.311502	-3.87559	5.368	1.1728	2.68684	0.772379
7.64944	-1.43377	9.36004	0.700564	3.56306	2.18381
-0.101513	0.671662	4.16763	0.951267	5.16802	0.132677
0.692066	3.35249	5.37934	1.35523	3.70781	1.22077
2.93698	-1.17165	5.79048	-1.33608	6.69733	1.97522
-0.147348	-2.15748	4.72955	-0.218062	7.3242	1.16618
-0.251006	-0.146114	2.43784	4.55374	8.60634	1.86345
-0.322027	0.202424	9.20912	0.650636	4.53825	1.59245
-2.66667	1.67902	4.30175	2.49876	2.35387	0.880719
0.0130889	-2.65273	3.01786	-0.623173	8.77686	-2.071
-0.583686	3.18964	8.73059	-2.37154	1.99957	0.452153
-0.887853	-2.35132	0.452744	2.34508	6.03889	1.44309
8.75629	0.228685	1.45743	-3.16679	2.77511	1.27067
10.1149	-0.930624	9.40496	0.932299	2.97167	1.33693
7.37212	-1.9545	5.14641	2.53446	8.84432	1.66505
0.838402	1.32248	3.70609	4.32877	8.46081	2.03958
-1.67701	2.38552	7.57806	1.89399	7.84422	0.792821
7.59647	-1.4571	8.85553	1.5102	1.84365	0.964811
8.72875	-0.644968	-0.545966	3.3265	7.55265	-1.62727
9.49491	-2.60643	4.39089	3.41174	2.30027	1.63725
0.833787	3.36875	8.4929	1.13392	5.07228	0.0198931
8.68309	-1.7114	6.66287	-0.579711	7.64222	2.18669
9.35137	-2.27254	8.55606	-1.74378	5.85026	2.10965
9.63298	-0.394805	4.84681	3.13017	7.19969	3.87609
7.8574	-0.827451	1.66867	2.44238	8.00632	3.04522
7.40332	-0.970049	0.592172	4.1384	4.32268	1.88625
8.06125	-2.69186	4.17339	-0.654967	7.98403	2.04317
8.70952	-1.44976	1.79767	4.46851	8.75063	1.89531
10.1826	-1.06361	-1.26871	-2.92927	6.31936	0.158038
1.69123	-0.993309	3.47944	2.10017	5.8415	0.731534
7.66539	-1.05349	-0.717946	1.95675	8.69166	1.72615
9.62406	-0.0124746	8.08051	-0.204876	7.46621	2.13741
9.88504	-0.817911	7.43789	-0.287114	4.31	2.02237
9.05374	-0.0232726	3.12578	-1.38712	6.31121	1.11046
1.51491	-1.50945	10.2974	-1.71321	7.6514	2.36411
9.89253	-0.97643	6.86668	-0.265143	8.40535	1.86532
7.49912	-2.11331	1.45291	0.681429	5.95732	2.16825
9.50834	-1.46141	1.76377	0.941243	2.41432	0.984628
3.94789	4.47066	6.70444	1.23977	2.20462	1.11016
8.65457	-0.54848	0.398937	3.73779	2.21197	0.994903
8.6637	-1.19682	6.90129	0.707646	2.69629	3.19144
1.72117	-1.54993	3.54476	3.93426	8.81478	1.46207
8.33945	-2.48337	4.55194	0.402382	2.07643	1.21291
10.431	-0.206412	4.28534	3.27353	9.28436	1.56979
9.37652	0.459431	0.398088	4.45415	3.27522	0.384878
7.51654	-2.29673	6.80651	1.40796	6.28442	1.90913
8.23508	-0.920152	3.64841	3.03719	8.77841	1.93222
0.592104	3.7386	-0.0701155	4.02521	8.65219	1.69291
9.97756	-1.16805	7.96252	0.828297	7.46903	4.12379
7.30676	-1.42474	5.63547	2.40652	8.86346	1.47938
9.26046	-2.03473	1.04811	-1.99471	8.10338	2.51999
-0.82981	-2.06253	7.4593	1.16003	7.70664	2.56496
9.92718	-2.33613	-3.49124	-0.49485	8.73175	1.44814
-1.28438	-2.21982	-1.80789	1.95236	5.80105	0.6256
0.888731	3.47711	7.30184	2.33269	7.75018	2.64195
0.843791	0.233655	7.78563	-2.98604	1.09039	4.03927
-1.12475	0.658904	3.7148	4.47644	3.8103	1.5539
0.647715	2.4344	7.16007	-0.26535	3.87977	2.11951
-2.45542	-2.2844	0.132061	4.3072	6.49363	1.93735
3.02661	4.40239	7.75639	0.362209	5.88385	0.375871
0.436756	1.79618	1.97298	1.61029	5.66919	0.485792
-0.390259	-1.14832	2.10709	4.20165	5.92101	1.72241
1.73069	-1.15827	4.29114	-0.0512418	5.2268	1.5957
-0.619424	0.854477	1.10133	-2.57998	7.40574	4.33289
-0.378457	-3.49835	3.84396	0.266227	7.30555	2.46189
-1.82698	-2.34926	9.08448	-2.32906	6.38743	0.00280617
-2.42465	1.17019	1.36533	3.08576	5.7653	1.54053
8.28132	-0.984632	3.4292	0.16704	-2.70281	-0.939405
-0.531145	2.09218	8.08357	3.00722	5.83944	0.143596
0.99772	2.18135	2.16466	3.70573	7.46212	4.49018
0.104136	-1.56613	3.67438	-1.28545	7.4215	3.98862
3.08126	-1.90847	7.14943	1.62084	5.12122	-0.136766
1.91002	2.48026	6.97208	-2.4758	6.39872	-1.54247
-2.09964	0.536443	8.70525	-1.05967	5.48301	1.72441
-2.20986	0.641325	2.41255	2.8914	7.48887	4.24666
-2.18496	-0.64481	2.56121	1.3803	7.64609	4.33807
-2.83442	-1.10093	6.05652	2.1426	3.32103	0.758332
1.40485	-1.91998	5.09472	0.431978	5.55662	1.73218
-0.70378	-2.57522	4.34049	2.34191	7.43952	4.19729
0.865837	-2.00186	6.34623	2.32961	5.04034	1.13403
-0.735956	0.599939	8.35548	-2.71637	5.43784	1.45833
-0.176646	3.67218	7.17304	1.94475	4.93883	1.35702
1.04496	1.77569	7.38035	2.17592	5.53822	2.16203
-1.67684	1.11919	1.87062	2.7046	7.5122	1.78677
-2.36113	-0.369322	5.80898	-0.625616	9.70829	1.27794
-0.0300542	-3.14631	5.75991	0.792118	9.61538	1.05115
-2.72037	-0.140555	5.30797	2.76533	7.07518	3.41668
-1.63826	0.536409	6.2017	1.68197	7.08642	2.76643
1.14095	-0.308369	7.04036	3.63809	5.88422	0.047219
0.0730279	-0.95	5.97145	2.55038	7.70455	3.60017
1.9165	-1.80868	9.03715	0.0700469	3.59849	0.776953
-0.0736002	-0.624447	5.22641	-0.0746791	7.01488	0.589062
0.764193	-2.50422	0.988254	0.477642	9.84095	1.15725
0.472057	2.19815	4.82377	-0.459548	7.09169	3.74201
-0.291031	-1.39321	1.32221	3.77388	7.50454	3.26943
0.925522	-2.52049	3.03872	0.0460192	4.11594	-1.0582
0.801366	2.53924	4.3181	0.283882	4.10159	-0.6034
2.9679	3.09764	5.44046	2.00892	6.26175	0.608388
-0.413428	1.07748	9.00032	0.805691	7.48038	4.00895
2.64498	-1.55565	1.58391	2.11147	5.44174	-0.552293
-1.95468	0.685315	3.50295	2.14948	7.51846	3.44276
0.316215	0.296751	5.04912	-1.03594	8.01067	1.37727
-1.80113	-1.35078	-1.48598	-1.73302	-0.629888	3.62663
-0.666211	-0.889186	0.239211	0.306452	6.41617	3.06815
-2.30077	1.14182	3.14253	3.13925	5.53187	1.41469
0.469097	-2.93875	6.36779	2.56562	3.45746	0.647454
-0.398691	-1.36287	6.9394	-0.42355	5.34187	1.34433
-1.35597	-0.667183	2.32478	3.22151	-2.40515	1.98077
-0.474061	0.486074	3.74675	3.44899	2.79955	2.16803
-0.404562	2.18029	2.64516	2.30781	5.35642	-0.252773
-0.516288	2.39848	2.07448	2.35597	6.52997	3.66878
-0.258278	0.244032	-0.246616	-0.0949859	5.37769	0.33199
0.959697	2.59852	0.213282	-0.101096	6.15282	2.93187
-0.75225	0.221928	1.78054	-3.13941	6.9994	1.01421
-0.451481	3.50081	7.04444	2.1748	7.45223	3.07856
-2.612	-0.229056	4.56011	-0.789345	7.86803	2.01042
2.0776	3.82124	3.01336	1.33832	5.46137	1.39744
3.80689	4.1812	3.30499	2.61188	6.98613	4.09198
-0.235486	-2.64465	4.86699	-0.493634	-0.282422	-3.34327
0.0643738	0.158052	0.546774	4.35494	-0.467583	-3.31981
-1.21511	-2.47313	5.27036	2.22415	3.00165	-1.36455
1.70784	2.40403	0.0929098	0.184149	4.38952	-0.399641
-0.225407	-2.10094	5.58486	2.55355	4.11897	0.276498
0.913257	2.27781	3.58332	2.35258	-2.45168	0.8484
-0.567466	2.28868	3.91706	3.40018	6.3332	3.6397
-0.496717	-3.1783	2.72887	-2.21643	8.37057	1.98524
0.424567	-0.497402	6.44767	1.62446	7.1409	0.761917
-0.509796	-2.43715	-0.334751	0.541972	8.50191	1.8576
2.25919	3.90622	3.41173	4.62165	5.69634	-0.0263566
2.59747	-0.132429	6.55566	2.38344	8.85724	-2.97271
-1.07357	1.38505	6.13626	1.89754	8.51761	1.81415
-0.860423	0.591391	-0.370538	4.23466	8.98747	-2.87701
-0.280927	0.183011	-0.291394	4.05132	6.40511	3.64592
-1.79106	-1.76571	5.70504	2.33495	4.9189	1.90388
1.59138	4.11709	1.97173	2.91558	3.88385	0.478394
0.972766	0.619399	3.5441	1.61692	-0.963063	2.29096
-1.86589	1.28748	8.3429	0.949102	8.37957	2.68385
1.67106	0.789699	3.29925	-1.64344	7.51655	4.02482
-1.07662	1.00934	2.66381	4.30082	7.98473	2.96478
1.45539	0.54386	1.34821	1.98863	-1.83265	1.33369
1.05648	-2.84687	5.13491	0.393814	4.87061	2.76313
0.072648	-1.58704	2.66661	-1.46348	3.93076	0.73236
3.83427	4.18287	0.495335	0.326669	7.93562	2.82149
-1.5964	-1.6329	5.89798	1.58409	6.01813	2.0047
-0.548806	-1.40868	5.92226	2.45742	7.79422	1.20633
-0.776116	0.144795	4.30094	3.41945	4.66113	0.304532
-2.44206	-0.154987	4.07467	-1.2177	7.36206	3.59429
2.01762	-0.28389	3.88511	4.3137	8.47865	1.06835
1.58145	-1.80954	0.498005	4.03536	6.01583	2.4604
0.0628429	4.0171	1.51459	-1.38591	7.49953	4.37616
0.686969	2.70755	7.7012	1.39129	5.3464	1.68944
-0.255721	3.18707	4.38064	1.47692	6.92491	1.1128
0.469103	0.0410625	5.07503	0.255215	7.02721	4.07608
-1.64149	0.309189	4.16621	2.92263	7.52036	4.20945
-1.71613	-3.17852	1.98718	2.0089	7.67416	4.43043
-0.882387	-2.13907	10.0333	1.0068	8.14031	3.10597
1.14291	4.1346	3.95291	0.00889267	5.88253	1.93029
0.887522	-0.429438	-1.10756	0.548936	4.05755	1.35819
0.282643	2.55914	1.40036	0.260587	7.5082	1.87905
0.813852	0.0957385	1.13244	1.95401	7.61373	4.36655
0.341446	3.47467	8.28197	1.68626	4.91511	1.83625
1.84417	-2.53585	6.20833	2.29184	3.87342	1.2651
0.543673	-0.253544	0.84095	-1.73329	7.33981	4.05589
1.21243	-1.63913	2.66709	-0.114298	4.58395	1.4752
1.03129	-0.24069	1.92103	3.17007	5.27929	-0.254927
-0.525691	0.04168	7.21348	0.627063	-2.39306	1.91945
-0.739168	0.978041	2.16015	3.03607	4.82024	0.000962009
-1.09233	-1.49426	2.76475	4.27012	8.69882	1.48073
-2.26643	0.294489	4.10637	2.85821	4.93756	0.0193542
-2.22828	-2.20316	3.09929	2.16797	5.63794	0.00853325
-0.616501	1.07948	6.17986	0.867017	7.8336	3.78726
-2.13368	-0.998763	2.94685	-0.889567	5.6269	-0.434196
-2.07441	1.05217	3.55812	3.99491	5.12596	2.42723
-2.32431	-2.17446	10.4925	-0.724438	7.62802	3.43902
3.09128	3.50756	7.98437	-0.522636	7.50557	4.54348
1.12308	1.64028	5.47138	1.53986	7.73373	2.74963
1.1113	-3.14381	3.47657	0.987115	7.78451	3.79743
-0.199859	-2.91698	8.0652	-2.27824	1.69234	4.45839
3.58871	4.5369	7.58816	0.20501	6.52659	2.85379
1.43251	-2.11466	-3.45032	0.215364	7.71943	2.61342
-2.22491	-0.798727	5.67267	-0.0644206	7.48472	4.31811
2.1638	-1.01974	-1.13402	1.64381	7.8972	3.2405
2.17553	-0.466589	1.2404	3.19096	5.03885	1.61467
1.9758	0.612567	5.66204	2.63132	5.41557	-0.136859
0.11839	-3.93633	0.852336	1.69904	7.15702	-0.917086
1.39188	0.185278	6.46613	1.5228	5.97312	-0.289718
-0.718028	-0.979335	-0.311175	-1.4162	6.2346	2.42033
1.5988	1.56366	6.69522	1.79917	4.5505	0.492032
0.195688	-2.70826	1.81786	2.61898	3.52913	1.03357
2.5302	-0.685288	8.22172	-0.972299	5.36917	1.43747
3.1401	-1.43055	-2.57532	1.65493	6.89335	1.70317
-1.66336	-1.89714	6.62101	1.24948	4.75816	1.63712
-1.07487	-0.155447	7.63485	-2.2606	9.07194	1.88067
2.4748	4.68897	1.00082	1.76242	3.25466	3.02272
-2.10861	-1.40285	6.75275	-1.20461	5.59957	1.72564
-0.0532002	-2.92682	5.19082	-0.360917	5.62696	0.45331
2.16035	-0.274502	0.728717	3.26841	5.34161	0.979136
0.688746	2.20199	6.59351	-0.181017	2.60726	2.9447
0.963079	2.94703	2.29303	1.85155	7.95383	3.25673
-2.33951	1.05218	8.64756	-3.12999	7.79353	3.27085
3.50488	4.66915	3.38797	3.94643	5.13827	1.67849
1.73472	-0.663899	2.33841	0.929666	2.09436	3.29677
0.969182	2.85786	4.07484	0.127834	0.864584	3.92575
0.527092	-2.3202	8.41459	1.47259	3.55802	0.984151
-1.27113	-2.27095	4.83427	0.114802	2.62575	2.80158
1.54383	4.33687	3.35107	3.48334	6.88703	0.745291
2.37387	-1.8886	5.84026	2.75311	5.17561	1.66931
-1.3317	-1.30008	4.84422	-0.352435	0.410285	3.7263
1.00455	2.42479	5.4913	0.698664	7.47358	-1.02058
0.172583	0.356256	2.56473	1.98778	5.3971	1.63053
3.32827	3.59284	8.92037	-2.7815	3.99019	2.19274
0.893552	1.28628	7.0862	0.975383	7.41337	4.99616
2.10415	-0.0766837	2.92273	3.33032	2.45776	2.04269
1.29125	-2.47189	8.93084	0.369403	2.46728	0.349284
1.46083	0.944701	1.90865	4.09901	3.93542	1.73275
0.451677	-1.03584	6.89534	0.296535	5.82389	2.23218
1.33475	-0.680378	0.836143	1.39892	6.13659	2.35414
2.65173	3.35793	-0.800078	2.73901	7.10808	0.22305
-2.54656	-0.138753	0.224074	0.975555	4.13553	2.34596
1.85851	-3.11372	3.46252	3.62812	5.87307	-0.216262
3.23676	3.33506	7.30069	0.0996852	4.2439	0.817881
-2.52253	-0.203664	6.17771	1.11202	5.58385	-0.0059987
1.55079	-1.51787	3.92549	3.05205	5.40009	2.24437
1.23506	-0.526708	3.17789	0.149699	6.27475	2.29098
-1.70634	0.292323	6.81445	1.90708	6.51168	-0.335859
2.14201	4.13899	0.5624	1.18074	6.8497	2.26632
0.633925	0.912039	-0.227171	1.3197	4.66277	2.90406
-2.76513	0.202424	3.5299	3.83363	-1.25778	2.50224
2.89797	4.41043	3.9281	-0.379132	7.16227	-0.0949331
0.461568	3.50756	3.50541	2.89668	-0.849233	3.53903
-1.15465	-2.5222	7.7481	-0.210283	1.90295	-1.10376
-0.714062	-1.76067	5.41168	2.11494	9.65227	0.760101
-0.347009	-0.265739	3.47933	3.07374	3.66362	1.68776
-0.806934	1.17012	7.66385	-0.165784	7.63365	4.98784
0.515802	2.00213	5.98277	2.42992	-1.57125	2.222
1.69845	-2.33725	0.498267	2.86105	5.82314	1.06756
0.472266	-3.38508	9.15622	-0.0596407	7.92871	4.8731
-1.8516	0.801173	5.92126	1.04684	6.66103	1.94921
-3.02254	-2.08897	1.61299	0.852339	7.7568	2.49747
1.84103	0.387872	3.51357	-0.248513	5.25769	1.27921
-1.52964	-2.66714	2.84769	-1.08442	8.23762	4.79448
3.44317	4.00654	-1.71068	0.973938	4.41794	1.80284
1.15598	-2.73747	5.75818	-0.259268	5.72377	0.720551
2.24312	3.08285	4.43037	3.05624	7.51677	2.00639
-1.59268	-2.68492	6.1136	2.16514	5.52619	2.11444
1.53806	-1.31125	9.7502	0.985823	2.92285	0.732728
0.30453	-2.3614	7.81465	0.937793	3.05364	0.333465
1.58222	-0.669732	8.92233	0.527397	1.05263	3.84516
-0.288368	3.13236	9.64595	0.191578	6.67465	0.241859
0.295023	0.285015	8.07303	0.39818	6.10205	-1.05422
2.62647	3.39835	10.4202	0.0981161	3.78857	-0.0426124
-0.755382	-2.95205	9.60293	0.636999	5.48566	1.75809
-0.631251	-1.55925	6.88512	1.84068	4.63637	1.90353
0.766782	0.348245	10.0212	0.419982	5.24347	-0.299706
-3.1749	-0.53338	9.21189	1.18906	3.70203	1.0946
-0.382401	0.646358	3.74716	-0.0999663	3.80883	0.473332
-0.927359	-2.40791	9.97771	-1.29225	5.37311	1.56836
7.58545	2.23433	0.813481	3.88277	4.98576	0.349067
-0.159708	-2.32118	4.52195	3.41972	7.97642	1.922
1.04949	0.490576	1.49201	1.55834	5.45158	1.60616
3.5473	3.75381	3.30132	1.53679	8.09278	4.59326
1.60133	0.303627	9.53439	-1.31418	5.15408	0.489312
-2.38195	-1.46321	6.52933	-1.19926	3.64457	0.821568
5.97363	-0.592902	0.72869	1.42154	8.73982	1.63381
1.95036	2.10617	2.72682	4.12133	3.7621	3.1751
-0.163327	2.63293	1.98531	4.62657	4.98233	1.53976
2.66005	-1.40943	3.43428	2.86366	8.5738	1.75551
1.26737	-0.740099	-0.132006	4.43092	5.45976	0.903667
-0.726727	2.81567	7.09783	-1.35974	3.04779	3.35274
0.516479	0.103619	3.48604	4.93283	8.29286	4.45081
6.51336	1.77715	3.47556	3.07829	6.48217	0.437338
2.65912	4.43522	9.08389	-0.722245	6.44853	3.82656
0.967549	2.38149	6.37696	2.37889	7.87775	3.79019
-1.8525	-1.63059	0.953829	0.195732	4.91196	3.14058
0.14382	-3.36451	6.24378	0.126994	8.08628	4.1692
2.95096	-0.429467	1.83659	-2.70447	6.73679	2.93886
0.939006	-0.0449011	4.4735	0.337867	8.72546	1.9991
-2.04714	1.36269	7.7575	1.87619	3.24435	0.476196
-0.0442551	2.8551	4.1181	2.3625	2.40419	2.72966
0.505881	1.80266	6.38631	2.08721	7.26657	1.58042
0.350273	-0.377714	6.81394	0.948433	6.4058	1.6203
2.78294	-1.1172	-1.88707	1.04734	7.41253	3.30097
0.0942744	-0.416051	5.71249	3.05371	3.38876	-0.250049
-0.737739	2.36393	7.38893	2.9322	7.47044	1.70062
2.81971	3.68632	-2.36115	-1.78963	7.22721	2.07963
0.704761	3.2335	7.79942	-1.33785	3.23731	0.415698
0.469083	-1.9726	2.49101	4.48484	5.86588	-0.213522
1.76532	-0.337355	2.84844	3.9735	6.54818	0.509592
-1.84844	-1.82739	7.57129	-0.526562	3.03007	4.06144
1.19662	-1.91591	7.66484	-1.46006	2.33996	1.17719
1.16044	-0.614609	0.987677	0.0994405	4.28875	0.52565
0.435737	-0.909704	9.93303	-0.540007	3.52398	0.0303969
6.7734	1.29305	8.1126	-1.27898	3.49286	0.0544831
9.11851	0.45834	8.20256	2.77291	6.11403	0.354771
0.0693375	-2.11636	4.6039	-0.191764	5.41155	1.20679
3.01056	3.31495	9.68845	1.16722	8.02971	4.74153
7.07245	1.78655	5.10099	-0.545277	10.487	-0.289442
9.24095	-2.47419	4.0639	3.46545	6.82604	4.10108
9.80498	-1.17953	5.40744	2.23694	8.30522	4.56261
9.65849	-0.970123	2.71611	-0.207843	7.34621	4.80563
6.46533	2.40602	4.87813	-1.05574	7.66412	5.0053
7.42048	-0.654234	3.44025	-0.282812	9.47827	-0.0791135
8.32148	-2.85127	0.132228	4.09222	7.38525	4.42815
7.84646	-0.288696	3.72736	3.53649	6.60267	0.0495115
9.52529	0.257938	8.29476	1.81154	3.50407	1.17729
7.67773	-0.241521	7.06742	2.47141	6.39885	3.33795
9.8922	-1.65951	5.8908	2.08491	7.51774	1.87567
8.9742	-1.77376	5.38034	2.86785	7.77425	5.04839
6.94506	-0.914819	6.68895	0.88723	2.55012	1.73473
10.4101	-0.684775	0.465077	4.33682	8.51214	-0.364179
9.33153	-0.892189	4.16866	2.94435	8.13605	4.98254
1.12726	-2.65679	3.37039	1.61057	3.2969	1.48193
10.5007	-0.0809947	6.41549	1.81348	9.75106	1.03867
8.94525	-0.969107	8.55966	1.86826	9.14683	-2.841
7.67624	-1.99553	8.85449	-1.49828	2.62128	2.861
8.07116	-2.05651	6.02957	2.61275	2.59019	4.0538
9.40658	-0.907318	5.39494	2.57591	3.63195	1.69872
10.0099	-0.47634	3.45584	1.94308	7.88945	4.64648
9.19798	-1.44178	5.77808	1.09569	4.85979	1.55587
10.3446	-0.36813	-1.01047	2.7837	7.71347	4.08489
1.24116	0.793321	2.12281	2.76292	7.06694	1.30222
7.94914	-1.56044	3.01398	2.53214	8.28261	1.76194
8.34535	-1.3594	5.42381	1.5198	9.50227	-2.70696
-0.684808	-0.739361	5.52175	2.09549	8.1309	1.65663
-2.31295	-0.424181	1.04306	-0.0695361	5.15734	-0.357507
2.01387	-1.55171	7.45407	1.65623	4.71488	2.86824
9.21437	0.427146	9.15753	1.35357	5.22782	1.67679
8.52694	-0.870692	9.07612	0.562449	7.94029	-2.99336
8.79883	-2.11847	5.06857	1.77209	8.61474	-2.71055
-1.89676	1.81791	7.05673	-1.71012	-1.20761	-1.4964
7.67195	-1.24925	7.76821	1.89889	10.4495	-0.303187
8.88502	-1.57855	3.0865	0.89469	7.77369	4.72112
-3.27775	0.383306	1.93548	-0.0403833	3.93777	2.68341
9.82093	-2.26601	-3.22453	0.555327	3.91488	-0.849374
0.311606	-1.49504	8.0865	0.504791	7.75456	-3.21233
-0.195978	-0.875201	8.55711	0.844806	4.90158	1.37698
-0.624963	2.42496	8.39307	0.495679	8.1056	-3.24705
9.69997	0.659351	-2.24832	2.11946	5.41067	-0.279825
-1.16626	-0.901206	6.51513	2.37595	7.96455	-3.24614
9.69764	-2.23306	3.62559	0.845925	4.05569	3.09061
-0.726628	-0.756732	7.46437	1.27839	5.40737	1.45753
5.60401	2.56395	4.77661	-0.596547	5.7173	1.98579
0.0955987	2.0539	1.0743	2.61764	8.32592	4.46055
0.44602	-2.78508	0.028532	3.98774	-0.188967	3.92617
0.683702	-0.148978	5.74375	2.43745	1.02685	4.02414
-0.00977376	-0.53788	2.24895	0.328859	3.15984	0.813213
-0.741165	-2.16594	2.01115	1.42517	5.34177	1.41102
-2.33982	-2.20481	5.70171	0.505987	5.8593	1.83231
2.18317	0.271291	-0.987654	2.64561	6.02476	1.28826
0.680415	2.55781	-0.994126	3.22901	7.73841	5.00604
3.45339	4.28254	-2.76699	0.979393	5.89974	2.47637
-0.441292	-1.37996	1.87683	2.07938	6.36466	-0.228684
-2.05585	1.32308	-1.34424	2.6682	3.71472	2.01809
3.81453	3.88676	1.56146	2.98967	5.13852	0.523931
1.62947	4.47409	0.832275	3.88177	7.38843	4.62547
-0.0229275	-1.52181	1.90619	3.26736	7.18475	-2.14231
8.14652	-2.46848	6.46039	1.69383	7.99955	1.1893
2.67627	-0.555839	4.82306	-0.766565	8.23568	4.84968
8.20042	-2.56052	1.30216	3.5636	8.07919	4.65405
3.8948	-0.873136	2.04749	1.81751	3.12653	0.847079
2.05546	-1.26816	8.13209	3.03908	6.66281	0.431717
8.00952	-1.24948	6.3159	0.899608	7.82373	1.10449
6.34788	-0.77984	3.10539	-0.485204	5.45328	-0.0961408
2.15686	-1.06623	8.53527	0.821114	4.56527	2.29656
-0.674839	0.887111	8.84804	-0.125309	4.52837	1.42355
10.0244	-0.495403	7.31241	1.92408	3.07063	1.35497
6.81388	-1.20992	8.11385	-1.27745	7.43591	1.41182
10.0873	-0.247034	5.53757	1.28189	8.26402	2.01295
7.50305	-2.40489	8.08644	-1.20249	7.32781	1.81894
9.85447	-1.60356	1.99675	-0.877851	5.71526	1.53688
-2.18106	-1.36877	0.126018	2.61858	5.734	2.08027
9.05242	-0.287395	5.52545	2.35251	6.86479	-1.97819
7.21244	-1.2687	4.64396	1.66716	6.48869	0.057411
9.64868	-2.28237	6.57557	1.97653	6.52844	2.82394
9.97502	-0.373316	7.85741	1.95209	4.36983	-0.62347
10.0782	-0.722012	5.81803	2.60314	8.19644	4.9457
-2.57268	0.201475	7.28882	2.57132	5.38592	-0.219804
9.20932	-0.0701913	8.80745	0.742743	7.96565	4.91777
1.07023	0.518374	9.08385	-1.15481	3.54791	2.07588
8.05208	-0.843507	5.6317	-0.872173	8.25387	4.75815
0.366137	-1.90941	7.89563	0.560686	8.26189	4.65182
0.639224	0.631147	7.50082	1.15426	8.23804	4.98965
3.70047	3.55332	8.60093	0.871425	-1.57611	1.01468
3.18137	4.568	3.90912	2.64569	5.78491	0.553274
7.35022	-0.232576	7.0026	2.07234	7.49587	5.12651
2.09	-1.32512	4.82999	-0.592362	5.66917	0.47478
2.18456	4.56288	8.93775	1.20345	4.16241	0.50128
1.99086	-0.287704	3.10817	1.40801	5.71693	1.24366
-1.31304	-2.18513	5.8133	-0.156498	7.79041	5.12118
1.05442	-0.997183	7.64681	-1.00536	5.01061	0.963461
7.97954	-2.43137	8.66429	0.55605	3.77792	2.23675
0.301144	3.44785	7.98914	1.6828	3.65878	0.93369
-1.84913	-2.3645	8.53666	1.80963	3.82295	2.24491
4.99838	-1.00463	7.63676	2.14881	5.01183	2.44235
3.75076	3.94422	-1.78439	1.72842	4.84825	0.891401
-1.40797	0.702152	9.06323	1.06861	7.94527	3.38875
1.69126	-0.611497	2.26492	4.51375	7.85431	4.72066
2.54117	-0.470927	5.79297	-0.30597	8.41438	4.87865
-0.294334	-1.4066	3.06391	-0.492432	7.91625	4.0204
0.704359	-0.296771	-1.15418	2.40764	7.88551	4.6361
-2.65406	-0.955742	8.03708	2.05462	8.00912	4.82088
2.45033	-1.02764	7.46099	-1.43956	5.05671	1.19416
3.42228	-0.840556	8.43293	-1.80366	8.33192	4.48527
-1.4202	1.35123	-2.24582	-2.59062	3.78996	2.21925
-2.52947	-2.02495	9.91823	0.566716	4.08234	1.14042
3.80754	4.53009	3.869	2.69775	5.77959	0.616331
1.36938	-1.47138	4.20947	3.83235	5.73802	1.26733
0.627188	-2.98657	5.04742	-0.866824	0.171835	-2.43825
0.220457	-1.62333	5.77436	2.46693	6.36799	0.849694
1.77243	-2.26947	6.47103	1.7926	6.0736	2.00931
-1.32325	0.623671	7.94095	-2.93836	0.213805	-1.42646
-1.74354	-0.830524	4.78365	2.66763	8.18723	5.08847
0.927083	1.3529	3.34095	3.77296	2.30694	0.791692
-1.44057	0.300773	5.19409	1.76334	7.58636	4.71089
-1.30943	-0.123892	6.6118	1.21582	4.77672	0.192683
-0.00661178	0.762958	3.30315	4.09531	9.71015	0.602961
-0.772675	-0.658595	3.82409	2.7897	8.21831	4.57691
-2.68136	-1.59731	6.17944	-0.011576	5.89001	-0.900566
-1.63883	-0.95486	2.93253	1.16346	7.74263	5.16977
-2.45338	-1.54369	6.21884	2.31801	7.87542	4.92364
-2.54088	-1.60308	9.31869	0.392525	4.80144	0.496149
-0.0239847	-0.781636	7.88416	2.26762	7.40433	2.76636
3.06808	-1.17018	9.72762	-1.45007	8.2601	4.77455
1.39643	-1.2771	8.06199	-2.80882	3.72315	3.70056
-1.69136	0.305472	6.48112	1.43182	8.39767	4.7077
2.26314	-1.57882	5.50672	-1.45442	7.79251	3.48828
1.77468	0.388358	7.9033	1.24588	4.17205	3.32706
-0.919689	-1.20207	2.96473	3.39556	7.96831	4.82528
-0.212686	0.867684	10.1785	0.831677	7.93121	3.33751
-1.51369	-1.3468	9.2562	-2.73198	7.75357	3.45004
-0.263689	-2.01989	6.36546	1.96395	7.86581	3.55988
1.31216	-0.77054	2.5609	1.89738	7.90279	5.27223
0.720147	2.94039	6.35177	-0.662593	7.87274	3.68205
-2.02799	0.43828	4.63102	-0.666324	6.35385	1.4231
-0.152277	-0.488771	0.0647996	-3.40507	3.85834	3.88165
-1.42643	0.876563	5.24349	0.579131	8.08443	3.81334
0.972542	-1.44096	-2.7067	1.39493	7.62627	5.25227
1.24313	-1.68941	-1.23499	2.67829	4.90148	-0.111511
-0.0432839	1.0951	-0.312712	3.47661	5.89145	0.789177
3.00531	4.99704	5.15102	-0.571954	8.73438	0.746741
0.798154	1.86348	5.30771	-0.742134	6.11429	0.0410299
2.46197	-0.785841	5.97149	1.94267	7.49244	4.35135
-0.693106	-1.85756	3.71686	4.11909	8.06575	1.8034
1.52758	0.0920192	6.11255	2.33416	6.22231	1.33705
0.92668	-2.99937	4.25535	3.18632	5.40006	1.63222
3.6106	4.19019	7.22194	1.58427	8.88156	0.232877
-0.374705	1.35496	3.99887	-0.37193	6.21373	1.00053
4.04545	4.18916	7.97311	2.14835	7.23187	2.86079
0.847107	3.40389	-3.31662	-0.0486928	5.73097	1.35448
0.122251	-0.0930976	8.87631	1.55656	5.26073	1.70149
-2.8655	-1.35792	4.31878	1.83943	4.7725	0.296342
-0.540609	0.525456	8.14562	1.37783	9.15466	1.20146
0.115241	2.74684	6.75146	1.11059	6.63051	3.61619
-2.52499	-0.271786	2.34281	2.48347	5.28709	2.24009
2.77076	3.57857	-0.742119	2.51674	5.81765	0.0709139
2.53885	4.04589	3.98396	3.98599	6.00075	0.446598
0.0252526	-0.768209	3.88434	0.99016	7.68779	4.90869
2.20722	-2.0671	4.39398	-0.867692	4.19285	2.23095
-1.71839	-1.27032	-0.100983	2.43453	6.56576	1.04588
3.6256	4.64185	7.43165	2.35155	7.87748	5.1885
0.529216	1.7537	9.25925	1.71598	5.3429	1.50251
1.62496	-0.693334	4.48433	-0.8178	3.91965	1.61665
2.74177	-2.35098	6.25041	1.58431	6.9122	3.37096
-0.000423532	2.87153	4.87925	2.61816	6.90974	-0.654332
1.61803	0.275931	3.67758	-0.728971	5.19721	-0.187312
3.38485	3.62526	3.15445	-0.32798	4.49147	0.458062
-2.15622	0.814914	-0.581254	1.78253	8.12194	2.14094
1.14465	0.214207	5.25933	-0.486868	7.21242	3.09282
1.76052	4.1347	1.99436	2.67315	6.45714	-1.48397
1.86239	2.93639	0.216124	1.86343	7.57243	5.26903
2.93434	4.68316	0.903364	0.104176	7.06925	0.455921
-0.490106	-3.79058	-1.42627	0.666292	5.17176	0.0299666
0.313877	3.11936	0.0635143	-0.517799	6.36029	1.31597
1.24595	3.643	7.35892	0.0346528	3.70446	-0.794969
-0.325915	0.25491	8.08442	2.12605	7.04361	1.19087
-1.13707	-2.89801	3.25442	-1.87589	4.30834	3.38203
1.17384	-2.27112	6.28688	2.22905	3.23713	2.03181
1.04817	2.8368	1.55518	3.5742	4.52455	0.312465
3.41165	4.17119	-1.50124	0.643118	3.10168	1.2703
0.844935	-2.42438	3.47689	-0.396064	4.76826	0.60369
-1.00418	0.761082	2.7581	-1.34628	9.35766	1.23415
-0.959096	1.44932	5.30743	2.26566	1.9567	-2.79695
1.95907	0.777643	1.82119	2.50102	5.15015	1.00811
0.40177	-1.02389	3.10477	1.80108	3.26997	1.98593
-2.57712	-0.90073	3.02748	0.770318	5.53709	2.32059
-1.92704	-1.39681	-0.0759248	3.78349	7.31867	4.66136
-1.75024	-0.812598	-2.58023	1.33348	8.00707	4.81732
0.0856273	-3.85294	3.22911	4.13876	7.83913	3.03146
0.0155159	1.02447	-2.49246	-1.89829	7.69258	5.18961
-0.313983	0.830571	0.564531	0.690277	8.18786	4.69454
0.586669	3.08258	1.39953	-2.17028	8.29655	4.83862
-0.518513	2.44877	-0.899878	-2.81409	7.78398	5.27907
0.737896	-2.97516	0.662873	3.78425	8.03034	5.12621
2.71091	-1.66939	3.90733	4.02962	7.94842	5.10735
-3.17233	-0.444935	-0.787682	3.65649	7.71491	5.19561
3.133	4.98789	2.34415	2.23065	8.62419	4.93391
1.12884	1.44159	3.84498	3.33067	8.49001	4.79178
0.0993801	-2.20069	-1.23622	1.74118	8.5556	4.80661
1.25511	-3.20245	7.52667	1.3976	8.20754	4.76323
-0.763351	-1.10701	-3.3156	-1.65921	7.80724	5.18934
0.881236	-1.00281	-0.769703	-2.76862	2.36117	1.46837
0.66679	3.23448	8.96067	0.97834	7.58273	5.26226
1.18162	-1.00383	3.445	3.62254	0.253298	0.677869
-0.330363	-0.613658	3.15159	4.69938	7.83712	3.41066
1.96192	2.69307	8.12436	3.19012	1.43566	0.521922
5.06247	3.26282	7.72057	1.70797	7.95599	5.09867
-0.885298	-1.71961	5.94498	-0.805607	8.51157	-2.84559
-1.91114	-0.327294	3.13897	1.31039	7.19431	0.866915
0.219136	3.67995	7.35668	2.15389	1.65781	-1.17875
-1.72722	1.03575	5.59423	2.35518	8.14472	3.12451
1.57321	-0.505551	6.05409	-1.11554	5.41672	2.41617
0.545126	0.282573	7.02903	-1.12659	7.93254	3.98103
-1.18537	-0.776078	7.81886	-1.48661	4.4684	1.32657
1.25928	3.06643	2.79495	4.95763	7.49607	2.05579
-1.49823	0.384705	3.12711	2.62165	5.71338	-0.312259
2.3811	-2.76579	0.783094	4.43793	8.19424	-3.07049
1.85537	0.213211	2.82669	0.830453	8.22726	2.81439
-2.25459	0.81203	-2.1921	-2.76127	8.3701	4.94294
-0.462498	0.333227	9.35163	-2.9853	7.18048	4.35632
1.69962	-0.556386	1.91766	2.84712	2.29192	4.86463
2.51482	-1.06786	6.62666	1.64433	7.71219	4.67278
1.27298	1.18034	6.52011	1.86011	6.92415	2.26937
-0.954714	-0.175292	4.95438	1.53666	9.96534	0.415747
0.487692	1.96384	8.81397	-0.472181	7.45988	2.51484
-0.145584	3.46408	0.479569	1.41473	8.19106	-0.529987
-0.371582	1.77181	8.05898	1.53175	4.79136	0.0494858
-1.15062	0.26376	6.50909	1.06933	3.22027	1.048
-2.55095	0.758358	7.79347	-1.8996	7.65704	1.12845
0.387042	3.22765	4.56019	3.505	7.06661	2.5767
1.39023	-0.632655	9.90178	-0.606074	8.25197	-2.50063
-0.646833	-2.45128	5.25154	0.482741	6.27529	1.12611
-1.8609	-2.16009	8.3566	-0.432834	-0.798892	2.84088
0.165975	0.717604	-3.35531	-0.106974	9.25589	0.749246
-2.87986	-0.647642	0.385292	4.13436	8.54335	4.88687
-0.184004	-2.34732	1.45537	3.58207	8.12814	4.44861
-2.68433	0.803219	9.5842	0.795078	6.94336	3.14523
5.64209	-1.29643	1.35751	3.7665	4.14282	2.08736
2.99544	-1.01835	7.68576	0.000856093	7.69778	5.26521
3.4792	3.87314	9.72253	0.102034	6.5157	1.34694
-0.967893	0.49559	0.290334	2.62849	-0.32068	4.42947
-0.775109	-0.113045	5.17702	1.07608	5.99409	1.96666
-0.927657	3.0276	6.47813	-1.01374	1.92293	4.89778
-0.927113	1.78218	0.543371	1.04113	6.11113	0.586336
3.33761	4.64042	0.136336	3.49742	3.3639	1.04728
1.8661	3.76583	2.92386	1.10177	7.85798	4.51397
-1.0657	0.678675	4.9708	1.58021	5.51644	1.73436
-2.09318	1.14469	3.22218	3.45017	4.98865	2.83184
-1.09651	2.75572	4.40724	-1.08688	6.91631	1.42127
-0.518641	-2.97434	8.13403	-1.08199	7.56159	5.18055
1.04226	2.32908	-1.78133	2.37877	7.57148	5.26027
0.648045	3.42682	5.90682	-0.0168215	7.78178	3.58775
-0.319184	-3.89708	0.955053	1.59091	7.8853	3.50923
0.219347	1.70212	7.83633	0.0690125	8.50694	4.83354
1.7909	3.78814	0.262513	3.13239	7.89159	3.57024
-1.24902	-0.408764	6.1565	2.29227	7.85875	5.1145
-1.54738	-1.92578	1.23403	3.04399	5.58418	1.36898
1.63634	1.29838	9.43705	-1.97091	3.81758	2.19954
0.837031	1.53642	3.53412	2.35097	8.00367	-1.46132
-1.8394	-1.28012	1.90796	1.01612	7.13359	2.14607
0.839672	-2.81614	3.77089	-1.52521	7.68249	2.59738
-0.501613	2.75836	2.59906	2.27062	3.60347	1.61667
-1.51611	0.288788	5.35833	2.69183	4.07813	1.45001
-0.285304	-0.375841	2.41881	2.71493	8.22635	1.41866
-2.15041	-0.0471376	2.63115	0.689932	5.44475	1.5154
2.75923	4.7046	8.94462	-2.61601	3.7554	1.8083
1.68707	3.57254	-1.16402	3.20599	-1.60321	-0.360736
-0.266906	-1.06434	3.50354	1.1554	8.6059	4.80619
-0.201624	1.37626	3.14296	3.0908	3.2314	1.01275
-0.00863399	2.75004	-0.676053	-3.24727	7.81259	4.83585
4.04603	3.45474	7.88889	-3.06127	8.23768	4.87431
0.27569	3.90965	-0.599385	3.72093	3.16368	1.46959
0.865421	-2.5049	5.26549	2.08534	4.89566	0.879617
6.18329	-0.839273	7.98901	2.18798	8.51638	4.84508
6.67855	-1.22734	7.98007	-1.58244	7.65629	5.28818
3.90284	3.85776	3.03101	0.708858	-2.55342	1.87915
1.40317	1.75325	-0.0520626	-3.02305	5.02722	2.44629
7.73394	-0.872668	5.72678	0.890629	5.60286	1.09923
-0.163347	0.979831	1.25161	-0.0936074	1.58483	4.27619
8.43722	-2.0614	-0.00517042	-4.00767	3.39236	1.23204
2.64746	4.80384	-1.62871	1.05975	6.62436	1.04137
2.30944	-0.308032	2.48919	3.93081	3.16834	1.38615
6.38773	-0.709566	9.02314	-2.54328	4.97737	0.0109745
3.91337	3.64442	6.9352	1.96862	5.51752	1.38853
9.76382	-0.256613	3.19482	2.51632	7.73798	4.98971
1.76811	-1.84491	5.51517	2.4007	8.87057	5.06651
-0.142948	-0.989401	7.19953	2.38955	5.45057	1.40291
-2.1647	-1.95177	2.57805	1.37398	4.99558	1.30243
7.21352	1.87452	3.14224	0.782791	4.42478	0.465198
7.93057	-0.529159	-1.51181	-3.64746	5.69689	0.289487
9.09103	-1.82896	1.98895	-2.8195	6.05927	0.133103
8.28601	-0.957886	-0.326963	-3.73627	2.84343	4.18434
-1.73317	-1.9341	0.607672	3.60878	3.01596	3.25241
-2.47938	0.573164	2.07241	1.96722	3.1821	4.48268
4.92749	2.73103	5.51076	2.20336	3.19625	2.53069
7.71042	-2.34366	2.52102	1.72503	6.50269	2.00668
3.26223	3.55943	4.03916	2.61378	5.5884	1.85325
8.61171	-1.32857	3.25229	0.932866	4.90285	0.88724
-1.69861	-0.0682	1.1438	-0.104213	4.50252	0.18787
0.427007	2.60796	3.98007	3.51377	4.71342	0.12779
8.86786	-2.28254	4.75588	0.182711	7.35471	4.75024
10.0653	-1.89461	0.616235	2.69293	4.70152	-0.0410358
9.76896	-0.377096	0.315287	4.29405	8.59642	4.93472
5.86655	2.08715	3.02014	4.76281	8.56101	4.98239
7.90402	0.00872161	8.62407	0.0737623	4.47449	0.065151
8.49992	-2.14759	1.92933	2.18499	4.30205	0.137496
1.72606	-1.62784	1.04884	3.74068	4.49625	0.109957
9.03978	-0.151724	4.5653	3.47728	4.63575	0.0404471
9.10965	-1.03973	1.31252	3.86285	6.12691	0.153067
8.40229	-2.30618	6.45678	2.49913	3.31883	0.835335
8.80047	-2.7532	0.575198	4.11044	4.52862	-0.112647
-0.570361	2.16029	9.3593	-2.05326	4.22712	0.161547
6.96608	2.0991	4.2639	2.2187	-2.16918	1.66245
7.48179	-0.855223	2.10908	1.28732	4.95898	0.0525147
8.30955	-0.484704	6.30814	3.00862	7.34843	3.33648
9.40491	-2.35091	-2.69299	1.49426	7.85673	4.90771
9.74518	-2.07569	7.35126	2.03562	3.38438	4.88365
7.36411	-1.52671	0.256909	-3.28823	8.30159	4.44644
7.62295	-0.828821	2.46132	2.76801	7.93766	5.16536
9.60491	-1.24685	4.12042	3.89982	9.29188	-0.846499
0.989987	3.66129	3.67013	3.88989	3.01499	1.91076
8.44637	-1.04085	1.35318	3.58848	8.37263	2.67425
8.01894	-1.23337	6.40102	1.64635	4.35888	2.28896
7.81359	-1.07097	6.91612	-1.86488	8.58198	-2.308
9.53327	-0.563896	5.77637	1.38703	3.54274	4.65625
8.34507	-1.93226	2.33591	3.12574	-2.48127	1.30313
8.84896	-2.46096	7.41223	1.18232	6.30665	-0.926651
8.30612	-1.33395	4.40996	3.10779	4.19383	-0.223732
-0.643459	0.668048	6.16998	2.52144	3.01376	-1.80953
-2.27487	-1.30663	8.30201	2.01472	3.81952	2.07934
0.014933	2.98955	1.95215	2.42252	7.49752	4.89485
-0.255138	-1.32467	0.882077	3.61969	7.45434	5.38885
-0.363336	2.05725	5.49908	2.01807	8.59234	5.01266
-0.923652	0.608941	-0.348713	3.52409	7.54402	5.467
2.59602	-0.891313	-1.35249	-2.10357	8.35779	5.15822
8.89224	0.458429	5.78762	2.20035	9.37687	0.8244
-2.25742	-0.534485	3.61084	3.54821	7.58605	5.38331
3.26635	4.20353	5.50224	0.604773	-0.0843577	4.44777
8.48044	-0.640579	2.64108	0.631583	8.03342	-0.0744104
0.911192	-1.25736	5.07033	2.44692	4.91022	0.788029
7.51562	-1.16031	2.21599	2.65605	6.11269	-0.636178
1.78603	1.74928	2.55664	1.84799	3.90051	1.86973
-0.188781	3.29191	5.12644	2.43139	6.64334	0.446222
0.724217	3.84745	6.23217	0.407788	7.6825	4.71099
2.36229	-2.09607	2.69213	0.576259	7.58365	5.25583
8.09357	-0.85907	-2.48396	-2.16834	7.796	1.72844
8.38108	0.441757	5.87543	1.88007	4.06928	2.15505
-2.06561	-2.33143	6.11745	0.265619	8.83985	1.24459
8.17214	-0.75874	6.17459	0.270113	2.77525	3.93215
9.0969	-0.0226941	9.96977	-0.556794	7.85843	5.3125
1.16635	3.67632	9.15881	-2.5547	-0.382833	4.29904
7.59415	-2.46447	7.21363	-2.73866	4.04842	1.56396
3.49702	4.62063	10.042	0.625883	2.51719	4.33443
-2.06134	-1.23062	7.4832	-0.272584	8.81884	1.85044
-0.936558	1.17892	1.66096	3.45859	3.97343	0.825325
-0.716994	-0.00031185	7.45781	2.46598	8.12414	4.71273
9.1221	-2.11125	9.54915	0.661249	4.137	2.19607
-2.05684	0.841327	7.47908	0.435979	5.34555	0.874728
0.631111	-0.435776	6.62087	0.0567191	2.33365	2.64821
8.47153	-1.76503	8.26026	0.322353	5.52499	0.663593
2.68304	3.97978	2.45937	3.94062	8.83917	1.91073
7.46242	-1.62073	8.1984	-0.0916999	2.43947	2.49687
8.25887	-0.691409	8.00062	-2.74195	7.7628	0.825672
8.88538	-1.25177	6.74819	1.70433	8.87308	5.18323
2.64696	-1.66444	3.53464	-1.59835	8.87556	5.23294
1.52593	3.5899	1.7817	3.93673	4.30893	1.72555
9.6584	-1.08327	4.72659	1.09181	8.74323	5.03047
-2.19704	0.727019	3.18017	3.21266	7.94023	0.738493
9.0837	-2.64474	5.16203	1.81895	7.78914	0.808219
-2.2783	-0.70038	4.53706	3.35163	7.83872	0.385562
6.68513	-1.20825	4.0251	3.53415	8.80361	5.16914
-1.54051	-1.76435	9.77383	0.371988	8.89174	5.15595
-2.08422	0.866575	3.5177	-0.302583	8.81126	5.13374
-0.778209	1.11589	6.14271	1.39557	8.77382	5.16732
1.37408	-3.28863	5.81823	2.64431	7.84488	0.594245
-1.03868	1.23927	6.13066	1.38425	8.95377	5.13713
2.00332	-0.625638	6.43614	-0.619455	8.49708	4.78012
-0.871206	-1.84997	3.76522	2.26814	8.6769	4.97902
-0.330663	-3.09196	-0.259225	-1.96538	7.99217	5.11307
1.41337	-0.353697	4.3582	3.84992	7.76888	5.01519
0.343012	-2.53604	7.00087	2.58793	5.28344	1.78296
1.74009	-2.99166	5.92137	-1.11784	9.05232	0.78377
1.61368	-0.381624	4.65652	3.2955	6.52392	1.76742
-1.945	0.713043	4.13724	1.96251	4.63366	-0.536487
-0.388964	-1.74988	6.79194	-1.30571	7.55414	0.61302
-0.323742	1.9067	3.48414	3.62083	3.30614	1.57691
-0.850743	-2.1585	9.12602	1.24933	5.04282	1.58116
1.45374	1.06311	-1.18154	2.45684	7.08802	0.729999
-0.485023	0.497442	3.93829	-0.722894	9.41599	-0.67518
-0.328764	0.947504	1.94103	3.80334	5.09887	1.1915
-0.59513	-1.96191	7.41344	-0.569491	7.1667	0.680651
3.23864	-1.12902	4.07695	3.07851	4.35271	1.03473
0.096658	3.08819	2.52718	2.80922	7.21503	1.49087
-0.274155	0.966893	5.99882	1.89554	7.7844	0.919445
-1.09309	-3.25257	8.26684	0.894617	7.47928	4.43041
-0.499377	-1.9429	7.11289	1.7644	7.58604	5.14244
0.572392	-0.219175	5.76351	0.78536	4.74045	1.40058
0.350166	-0.0683717	6.88942	1.65578	3.44813	1.34368
-1.61238	-2.02729	4.49064	-0.254642	7.59872	3.25916
-1.76442	-0.0412106	3.39855	-1.33862	6.21096	1.12923
0.45384	-2.38794	-0.24457	0.991468	5.22066	1.50228
1.08471	-3.02253	-1.79446	0.619192	2.83533	2.11272
-2.63881	0.32329	3.83399	3.75003	8.1954	4.84823
-2.32791	1.58336	3.04176	0.587746	7.3552	3.13003
-0.22226	1.67368	3.56556	2.87189	7.50006	0.412554
-1.60262	0.40503	3.16742	2.19736	3.49591	1.53847
-1.73661	-1.69741	2.71649	-1.65762	3.72389	0.0951283
1.1515	-3.0323	5.33383	2.24787	7.53028	0.493539
-0.0162365	-3.22873	5.72913	3.17794	5.08731	2.22911
1.35854	-1.41433	7.74818	0.917182	5.54689	2.58453
1.96649	2.47496	3.22637	4.32438	7.14544	-1.9969
1.86788	-1.16897	3.38333	3.36653	7.2569	2.79573
0.041835	2.33083	0.300046	3.76315	7.09113	4.03753
1.12505	-1.18134	-1.09085	2.9793	5.75561	-0.772242
1.92429	3.5553	-1.35075	1.85053	5.79785	-1.27016
2.22251	-0.501087	-0.732533	1.5265	10.1966	-0.476809
-3.1298	-0.96472	-1.93684	2.08009	7.36633	-2.39593
-2.10216	0.688133	4.02149	3.18998	4.75725	0.268122
-1.70838	0.790883	6.33087	0.34331	6.41153	2.36309
0.126647	-0.737302	2.51546	3.33465	6.53742	-1.52243
0.187821	-1.22708	8.03007	-2.27749	5.49668	-0.278898
-0.945742	-2.85784	7.50318	1.38956	10.1015	-0.523603
9.4395	-1.57258	3.16223	0.339857	4.85227	0.221428
3.50145	-1.50846	4.98424	2.27231	8.94642	0.482977
8.54743	-0.866966	7.34649	0.0259084	5.39116	-0.643036
1.12358	-2.15834	-0.656844	3.41458	9.61771	1.1275
9.72075	-0.786947	7.87923	2.11994
9.24671	-1.90903	3.85966	3.33635
7.47057	-1.15912	5.09871	1.6423
8.09801	-2.7907	8.14881	0.0266009
9.87792	0.0310399	-0.411009	3.68822
7.1702	1.9101	-0.758128	3.5429
7.61536	-0.93616	-0.133304	-1.23323
6.85158	1.87438	8.95232	0.815939
6.54614	-1.00801	9.65087	0.20861
8.45981	-0.600793	9.40181	-0.985008
9.39551	-1.82067	6.00892	1.44738
7.80865	0.82153	9.05627	-1.77065
-0.684159	0.614441	1.2806	2.0821
9.82014	-0.0948833	7.37311	0.0481877
7.58927	-0.818037	8.20687	0.364241
-1.54127	-2.65848	2.58086	0.951065
8.18125	-0.758881
0.855713	-0.751325
-0.530577	-1.35167
0.712132	1.60227
7.63368	-1.85397
7.05129	2.11912
7.1332	-2.46773
0.758976	1.61852
6.26843	-1.04805
6.4286	-0.52709
0.252643	-2.21687
-2.9453	0.809837
8.94305	-1.02597
0.288339	3.24775
1.79978	3.1662
-1.16056	-0.53089
0.153451	2.45141
7.78474	-0.943407
1.34146	-0.632962
10.2211	-0.653487
0.645565	-0.252929
2.64629	2.36566
0.812746	-2.09277
-0.515777	0.0733847
-1.85402	-1.96838
0.267361	0.203079
0.0752991	-2.96521
0.790382	-2.90411
9.7555	-1.20918
-2.70248	-0.00555256
-0.837915	-0.0653261
3.96161	4.48571
0.652542	3.50901
-0.381248	-1.11711
2.40339	-0.368381
0.44686	1.95981
1.73193	-0.980402
7.43382	-1.9686
-1.78053	-0.462769
1.03476	-1.17009
1.49601	-2.65506
-0.544486	2.05955
-1.31353	-0.949767
0.356862	-1.12377
-0.725748	-1.19367
3.05272	2.95524
-1.47219	-0.422492
0.824449	-1.91431
-0.352155	-1.12986
-0.527611	-1.29113
-0.757537	-2.46628
3.91388	-1.49551
0.283585	-2.72438
9.82712	0.156552
-0.746771	0.209069
-1.26437	1.90968
-0.19294	0.920284
1.96576	-0.533572
0.214407	-0.504419
-1.70759	-1.59221
10.5376	-0.462239
0.633277	0.492409
0.0978917	-2.79294
-2.49284	1.31725
0.517284	-0.643809
-0.753759	1.1435
-0.110375	2.16878
-0.203243	-0.619366
2.02339	-2.30185
8.94305	-0.443873
9.90247	-1.4912
0.0766394	3.40653
2.36641	3.26082
2.16507	0.119357
7.05377	2.39213
-2.23463	0.582248
10.0097	-1.75658
-0.662143	0.21598
-0.639973	0.373701
9.33282	-0.289143
0.255323	-1.15529
7.39453	-2.34561
9.70284	-1.05627
1.89417	2.89665
-1.58802	-0.125221
0.987389	1.89396
2.10802	0.337472
-0.736647	3.15163
6.05528	0.500864
3.73159	3.60356
-1.77961	1.24094
7.98372	-1.65856
0.136947	-1.19608
1.50345	2.23014
0.477685	-1.07124
7.68926	-2.66139
-0.955041	-1.15703
9.22223	-1.11623
8.78566	0.362854
10.0348	-0.484532
0.25085	2.97891
6.25672	-1.1741
3.21283	-0.953041
0.131015	-2.43555
2.95745	3.31987
0.142977	-2.07585
-1.61322	-1.75884
7.32443	-0.850547
8.5467	-0.329292
8.10085	0.371013
-1.24835	-3.48939
6.59225	2.33939
9.34485	-0.814341
10.514	0.00779059
3.41437	4.30663
9.19395	-0.446108
9.8962	0.0441535
8.38761	-2.18733
-0.62726	2.76024
7.20677	-1.61565
10.0316	0.287536
10.5489	-0.364473
0.0424012	-2.23333
0.0562478	-1.29309
-1.26734	-1.59196
-0.321694	-0.0156054
-1.43535	0.0657427
2.01649	-2.16165
-1.8145	-0.424907
6.82927	1.44576
8.28922	-0.308844
2.90859	4.52976
8.69975	-2.70652
10.3458	0.0314511
8.88915	-1.21388
7.64375	1.96519
-2.21484	-0.937732
0.717246	3.1173
7.3115	-2.11171
1.89955	-0.886082
-0.145348	2.39192
-0.314578	-0.32849
1.50153	3.75499
-3.01403	-1.10486
8.83231	-2.65305
1.16438	-2.14206
1.28019	-2.05349
4.27421	3.43277
0.070455	3.06248
10.1352	-0.362158
2.30641	3.6419
1.03041	0.351994
-2.34134	-2.68318
1.80286	3.5798
8.16578	-0.809132
1.35876	-2.13992
0.543202	-2.50211
4.25661	3.77937
-2.91035	-1.68872
0.12131	2.69889
1.79284	2.36449
-0.607453	0.0536612
-0.265788	1.00284
7.70028	-2.30222
-0.891241	-0.781225
-1.79483	-0.00397528
1.24555	-0.737148
1.32821	-0.612762
0.675669	-1.44245
-0.368969	-0.239698
-0.395463	2.86986
2.05049	4.67944
-2.86659	0.0629071
2.07159	4.16449
10.5543	-0.365356
-0.725044	1.40847
1.46481	0.935076
-0.778895	0.0919346
1.08513	2.01344
0.32422	-2.56213
0.794207	-0.984611
-0.525601	3.38245
3.06353	3.19006
-1.46734	-1.51443
-0.270102	2.20005
-1.18443	1.64817
-2.83843	-1.03303
8.27974	-2.78686
-1.92569	-0.214186
0.00629606	1.11394
2.60302	-0.656336
-2.85045	-0.0782259
-2.16768	-2.23726
-3.43021	-0.24923
0.679003	-3.04361
3.27061	-0.565939
8.00087	0.354799
2.16305	-0.293628
-0.139909	-2.22295
1.71127	-2.9887
0.794196	1.19037
9.15828	-0.432059
-0.230504	0.152984
-1.68643	1.94939
2.4216	3.65745
9.93937	-1.11505
3.75464	4.14737
9.0626	-0.192998
1.75377	-0.831644
-2.86883	-1.24024
-0.476746	-0.549457
9.54776	-1.8394
7.09347	-1.25384
2.09779	-0.0860474
8.20829	-0.958074
7.09801	-1.13511
7.52275	-1.34516
8.11372	-1.54806
8.13829	-0.291401
9.46937	0.268826
9.59242	-1.03416
9.02682	-1.93428
5.40863	2.07606
9.40485	-2.20643
8.94022	-0.264853
3.266	3.65947
-0.61696	0.654981
8.71894	-2.89708
-1.14459	1.60372
-0.573796	-2.71707
-1.67788	-2.48935
6.60715	2.49069
-2.06937	0.597356
-1.02377	-2.09759
8.49376	-1.55872
-1.60377	1.89767
0.921689	-2.77383
0.454966	-2.94565
7.3705	1.63655
6.50098	1.95718
0.0781916	-3.53059
-0.476218	1.73803
0.83556	2.0121
8.91377	-1.85794
7.43114	1.94604
7.31763	1.89907
8.97119	0.632805
0.304862	-2.16677
1.56817	3.96936
0.155932	-3.714
-0.997371	2.16815
0.178463	2.61914
1.03958	-3.24903
1.57859	-0.85897
-1.29835	0.879192
10.1226	-1.33305
7.04823	2.04057
1.09556	1.63966
-0.380841	1.00247
-2.85763	-0.0629012
-0.165566	3.42417
-2.46972	-1.23179
-0.199581	2.09868
-2.03573	1.25587
2.23017	-1.16354
1.0774	-3.73296
2.02655	-1.14121
-2.03036	-0.323379
0.559782	3.69978
0.620943	-1.69597
1.00212	0.379315
-0.890858	2.85196
-1.48438	-2.13875
-0.132266	2.48142
0.0671754	2.66006
0.8564	3.69228
-1.82612	-1.93182
-1.06678	-3.24746
-1.25865	0.957523
-2.02975	-1.62898
-0.577628	-1.44257
-0.249837	2.65407
2.26111	-1.98472
0.546326	1.67371
0.646547	3.82801
-2.08347	-1.09507
1.29174	4.04774
0.0663997	-1.01766
0.854494	3.78688
4.05027	3.76856
0.239807	-0.119481
-1.01724	1.7399
0.0537243	-2.31038
-0.0384752	3.59708
0.37599	-2.07059
0.365079	2.77023
0.0956118	-2.22944
1.30279	4.54755
0.372623	3.49234
1.71463	-0.67448
-1.49538	0.779709
0.0723233	-3.59775
1.60688	-3.25394
8.3239	-2.2178
8.88432	0.723375
0.525197	-2.50209
7.84345	1.79064
1.18417	-1.09366
0.421844	4.26272
1.60409	3.63855
1.4766	3.25601
0.136792	3.17009
1.97265	3.34097
-0.47736	-3.53386
9.3373	-0.632931
2.77437	4.01255
1.94066	1.2979
5.47279	2.35671
8.99273	0.982081
2.64771	4.47431
-0.998679	0.881707
3.89425	4.18707
5.89724	2.29237
3.91962	3.64493
2.73595	3.71526
1.25335	3.7167
0.198071	-0.923146
9.60288	-2.22468
3.05483	3.9632
0.977163	-0.853228
0.274073	3.31132
9.36356	-0.541104
-0.26834	0.0160164
0.094667	-3.0891
-0.503452	-0.881095
2.59045	-0.642861
1.81584	-1.65737
-1.54676	1.04098
0.23216	-2.357
3.8013	4.14233
2.15356	-1.99854
-2.86793	0.489461
-2.64744	1.13014
-0.307897	1.04091
0.417045	-1.55694
-1.80636	-2.56328
4.5374	-0.89094
-2.03699	-0.957397
-2.02118	-3.30623
-2.27003	-0.0320057
-0.289594	-1.03786
0.0331785	-2.80275
-0.788168	-0.981221
-0.977361	-0.57827
1.90478	-0.509036
0.629368	2.95868
-0.594341	1.0253
-0.895837	2.6085
-2.90311	-1.45432
-2.33638	-0.0646479
0.69374	4.14208
0.72584	3.59794
2.30047	-1.72682
0.943052	-0.77424
-1.79989	-0.323104
1.04655	-3.43406
-0.898725	-2.19501
1.11812	-3.34438
-0.679063	-2.1843
0.424796	-1.52032
1.31027	0.809273
-2.66206	0.398592
1.50208	-0.704455
1.66712	-0.0749369
-2.72673	-0.734146
1.75062	0.365996
-0.580728	-2.43068
1.03412	0.278946
-1.52723	0.6771
0.899937	-1.99216
3.33829	4.12441
0.915785	-2.46852
2.02357	0.163023
1.62739	-1.11323
-2.96309	0.268835
0.116013	-0.00185897
0.534549	0.601007
8.82776	-0.924286
4.32932	-0.821625
0.394567	-1.53384
3.0114	-1.24785
0.379742	-3.7971
-0.0939577	-0.506497
-0.949404	1.6385
-2.49967	0.296501
-0.358058	0.61178
1.08165	0.891461
-1.48849	2.34112
-2.10231	1.42254
0.0391272	-1.2723
2.22254	0.14149
2.01912	-1.78642
2.89518	3.45989
1.09649	3.49449
0.779945	-2.35916
3.0465	4.51733
0.831241	-0.798654
-0.988224	0.231921
4.33614	-0.908368
0.269465	3.05529
0.910091	1.41012
-0.278427	-0.693782
-1.57903	1.87198
-1.46661	-2.0867
-2.11664	-0.471777
-0.163329	3.83624
-1.01867	-0.601346
0.405682	-2.57299
-1.63137	-3.37618
-0.492326	3.30575
1.46376	-0.708864
-2.68366	-1.28554
-1.99083	-1.21627
3.49988	4.41409
-0.159707	-1.71959
3.15032	3.20389
-0.876621	-1.27276
2.44895	4.59791
0.824967	2.81872
0.448814	-1.18702
0.0863578	-3.4614
-0.240187	-1.4238
3.15351	-1.41225
-2.34999	0.0769126
2.26896	3.00362
1.32583	2.82511
-0.0597121	0.0556997
2.3456	-0.561796
0.117512	0.634347
-0.895339	-0.56407
-2.01869	-1.62873
-3.16822	-0.464219
2.52529	3.35756
9.48355	-0.432719
7.5263	-1.32963
8.24035	-1.24123
8.81662	-0.0685129
3.65797	4.21837
0.140848	-2.85771
7.1212	-1.06574
0.954739	0.192911
1.66642	0.746761
-1.95028	0.135153
6.97122	1.7482
8.79572	-0.377219
-0.75228	-1.79219
8.43982	-1.99935
0.505589	-3.16228
7.32179	-0.787957
9.10591	0.0976512
-1.68247	-1.10513
7.59121	-2.11285
-2.7306	-1.51817
-2.66216	-1.16273
-0.950574	-2.37592
6.15623	1.47483
3.70325	4.23027
9.39182	0.132442
8.34929	-2.27625
8.70153	-1.55038
9.68016	-1.27437
-0.712807	0.598813
-1.67343	1.82438
7.76582	-1.72301
3.1865	-1.11157
-0.168662	3.72773
9.93484	-2.20078
8.70898	0.435346
9.54917	-2.00019
7.16225	2.25164
7.99014	-1.4057
5.61745	2.58388
5.91818	-0.995476
9.1759	-1.9218
8.02532	1.02698
8.33034	-2.16334
9.96236	-2.32875
8.1097	0.533699
6.04417	2.50974
8.26037	-2.20822
6.75327	1.72818
8.58572	-0.748908
9.1158	-1.81395
7.23465	-2.02633
9.58744	-1.32828
4.22009	4.29033
6.51759	-1.32946
8.77674	-2.47833
-0.438102	-3.12035
8.51599	-0.3288
1.03101	-2.42007
8.31148	-2.17684
-0.601345	0.15491
7.93906	-1.51501
9.99851	0.506421
8.23616	-3.01062
8.80096	-0.216757
9.30163	-1.86536
3.26116	-0.584435
0.844769	-0.434755
-1.45462	1.13252
-0.47804	3.32429
-1.578	0.914763
2.45326	4.69512
2.70435	2.10907
7.09192	1.75931
-1.08371	0.174474
3.62824	4.57541
0.236409	-3.24963
-1.36315	-0.472612
7.65389	2.10189
7.29186	0.941668
8.89466	-0.184397
1.95868	-0.318357
0.934296	3.00134
0.0653815	2.28576
-2.96274	-1.87544
-1.7308	0.426973
-2.32379	-1.5191
1.02158	0.0301106
0.878677	1.6295
2.01216	-0.398862
2.3722	4.6517
0.519617	-2.47696
1.94727	1.23391
3.553	2.76519
1.44062	4.305
-0.0335069	1.69241
0.779539	-0.494957
0.7025	-1.99048
-0.683737	-0.0974126
-1.6771	1.72272
1.98332	3.504
-0.908406	-2.13599
-0.0962821	0.86422
0.669504	2.08847
-0.0556496	0.529604
-0.306212	-2.70313
2.18137	4.8045
0.879314	2.35432
1.83902	2.79191
1.28082	-2.24808
-0.789718	-0.424888
-1.48298	0.587981
0.459595	-1.9262
1.21366	1.84745
2.43928	4.34804
3.38787	3.46016
-2.00248	-2.43981
-0.669312	-1.247
0.49107	-1.76096
1.50757	-0.498492
-0.794894	-0.00115862
-0.296043	-2.67721
1.38709	-0.399674
1.66029	-2.12653
0.664795	-0.895609
-0.0681625	-2.80282
-1.27616	-0.0644087
-0.41049	3.72602
0.877044	-1.96216
-0.464606	-2.26066
1.28847	1.72921
1.41694	0.301877
0.51789	-1.39122
1.64652	0.464671
0.113816	-1.25092
-1.89832	1.61346
1.00804	-2.93544
-1.11502	0.0466807
0.728645	3.75958
-1.84987	-2.12122
1.63642	-2.05143
3.8182	2.80336
2.02142	-1.25822
0.762724	-0.344183
0.718924	-2.208
1.24976	-0.206345
0.745194	-3.62848
0.916196	-1.8062
0.534594	3.61932
-0.449032	-0.126828
-0.348315	-2.9578
0.548539	0.296443
9.67209	-2.18369
0.32504	-0.694288
0.851403	-2.72751
-1.38808	1.76882
8.66685	-0.86426
2.74594	-2.15189
-2.1401	-0.151263
0.691136	-0.387418
0.914266	1.25355
7.02305	-1.6395
1.4279	1.3569
2.35713	-1.23882
0.716298	-1.82178
0.0370771	1.63229
1.68832	3.64026
2.98634	4.22242
6.41305	2.4098
10.1257	-1.6654
6.68108	1.55954
0.222525	-1.42429
8.59986	-3.19019
6.61365	1.93009
-0.536526	0.275617
1.40492	-0.288854
9.63924	-0.652369
8.50709	-0.782029
0.237797	3.49286
0.736271	4.23681
3.15532	4.23839
0.394764	-1.80047
0.553641	-3.27969
-1.12282	-1.18801
-0.272392	-1.2529
9.95959	-1.10754
7.0403	-0.870986
7.42744	2.08365
6.92173	-1.91726
-0.969874	-1.27197
8.42713	0.807772
1.07967	-0.289825
7.34764	-0.767219
1.26468	-2.64342
0.433215	3.31484
4.27036	-0.942837
-0.147265	-0.714414
3.05304	-0.616628
0.598	-1.13334
8.52172	-1.06439
3.15618	2.69764
-0.698333	1.84315
9.43955	-2.39867
7.46601	-1.66558
0.10595	-3.55606
-1.79773	1.11932
7.02942	-1.55651
7.98366	-1.25788
0.650815	0.650144
4.53559	0.311231
9.44828	-0.273061
6.88614	1.77803
-0.0570518	-0.3352
3.19212	4.26981
7.26782	-1.46534
-0.0396514	0.302809
-1.12369	1.11571
7.89175	-1.19812
6.88574	-1.27895
-2.73609	-0.0919408
9.35556	-2.67046
1.11549	0.504114
1.27275	0.828317
-1.41414	-0.963617
1.9483	4.82782
-0.521314	-0.905243
6.93666	-0.848811
9.01916	0.0536752
9.70936	0.0422908
9.40511	-1.28512
7.19716	0.249707
9.64549	-2.29419
7.95074	-0.926574
10.5644	-0.536831
9.19622	0.0622346
-1.55069	-0.778221
7.41743	2.28001
3.88086	-0.960379
10.483	-0.757879
1.79724	4.41218
7.68379	-2.66228
-2.59653	1.04447
8.81227	-2.13209
6.32257	2.50323
7.95175	-1.72977
7.99685	-0.138267
10.1539	-0.245168
8.56401	-1.82264
-2.29792	0.2824
8.78397	0.60453
6.50976	-1.41307
7.20663	-1.63072
7.78099	-1.62976
0.940151	1.95263
7.53894	-1.85542
3.46451	4.5171
6.99032	-2.41512
9.31098	-0.0586823
7.18506	2.27952
0.326051	-2.82704
6.90287	1.33
-0.25501	2.09181
2.40282	-1.93091
-3.383	0.426595
1.56677	3.39082
-2.82274	0.444421
2.54481	1.89815
-2.44301	-1.49804
0.622292	-3.65354
0.127	-0.9553
-2.20538	0.973573
-1.69599	-1.8586
0.359117	0.469882
2.03818	0.240791
-1.42038	1.40052
1.92419	0.0153162
-1.82824	-3.00307
-0.429539	-1.87694
-1.76034	-2.50143
-0.251371	-3.27607
2.8958	4.3907
-2.21113	-2.98093
-2.2348	-2.74967
-0.326317	2.23658
0.72811	-2.05904
2.11972	3.81955
0.326155	2.98854
-0.512631	-0.676614
-0.736638	0.873747
0.174407	3.0464
-1.39246	-0.0212349
-0.335224	-0.375418
-0.131991	-0.104415
-1.22403	0.850246
-1.92098	-2.57059
-2.08987	-3.08924
1.1604	1.39297
-2.30086	-0.862454
-2.4106	-0.700556
-1.60128	0.604679
-0.0989828	-2.59405
-1.84534	-0.504851
1.31015	-0.857758
-0.601513	2.14812
-1.39556	-1.65189
2.12306	3.36122
1.66771	4.34938
0.470427	2.19085
-2.23584	-0.807734
-0.681118	0.0445024
0.511061	2.77374
0.95217	1.87944
-0.502737	-2.47281
1.38605	-0.31727
1.03981	0.447891
-1.80912	0.528489
-2.07921	1.64984
-2.40218	1.28815
-1.28488	-1.75189
-2.23898	-0.914432
-0.0345928	2.18555
0.351139	-1.15897
-0.158998	1.12624
1.53306	-2.97745
-0.92095	2.65185
-0.431052	-1.37973
-0.347264	2.4709
-2.17768	0.392734
-0.524263	-0.387599
-1.12141	-1.36491
0.583393	0.0679061
-2.95271	-1.23769
2.30808	4.11676
2.23123	-2.24509
-0.619783	-2.01355
1.45448	-3.19139
-2.54245	1.00367
-0.259943	-2.13209
1.56806	4.23841
2.21459	3.27188
0.50567	0.20444
1.23856	1.29946
1.06736	0.375308
-0.191332	-2.04788
2.60101	-1.12527
2.22492	-2.20042
-0.415425	-0.54271
-2.17419	-0.262964
-0.786456	1.00119
9.11472	0.117071
2.87824	4.03355
-1.9796	-0.694286
0.808973	2.22002
1.51377	-1.83666
2.24049	0.247203
-2.93469	-1.2706
0.0867517	1.39415
0.621578	3.04491
9.36222	-1.97274
9.28562	-3.01503
3.1466	3.74231
-1.09582	-2.78046
-0.567474	3.26466
-3.06857	-0.0393124
-0.147792	-3.89466
-0.666949	2.343
0.140915	-2.99423
0.0814168	-0.86812
-0.800611	-0.886914
2.2	-0.273579
-1.95046	0.0110539
6.563	-1.84426
-1.22509	-3.21388
9.34827	-1.59285
1.68428	-1.78495
8.9929	-2.80403
3.31301	3.34958
8.17247	-2.66433
0.727381	1.13552
-1.94938	-1.19494
3.50017	-1.9409
1.06932	-3.13443
-1.2128	-2.23937
2.6265	4.00485
-1.33193	-2.59984
-2.37911	-0.183932
0.361422	3.39423
2.48149	-0.10084
0.613385	-0.748614
0.570959	-0.454872
0.567703	-1.27488
9.3824	-1.65263
8.4582	-2.56063
6.5778	-0.934727
-0.13854	2.21381
-0.233636	-1.41542
1.42642	-0.0341474
1.97478	-1.45463
-2.14882	0.182353
8.64348	-2.46678
1.08904	-0.65266
-0.0904428	-0.993438
3.19254	5.0278
-0.940561	-1.42788
1.1987	0.925026
0.410437	-1.29928
0.407958	-0.12474
-0.133036	-0.756758
1.57787	-2.48478
0.6575	-3.10804
-2.25234	-0.282881
2.49957	4.0478
-1.16233	0.16044
-0.565431	2.27501
1.1589	3.34863
-2.81554	-0.7588
2.54914	-1.12279
-1.56699	1.21564
0.672008	0.150273
-2.67307	-0.132802
-0.511996	0.101953
-1.01349	-0.107228
0.907436	-0.107837
-1.5966	0.0257099
-2.68203	-0.315156
1.09923	-0.0641655
1.38306	-0.75454
-0.295727	-3.12278
-1.90109	-0.275346
-0.488979	-1.96323
1.58657	-2.95537
0.42886	1.7018
1.7854	-1.14925
-1.16983	-1.82538
0.828831	-2.06676
-0.776494	0.889663
8.00501	-0.244684
-0.86412	-1.47238
9.73097	0.190656
-0.627144	3.22948
1.48078	2.49546
8.64015	-0.997603
9.35368	0.540363
9.50312	-1.81999
7.96956	-1.13617
-2.95276	-0.0109553
9.38855	-2.06196
9.75174	-1.0687
9.58452	-0.403921
-2.41998	-0.0298076
8.80949	-1.72573
7.84329	-0.196035
9.40626	-0.0265465
9.90036	0.0757581
9.52037	-2.04703
8.06127	-0.0784667
6.82279	-0.370209
8.29994	-2.21257
7.29768	-0.283073
9.45893	-0.202014
8.26948	-1.60031
7.46937	-1.54502
7.2827	1.54363
7.29731	-1.27726
10.3814	0.141277
9.6617	-0.634701
0.299183	-3.64722
4.28302	-1.54046
9.22425	-0.311153
10.0823	-0.759837
8.26558	-2.92752
7.79402	-2.38915
8.97975	-1.63916
4.12197	1.02182
7.98173	-2.51538
9.46009	-1.53607
7.40825	-1.21107
8.93687	-1.36684
0.384665	-2.50664
9.72831	-1.83588
-1.6092	1.33477
6.81368	2.27235
9.14602	-0.836874
7.15181	1.64209
9.621	0.33716
-1.47611	-1.32715
2.08692	-1.47101
0.46122	-2.78869
7.21028	1.92448
-1.10529	0.132513
0.407289	-0.0916097
-1.42947	-0.104634
-2.96301	-0.91483
-0.466734	-0.985587
3.90055	4.38619
-2.00437	-2.31814
7.15889	1.64421
-1.65003	0.779022
-1.61832	-0.766667
6.34428	-0.362371
9.89181	-0.219528
1.54506	2.77123
-1.69253	-2.03605
7.60106	-0.44419
1.31697	-0.260569
4.13711	-0.245232
-1.18681	-3.63512
-1.22134	-3.32683
3.68634	-1.70623
10.1169	-1.63956
-2.22379	1.03076
6.38108	2.38092
8.94897	-0.0456896
7.09956	2.18273
2.85912	-0.912348
7.9394	1.94167
1.82502	-2.44297
[truncated: 48,001 more rows]

## Sheet: 2_e
50ns test set x	50ns test set y	350K MD-AL x	350K MD-AL y	600K MD-AL x	600K MD-AL y
0.879043	-1.822	-1.04132	1.49228	4.60344	0.459965
0.473968	-1.6712	8.63098	1.53463	3.96122	3.85707
1.83733	-2.81204	-0.527464	4.03666	5.76934	2.12537
0.74838	-0.266097	4.87942	2.59491	5.51511	2.36326
0.396741	-1.41053	6.80351	1.91342	4.73911	0.223079
1.26255	0.00583379	7.99484	0.955194	0.982117	-0.894743
3.52491	4.03755	-0.164775	4.05497	5.2104	1.56131
1.03504	1.99526	7.48986	1.79927	7.56847	-1.8282
2.45839	-0.598435	8.35608	-3.09819	7.10425	2.07214
0.40312	-1.00913	4.02184	2.09097	2.68466	2.23676
2.18741	4.29317	2.66742	0.93785	5.59875	1.46514
-1.29093	2.69164	5.15364	-0.267993	-1.48191	1.55148
0.963466	-2.4856	7.00918	2.01999	6.93389	-1.79475
9.82053	-0.164285	7.79943	1.98949	2.8812	1.33488
0.448637	-2.73961	6.16133	1.34887	7.95927	2.3868
0.345923	-2.26989	0.723655	0.729594	8.88286	-0.818009
-1.85026	0.296065	5.46364	2.12864	8.18591	-0.700047
-1.02156	0.605007	0.450222	2.4136	7.45901	2.4878
-1.86088	-0.62034	4.385	2.21836	6.23443	-1.38609
-1.68082	-2.06322	2.57929	0.692512	6.11259	3.40552
0.614866	-1.78044	8.96654	-1.2229	3.40516	1.73347
0.0159159	-0.490503	7.6886	1.07321	8.71786	-2.95653
0.887721	-3.02776	6.13543	2.26323	6.9564	-0.0254148
-1.17673	-1.59371	3.63956	2.12222	7.07998	-0.137994
1.27412	-2.55639	1.77351	-3.49746	2.82087	0.736405
0.0404837	3.5241	-0.456647	4.04747	4.14061	1.10914
-1.65728	-0.190419	4.91788	1.24001	6.55665	2.10834
-0.550422	-1.6588	6.44563	-1.0325	6.36505	0.705627
-1.67607	-0.0847478	7.10117	2.66232	3.29101	2.64655
1.7764	-2.94046	-0.862074	0.135916	0.541659	4.27533
-1.06595	-0.0153667	8.39718	0.0727192	7.01337	3.42631
1.62137	1.49784	-0.173322	2.92813	8.98245	1.76883
0.888855	-1.73736	9.1295	1.31621	6.32005	3.51605
2.42998	0.863683	6.92983	1.07281	8.68687	1.82682
-1.17789	0.483172	6.12244	-1.83305	1.44687	3.82681
2.19507	1.09115	5.65745	1.77086	-1.91723	-2.32832
1.48659	1.19652	8.11087	-0.214747	-2.40666	1.96282
0.217837	-0.482697	5.75171	1.85368	6.43057	0.863127
1.27424	-1.61652	3.29906	2.91098	0.414834	-1.65327
7.80664	-1.06733	5.96335	1.07335	4.18659	3.00624
1.73587	0.0528906	6.79535	2.187	6.1424	1.04072
-1.74397	-1.73692	6.41217	2.15341	8.98474	1.45995
-0.101013	0.823686	3.0141	2.66808	2.44543	3.10123
-2.27825	1.22672	-1.85384	1.35104	8.76762	1.53482
-1.19371	-3.04992	2.12857	-2.93313	5.65285	1.07318
1.2922	3.06394	6.93114	2.26014	3.7792	1.82308
-2.58262	-2.32281	5.33987	2.68328	1.49283	0.60042
1.28646	-0.354163	6.25289	2.41526	5.13865	1.49178
-0.56528	-1.26523	9.69588	1.23392	3.46108	2.0106
7.33017	1.84774	2.66342	2.76255	8.24161	-2.56975
0.154962	-3.55657	3.67954	2.64571	4.26031	2.50144
-0.62572	-1.58036	5.61523	0.899832	3.82511	-0.587353
-2.8728	0.281415	1.34468	-0.297238	7.24074	3.67954
1.60552	3.11561	3.12992	1.18884	3.00775	-1.93973
7.25228	-1.41904	5.43316	0.865368	6.67445	1.0492
-1.00002	-2.05925	5.53204	-0.755238	-1.91673	1.99424
3.83247	3.14768	4.91179	3.10391	-2.22881	1.26645
-1.90992	-2.28227	5.36037	0.137756	9.88402	0.53551
-1.41736	0.570058	-2.02648	2.17742	7.75424	0.890912
-0.955934	-0.884252	5.59938	1.77797	2.32696	0.109115
-0.0441537	-2.70096	0.471162	-1.63853	7.72063	3.00535
0.717085	-1.36241	7.04382	0.553965	5.73905	-1.1613
0.14738	-0.807891	6.81542	0.732541	8.96186	1.37418
-2.67427	-0.368784	7.25603	1.56862	8.84411	1.52307
-1.23106	0.197996	1.10899	3.18022	6.68823	0.109054
2.46496	-2.04048	7.64902	0.114334	3.56306	2.36728
-0.172244	-2.95868	0.840904	4.33	0.453377	0.0558925
2.99425	3.8448	8.03865	2.15355	4.06684	0.296537
2.90561	-1.70892	4.4101	-0.480822	3.87926	1.95336
3.63492	3.38311	0.541811	4.43139	4.89485	-0.222793
-0.869733	-0.778206	8.35306	1.6897	3.44411	2.30384
0.639341	0.548372	10.3832	-0.353035	4.02828	2.22542
0.526686	-1.96375	2.07199	1.52521	4.19461	-0.516733
-1.30665	-2.19901	2.49847	-0.145502	3.556	2.54271
-0.118919	-0.542336	7.61827	1.94226	3.10365	3.4883
1.54918	-0.855913	9.39486	-1.51332	3.09145	1.57946
9.33855	0.40094	0.856356	0.177465	3.32724	2.50394
-2.30812	-1.88432	0.776601	-3.59337	3.41517	1.17219
3.32593	3.90691	1.28879	0.415699	3.60522	1.40483
9.57198	-1.39102	1.12777	3.74934	4.56817	0.184143
-3.02474	0.454656	2.80078	-1.28729	0.138861	0.522789
-3.04408	0.420865	7.51451	-1.25073	9.675	-2.40239
1.18139	-0.371092	8.12093	2.025	3.54564	3.62194
-0.324381	-2.20022	5.49449	-0.332386	2.50538	3.59863
8.88978	-1.76753	7.06146	-1.12581	9.46282	-2.06585
0.00843857	-0.146057	8.2702	-0.041516	5.94667	1.60366
-0.3406	0.757294	5.53718	-0.291955	9.83282	1.03114
-0.825409	1.26764	6.47257	1.04724	7.0696	0.245533
-1.16025	-2.9188	7.18209	1.6038	3.05094	2.62853
7.40436	-2.50162	0.354775	4.47271	3.21237	-0.376367
1.4773	1.72128	4.12672	-1.40692	2.10256	-2.9168
8.58318	-2.12285	5.73216	-0.127423	4.6776	2.52333
0.959398	-0.211903	3.03595	0.102662	1.93682	2.77947
2.10935	-1.31662	9.15412	1.21967	-1.25115	0.976735
1.80753	2.6715	7.18491	-0.826124	4.66518	2.31469
8.43324	-1.47317	0.221169	1.25127	2.55926	-0.263464
1.16083	-2.42631	5.38568	2.5377	5.24878	2.15036
1.4818	-1.45104	7.32717	-0.993238	4.13181	-1.27616
4.02182	4.14556	2.68327	-0.49453	3.66839	0.379072
1.31101	3.98708	5.91061	0.951851	4.90542	2.3604
0.107294	-1.89571	6.27713	2.40457	-3.14789	-1.4732
-0.898235	1.25709	7.09282	1.29971	9.00494	1.53584
7.88167	-1.60386	7.637	-1.2618	3.62592	3.69577
1.94021	4.05384	3.64265	3.80794	10.1634	-0.57859
-1.09148	-2.2398	6.95672	0.505095	9.28059	0.0385434
8.05979	-1.96939	6.60444	1.49765	6.332	1.40399
-1.50519	-3.42033	3.08386	-1.63917	7.90196	3.39556
2.64734	4.33847	0.0693878	0.159678	3.30444	2.18541
8.71814	-0.322457	4.24919	3.83398	7.82994	3.09776
1.74989	-0.163228	5.3834	2.63061	-0.742464	2.96161
1.94341	-3.12444	6.75929	1.64092	3.36698	0.878566
8.74542	-2.0699	9.6276	-1.92442	-1.45231	-2.51569
0.0539555	-1.3636	2.15326	0.330253	6.67403	1.7528
-1.26108	-0.742434	8.63968	1.79857	6.48543	-0.616455
-0.189947	-0.0252172	7.10495	-1.15141	2.95902	1.42562
2.34592	4.27645	2.41674	-0.490417	4.41482	1.76174
0.854329	2.51226	5.66654	0.726358	4.85423	-0.0110492
1.24789	-1.69644	6.71902	0.944152	6.82357	0.0113482
1.61432	-0.444309	2.77321	-2.6129	4.66921	0.780456
-1.56378	-1.63433	7.29671	0.654423	7.8842	3.58459
8.4285	-0.306881	2.37377	3.91592	5.76135	0.53038
8.25901	-2.02665	2.67664	0.773193	6.35871	0.116633
1.93536	3.33698	3.45968	2.00131	2.59285	0.801618
9.47795	-1.83157	0.277871	1.00869	2.02399	0.381198
2.17421	4.1225	5.88624	2.57656	7.31994	1.66314
8.51961	-0.902687	7.42229	1.24922	3.78158	2.25319
-1.57641	-0.655049	7.38214	1.97162	1.9086	1.10622
1.92806	1.34286	7.26473	-2.39483	6.57828	-0.324707
2.32974	4.26807	7.18716	-1.71717	9.02237	0.643804
-0.728334	0.170477	2.41827	-2.64514	3.92843	1.13201
8.42966	-1.763	5.3849	2.6443	4.10803	1.59949
9.82574	-2.31575	1.48861	3.54384	3.57579	-0.110502
0.0751823	3.95886	-0.401395	3.74381	3.69867	0.55414
0.386416	-1.45085	9.22824	-0.914691	4.57537	0.490407
9.54932	-1.63916	-0.718754	2.90942	4.9883	-0.000425841
-2.35263	0.121316	0.165526	2.1864	9.36164	-1.02725
-2.55103	0.568123	6.80361	-2.03478	7.05342	2.43703
-1.16936	-1.54827	9.48938	-1.78949	4.61656	0.350943
-0.732641	-1.07673	9.54404	-0.694042	3.9186	0.108855
6.90778	-0.874977	-0.202592	3.55908	3.64562	0.637822
1.14187	0.00525356	-1.36564	2.884	-1.94137	2.05043
8.91209	-1.7156	5.78464	-0.931202	2.86355	2.25691
8.36847	-0.118143	7.87177	-2.7033	6.4147	3.64351
2.82649	4.38529	5.32831	2.32235	-1.8719	2.11093
-2.31597	-1.61054	9.27746	-0.589171	5.20523	1.64846
10.3289	-0.329429	5.91875	1.1911	3.53168	1.0956
8.23553	-0.895398	7.28895	-0.739399	7.32157	3.75849
-0.497665	-2.28975	6.90625	-0.153111	2.91102	1.1596
-1.14351	0.650614	9.6215	1.12373	6.59518	0.870713
2.26188	0.134306	5.28401	2.67836	5.4056	1.43613
8.62719	-0.0880733	7.38827	0.22735	5.21228	-0.0996471
-0.480615	-1.62633	8.01561	2.24086	5.64918	0.05716
8.63717	-1.94518	-1.4997	2.76244	3.28176	1.09606
2.07271	-0.558919	6.45958	-1.56711	-2.90124	-1.96164
0.753467	1.79895	0.649813	-1.68346	6.04942	-0.252758
3.82645	3.47519	6.70557	-1.4426	7.87871	3.66155
-2.15107	-0.312163	0.929423	2.4186	0.650714	4.04617
8.77924	-1.02867	8.42094	-1.40291	7.42371	0.993699
7.85282	-0.934505	7.96966	-2.38888	3.4315	0.131407
0.407666	1.76513	6.05088	-0.780312	-0.553247	4.05918
0.727457	2.98809	3.59778	2.72328	5.04511	-0.271151
1.24194	-0.337663	3.71166	3.57716	3.53408	1.02959
1.31022	-1.62386	5.1788	2.49234	5.31231	1.63302
1.57689	-0.359204	8.40066	-0.143385	9.09444	1.481
1.09807	-0.166896	3.56064	1.5962	5.13154	0.298094
7.82533	-1.74817	9.13573	1.06578	6.54143	-0.143676
1.13211	-1.18115	-0.888455	2.26858	6.11275	-0.425579
6.54415	2.14058	6.26372	2.05806	6.04991	-0.430232
7.49615	2.21071	6.34112	1.82471	6.06611	1.96449
3.52034	4.23731	8.68332	0.486198	4.33584	-0.141146
1.68337	-1.13704	8.99341	1.25823	5.80891	0.993355
0.595501	-3.25943	6.26268	2.4271	2.58553	0.663117
0.180043	-2.9159	5.4814	2.65978	5.5266	1.20917
3.16927	3.36955	5.42707	2.37258	5.81557	0.297523
9.19499	0.109261	7.43721	-2.2316	3.14249	0.818785
-1.47737	0.853586	-1.75401	2.25897	5.58571	0.0632874
0.744845	-0.645661	5.44449	2.61541	3.564	1.66953
1.53483	2.24269	7.3949	0.47925	2.8039	2.8295
0.773864	-0.748769	2.05216	4.27983	7.64064	1.39913
-1.01663	-0.464198	5.58813	2.47039	4.2256	1.14269
0.412583	-1.76014	8.53494	0.984449	8.43077	1.69295
-1.77731	-2.05104	1.96625	3.63883	4.45129	2.85751
-2.1729	-0.639707	6.51426	2.19104	-2.56216	-0.309924
1.18994	-1.82433	7.65731	-0.398948	4.60408	1.28448
0.189826	-1.2061	1.96808	2.69729	9.64542	-0.690695
-0.562878	-2.21245	8.13356	0.185153	7.67941	3.03612
0.816529	-0.781558	6.8474	0.176966	8.24191	1.67596
1.05441	0.546368	0.0201601	1.47398	6.35885	-0.892736
1.76527	-1.0667	8.02088	-3.20016	4.17289	1.469
-1.53574	-0.0897756	5.25103	2.72791	0.415484	2.39745
0.88936	1.1465	8.63278	1.31656	5.42688	1.25058
-0.340584	-1.84877	8.73957	0.694808	5.34191	2.13356
3.53062	4.78833	4.92067	0.122978	6.08399	0.252666
-1.95344	-0.765611	-1.87984	1.92346	4.79089	2.43841
-0.912419	-1.00933	6.61722	1.76407	7.74955	3.06281
-3.29786	0.462521	5.60807	2.48464	7.32353	1.66729
1.60571	3.94722	5.56479	2.00093	7.13817	2.10987
-2.24214	-2.85592	0.367066	4.1096	7.45438	3.54514
0.244723	0.2361	7.50899	-2.59295	2.63612	1.04269
2.07974	-0.367636	7.45299	-0.859082	8.33508	2.03372
1.95647	2.54067	2.96904	0.962454	9.22646	-0.0385344
-0.880305	-1.41598	4.97001	2.22967	9.0738	1.66102
-0.963456	-0.819276	9.55296	1.19574	8.43194	1.99231
-1.62527	1.28957	4.5598	2.37805	9.01471	1.72069
1.13608	-0.636819	9.06126	1.32042	3.62052	0.770958
0.784032	0.268007	10.5464	0.259477	4.21928	0.438842
-0.874145	-2.76926	0.488972	1.22587	2.31601	3.64302
0.636611	-0.178442	4.44763	1.95595	6.96971	-2.60555
2.96146	0.406731	8.26014	-3.02236	4.01224	2.72034
0.813837	-0.88671	2.0583	0.56905	7.19687	2.33424
-0.284378	-0.849347	2.64162	0.327447	5.05518	-0.717567
0.697306	-1.99555	3.25248	2.48597	5.94829	0.295338
-2.37374	-2.6759	2.85144	0.608394	4.91988	-0.0317862
-0.905684	-2.64041	2.74868	0.643398	2.42208	0.757637
2.3272	-2.13433	7.83848	-3.08989	5.06571	0.407063
3.05658	-1.07558	2.75807	-0.0926378	1.13796	4.66132
-1.79364	-1.9912	1.1546	2.82643	7.32974	-2.85738
0.000665876	-1.29817	2.71794	0.071065	3.72472	3.7538
-2.61781	0.928628	6.15081	2.31742	5.25092	0.937378
2.06238	-1.80437	6.40309	2.43069	6.29178	1.15788
-0.175571	-0.164513	-1.98191	-4.3229	2.92409	0.668558
-0.599111	2.03962	-0.445935	3.90731	2.51749	-1.4303
1.43841	1.16732	2.48071	0.507967	3.31232	0.575298
-0.538653	2.79442	4.31296	3.80533	6.93984	1.67735
-1.07098	1.59523	3.07942	2.36387	7.80262	1.60741
2.05903	-2.92861	4.29423	3.20578	0.796933	4.43447
0.110217	-3.38008	3.437	0.0017952	5.92747	1.41998
-2.53861	-1.7499	4.51306	0.199047	-0.851118	1.97101
0.12406	0.577749	3.51068	2.44072	7.24996	3.93927
-1.99879	-1.44486	7.77179	2.45056	6.66664	3.5237
0.952852	-3.09122	2.67606	3.83788	8.39893	1.2956
2.7983	-1.07129	-2.76782	1.405	9.1934	1.34776
-0.993686	-2.209	8.60966	1.17057	3.17482	-1.23922
0.655923	0.999412	7.88485	-0.0691472	2.36447	-3.1511
0.503008	-2.75034	4.11234	3.25587	8.75937	1.29253
-2.28612	0.549887	-1.19636	0.830361	5.27212	1.90885
-0.701898	-1.05994	3.64275	4.05794	5.27134	2.34584
0.918511	-2.14042	9.18683	0.802867	2.63504	1.64548
-1.11499	0.508677	-0.543208	0.662835	-0.250851	1.86537
-1.93671	-1.00556	-1.8995	-4.13369	8.2396	0.981795
-2.54285	-0.669648	7.62654	2.79984	6.94861	2.6124
-1.98839	0.899044	3.48819	3.0919	7.57508	4.25978
-1.48825	1.48757	6.20777	1.66084	7.6742	3.10755
0.835502	-1.08947	6.31684	1.77142	4.50528	3.3485
-0.256841	0.139896	1.21689	-0.988003	2.10255	-0.477512
-1.3233	0.222339	6.72751	-0.609072	5.3015	1.96902
-1.93521	-0.497684	2.50379	1.98926	8.42765	1.18425
-1.29356	1.27865	8.14369	1.83136	4.94324	0.63537
-0.10772	-3.32085	3.41435	2.55114	4.92412	0.139679
1.46574	-2.0322	5.84431	-0.144361	6.80098	1.98733
-2.33782	-1.43546	8.56573	-2.49465	6.48362	2.75231
0.275154	1.22559	8.51779	0.114383	8.63366	-0.422992
0.834479	2.67197	3.80466	0.772633	5.95477	2.94894
-1.11715	-1.06728	3.15451	4.34374	6.33046	1.39931
1.62442	-1.63668	3.90948	2.87517	4.96706	-0.0588318
-0.2483	-1.07713	2.86171	0.104901	5.60896	1.32287
-0.338663	2.43558	9.51751	0.962691	6.78018	3.91466
-0.0221799	1.50234	5.85099	-0.845192	6.15242	1.03692
-2.63314	-0.065874	6.25023	1.47027	5.58888	1.42417
1.20409	0.253384	5.34612	2.59008	7.43327	4.11038
-0.931973	-0.381587	9.21261	0.535215	9.53441	-1.92948
1.53101	3.74785	7.28556	1.56053	2.55221	2.28161
-3.02534	0.547435	6.51761	-0.823501	8.44107	1.33268
-0.540832	2.42552	0.456408	3.96878	9.97352	-2.16061
5.34977	-0.906233	8.06119	1.85156	4.09223	1.3327
-0.0599827	-2.60471	-3.01205	0.968902	1.83575	1.5217
6.59277	-0.736308	5.33813	-1.06069	5.40704	1.39041
-1.94737	-0.323096	6.54267	0.910514	7.17373	4.02022
-0.58121	3.52195	6.28053	-0.601424	6.52206	0.190209
4.76386	3.05781	7.58197	2.25653	8.056	2.93497
0.87423	2.16573	0.131251	2.96303	3.06111	0.378106
-0.429793	1.29615	3.39512	2.75968	3.57432	1.95227
-2.09347	1.02027	4.83475	2.83825	7.62066	3.44237
2.66522	-1.61813	5.68794	0.558516	6.02295	0.643433
-0.983609	-1.95111	3.68269	3.21143	5.28096	1.56773
0.317748	-3.46751	2.75329	3.42408	5.48959	0.499267
2.3366	1.72475	4.80478	0.430846	7.63358	-0.289129
0.0990904	-0.830114	6.07261	1.99876	5.48874	1.78791
3.88343	4.05418	5.13668	-0.11227	5.63866	0.516096
0.298543	0.331465	2.29736	4.86041	0.112603	4.54115
2.04145	4.52067	4.35165	2.67538	6.97885	2.13972
-0.371573	0.996735	7.02631	0.0275448	7.21644	3.95549
1.3427	-2.20484	4.17748	2.98651	6.18017	-0.119152
-0.288096	3.89627	7.08135	0.357248	7.03164	3.72697
-2.44962	-2.25845	3.04375	2.43424	6.06212	1.01239
-0.718107	0.668286	1.09376	3.9469	5.93754	1.3605
-0.16368	0.0420618	9.86052	-1.92219	5.17657	2.48035
-0.693478	-0.712902	1.52633	0.765823	9.66955	1.25636
2.48516	-2.52753	8.39453	0.976969	5.22045	1.43456
0.766576	-3.25026	3.78659	4.19561	7.54172	4.33876
0.38786	-2.4111	4.97713	-0.552525	4.61464	-0.473393
-1.15897	-1.73509	6.06502	2.18239	7.59737	1.32578
-0.938338	-2.12526	7.13522	1.37851	0.211466	4.543
-0.903054	-2.28463	3.61373	3.95127	0.169584	4.46235
0.701525	-0.829383	1.29245	-0.868557	9.32845	1.45611
1.35389	1.87997	6.5506	-0.926201	6.96037	4.12017
1.36306	2.5731	7.09351	1.04596	7.51652	4.3009
-1.57176	-2.37666	8.52816	0.927703	0.319543	4.5257
0.0843465	-0.0781694	2.09347	1.25955	8.87754	1.84806
0.311502	-3.87559	5.368	1.1728	8.02814	3.12033
7.64944	-1.43377	9.36004	0.700564	1.89962	3.90992
-0.101513	0.671662	4.16763	0.951267	7.02243	3.49019
0.692066	3.35249	5.37934	1.35523	10.5656	-0.392286
2.93698	-1.17165	5.79048	-1.33608	5.56926	1.70724
-0.147348	-2.15748	4.72955	-0.218062	8.50437	0.534796
-0.251006	-0.146114	2.43784	4.55374	7.62001	3.92846
-0.322027	0.202424	9.20912	0.650636	5.26392	0.189264
-2.66667	1.67902	4.30175	2.49876	5.37756	1.04919
0.0130889	-2.65273	3.01786	-0.623173	8.73724	1.61766
-0.583686	3.18964	8.73059	-2.37154	3.92684	2.25183
-0.887853	-2.35132	0.452744	2.34508	4.60138	3.48736
8.75629	0.228685	1.45743	-3.16679	5.59397	1.62629
10.1149	-0.930624	9.40496	0.932299	5.65839	1.68185
7.37212	-1.9545	5.14641	2.53446	3.53319	0.510155
0.838402	1.32248	3.70609	4.32877	9.11576	-1.07736
-1.67701	2.38552	7.57806	1.89399	3.70114	0.91536
7.59647	-1.4571	8.85553	1.5102	4.99637	-0.237815
8.72875	-0.644968	-0.545966	3.3265	5.62852	-0.605796
9.49491	-2.60643	4.39089	3.41174	-0.0927002	3.89431
0.833787	3.36875	8.4929	1.13392	-0.437238	3.84276
8.68309	-1.7114	6.66287	-0.579711	0.981895	-3.72521
9.35137	-2.27254	8.55606	-1.74378	3.66227	0.776096
9.63298	-0.394805	4.84681	3.13017	7.32589	4.44597
7.8574	-0.827451	1.66867	2.44238	5.17044	0.18266
7.40332	-0.970049	0.592172	4.1384	3.43975	1.50962
8.06125	-2.69186	4.17339	-0.654967	6.10968	0.389399
8.70952	-1.44976	1.79767	4.46851	5.76344	-0.198573
10.1826	-1.06361	-1.26871	-2.92927	-0.859915	2.21897
1.69123	-0.993309	3.47944	2.10017	3.22478	1.68558
7.66539	-1.05349	-0.717946	1.95675	5.27833	-0.828369
9.62406	-0.0124746	8.08051	-0.204876	-2.85154	1.52373
9.88504	-0.817911	7.43789	-0.287114	5.99881	0.563938
9.05374	-0.0232726	3.12578	-1.38712	6.51507	0.151965
1.51491	-1.50945	10.2974	-1.71321	5.22035	0.596374
9.89253	-0.97643	6.86668	-0.265143	7.48513	1.69059
7.49912	-2.11331	1.45291	0.681429	1.05256	-0.989052
9.50834	-1.46141	1.76377	0.941243	1.15464	2.33785
3.94789	4.47066	6.70444	1.23977	7.74459	3.68862
8.65457	-0.54848	0.398937	3.73779	4.02096	1.5277
8.6637	-1.19682	6.90129	0.707646	1.05974	3.64851
1.72117	-1.54993	3.54476	3.93426	4.49467	-1.27263
8.33945	-2.48337	4.55194	0.402382	5.01036	2.69365
10.431	-0.206412	4.28534	3.27353	2.14908	3.34132
9.37652	0.459431	0.398088	4.45415	5.46759	2.00228
7.51654	-2.29673	6.80651	1.40796	7.23542	0.0405792
8.23508	-0.920152	3.64841	3.03719	5.6129	2.09969
0.592104	3.7386	-0.0701155	4.02521	7.84078	2.51143
9.97756	-1.16805	7.96252	0.828297	5.55086	1.69752
7.30676	-1.42474	5.63547	2.40652	-0.618812	3.77006
9.26046	-2.03473	1.04811	-1.99471	4.72462	0.818124
-0.82981	-2.06253	7.4593	1.16003	4.00206	1.79085
9.92718	-2.33613	-3.49124	-0.49485	8.46889	-0.174608
-1.28438	-2.21982	-1.80789	1.95236	4.94629	1.36456
0.888731	3.47711	7.30184	2.33269	9.83551	-1.19477
0.843791	0.233655	7.78563	-2.98604	4.09237	-1.01388
-1.12475	0.658904	3.7148	4.47644	4.09423	2.82722
0.647715	2.4344	7.16007	-0.26535	6.42272	0.355054
-2.45542	-2.2844	0.132061	4.3072	2.95557	0.0598215
3.02661	4.40239	7.75639	0.362209	0.129815	3.6369
0.436756	1.79618	1.97298	1.61029	5.51457	2.32318
-0.390259	-1.14832	2.10709	4.20165	2.38957	1.96434
1.73069	-1.15827	4.29114	-0.0512418	1.35018	3.60591
-0.619424	0.854477	1.10133	-2.57998	6.21975	2.00897
-0.378457	-3.49835	3.84396	0.266227	4.81573	0.365008
-1.82698	-2.34926	9.08448	-2.32906	7.06896	0.946751
-2.42465	1.17019	1.36533	3.08576	8.51607	-0.52539
8.28132	-0.984632	3.4292	0.16704	5.16592	1.97318
-0.531145	2.09218	8.08357	3.00722	2.71227	4.80963
0.99772	2.18135	2.16466	3.70573	4.92981	1.08417
0.104136	-1.56613	3.67438	-1.28545	3.71384	1.38667
3.08126	-1.90847	7.14943	1.62084	8.02637	2.08412
1.91002	2.48026	6.97208	-2.4758	-0.963341	0.557144
-2.09964	0.536443	8.70525	-1.05967	5.41366	1.80041
-2.20986	0.641325	2.41255	2.8914	7.58493	0.666125
-2.18496	-0.64481	2.56121	1.3803	7.11276	3.59382
-2.83442	-1.10093	6.05652	2.1426	6.05959	0.723194
1.40485	-1.91998	5.09472	0.431978	4.40742	3.48023
-0.70378	-2.57522	4.34049	2.34191	4.63249	1.05125
0.865837	-2.00186	6.34623	2.32961	5.18978	2.00242
-0.735956	0.599939	8.35548	-2.71637	7.11731	1.54692
-0.176646	3.67218	7.17304	1.94475	9.51304	1.40702
1.04496	1.77569	7.38035	2.17592	3.75379	1.36024
-1.67684	1.11919	1.87062	2.7046	7.68805	2.99072
-2.36113	-0.369322	5.80898	-0.625616	4.8819	3.18619
-0.0300542	-3.14631	5.75991	0.792118	7.52339	4.65088
-2.72037	-0.140555	5.30797	2.76533	7.26239	4.37777
-1.63826	0.536409	6.2017	1.68197	5.39317	1.31806
1.14095	-0.308369	7.04036	3.63809	7.07649	1.76753
0.0730279	-0.95	5.97145	2.55038	5.30793	2.28385
1.9165	-1.80868	9.03715	0.0700469	2.83264	1.58023
-0.0736002	-0.624447	5.22641	-0.0746791	4.86152	0.778542
0.764193	-2.50422	0.988254	0.477642	6.31101	0.974077
0.472057	2.19815	4.82377	-0.459548	4.16207	1.1349
-0.291031	-1.39321	1.32221	3.77388	-0.157176	0.751903
0.925522	-2.52049	3.03872	0.0460192	5.47019	2.18551
0.801366	2.53924	4.3181	0.283882	9.9254	-1.48108
2.9679	3.09764	5.44046	2.00892	3.14334	1.46481
-0.413428	1.07748	9.00032	0.805691	6.10884	0.680934
2.64498	-1.55565	1.58391	2.11147	0.189325	0.438325
-1.95468	0.685315	3.50295	2.14948	9.05072	0.581848
0.316215	0.296751	5.04912	-1.03594	7.46341	4.28681
-1.80113	-1.35078	-1.48598	-1.73302	5.43884	-0.107545
-0.666211	-0.889186	0.239211	0.306452	7.45731	4.15247
-2.30077	1.14182	3.14253	3.13925	0.0685807	4.10749
0.469097	-2.93875	6.36779	2.56562	4.41585	1.13626
-0.398691	-1.36287	6.9394	-0.42355	6.32201	0.96443
-1.35597	-0.667183	2.32478	3.22151	3.94314	0.971907
-0.474061	0.486074	3.74675	3.44899	4.32441	1.95239
-0.404562	2.18029	2.64516	2.30781	3.91593	0.358038
-0.516288	2.39848	2.07448	2.35597	8.97459	1.60931
-0.258278	0.244032	-0.246616	-0.0949859	3.7129	0.327241
0.959697	2.59852	0.213282	-0.101096	9.4354	-1.08292
-0.75225	0.221928	1.78054	-3.13941	7.51041	3.53728
-0.451481	3.50081	7.04444	2.1748	-0.798391	1.30057
-2.612	-0.229056	4.56011	-0.789345	5.03695	2.15044
2.0776	3.82124	3.01336	1.33832	4.75129	0.403512
3.80689	4.1812	3.30499	2.61188	6.6435	2.48986
-0.235486	-2.64465	4.86699	-0.493634	3.03691	2.4699
0.0643738	0.158052	0.546774	4.35494	9.29702	1.31959
-1.21511	-2.47313	5.27036	2.22415	6.06331	0.915794
1.70784	2.40403	0.0929098	0.184149	5.2368	2.5653
-0.225407	-2.10094	5.58486	2.55355	3.13832	1.35856
0.913257	2.27781	3.58332	2.35258	4.89042	1.52986
-0.567466	2.28868	3.91706	3.40018	4.23756	1.35102
-0.496717	-3.1783	2.72887	-2.21643	3.57031	2.16602
0.424567	-0.497402	6.44767	1.62446	3.90542	0.0904289
-0.509796	-2.43715	-0.334751	0.541972	3.65215	0.402454
2.25919	3.90622	3.41173	4.62165	-0.508085	4.20284
2.59747	-0.132429	6.55566	2.38344	5.61265	2.43168
-1.07357	1.38505	6.13626	1.89754	8.1589	1.84017
-0.860423	0.591391	-0.370538	4.23466	7.18709	2.1865
-0.280927	0.183011	-0.291394	4.05132	6.83054	-1.44565
-1.79106	-1.76571	5.70504	2.33495	0.082368	-0.42434
1.59138	4.11709	1.97173	2.91558	8.01251	2.12007
0.972766	0.619399	3.5441	1.61692	9.25316	0.0310304
-1.86589	1.28748	8.3429	0.949102	8.24665	1.5657
1.67106	0.789699	3.29925	-1.64344	3.37958	0.231674
-1.07662	1.00934	2.66381	4.30082	5.44789	1.93751
1.45539	0.54386	1.34821	1.98863	6.69952	1.76185
1.05648	-2.84687	5.13491	0.393814	5.32989	1.64388
0.072648	-1.58704	2.66661	-1.46348	6.0502	0.0426202
3.83427	4.18287	0.495335	0.326669	5.73467	1.22905
-1.5964	-1.6329	5.89798	1.58409	9.21379	0.776965
-0.548806	-1.40868	5.92226	2.45742	4.82034	2.78274
-0.776116	0.144795	4.30094	3.41945	4.14662	1.95512
-2.44206	-0.154987	4.07467	-1.2177	3.51277	0.525537
2.01762	-0.28389	3.88511	4.3137	5.81212	1.33634
1.58145	-1.80954	0.498005	4.03536	6.31724	-0.356225
0.0628429	4.0171	1.51459	-1.38591	7.62841	2.26332
0.686969	2.70755	7.7012	1.39129	7.39109	4.37552
-0.255721	3.18707	4.38064	1.47692	9.09274	1.70815
0.469103	0.0410625	5.07503	0.255215	2.20522	2.32194
-1.64149	0.309189	4.16621	2.92263	5.83821	0.746489
-1.71613	-3.17852	1.98718	2.0089	5.36727	2.46521
-0.882387	-2.13907	10.0333	1.0068	4.39424	2.67148
1.14291	4.1346	3.95291	0.00889267	6.09839	1.17473
0.887522	-0.429438	-1.10756	0.548936	5.09177	-0.72337
0.282643	2.55914	1.40036	0.260587	3.95537	0.537551
0.813852	0.0957385	1.13244	1.95401	6.75777	3.41579
0.341446	3.47467	8.28197	1.68626	6.46408	1.40541
1.84417	-2.53585	6.20833	2.29184	8.34769	0.831046
0.543673	-0.253544	0.84095	-1.73329	8.04946	0.314244
1.21243	-1.63913	2.66709	-0.114298	5.71423	2.49623
1.03129	-0.24069	1.92103	3.17007	6.33681	2.26233
-0.525691	0.04168	7.21348	0.627063	7.66359	4.24518
-0.739168	0.978041	2.16015	3.03607	10.4969	0.0284853
-1.09233	-1.49426	2.76475	4.27012	6.06258	-0.110427
-2.26643	0.294489	4.10637	2.85821	5.29332	0.786965
-2.22828	-2.20316	3.09929	2.16797	2.79392	1.72388
-0.616501	1.07948	6.17986	0.867017	2.60728	1.40185
-2.13368	-0.998763	2.94685	-0.889567	2.80111	0.982663
-2.07441	1.05217	3.55812	3.99491	-0.621058	-1.05915
-2.32431	-2.17446	10.4925	-0.724438	7.80597	4.82042
3.09128	3.50756	7.98437	-0.522636	6.56696	2.84101
1.12308	1.64028	5.47138	1.53986	6.80208	0.593522
1.1113	-3.14381	3.47657	0.987115	3.60908	3.19201
-0.199859	-2.91698	8.0652	-2.27824	3.08615	-1.83019
3.58871	4.5369	7.58816	0.20501	3.72705	1.56501
1.43251	-2.11466	-3.45032	0.215364	6.96541	-2.31777
-2.22491	-0.798727	5.67267	-0.0644206	5.26662	1.45137
2.1638	-1.01974	-1.13402	1.64381	7.49921	4.11247
2.17553	-0.466589	1.2404	3.19096	7.63288	4.54898
1.9758	0.612567	5.66204	2.63132	4.7181	1.49066
0.11839	-3.93633	0.852336	1.69904	8.82628	1.00657
1.39188	0.185278	6.46613	1.5228	6.38757	0.529083
-0.718028	-0.979335	-0.311175	-1.4162	2.31556	1.34206
1.5988	1.56366	6.69522	1.79917	5.97565	3.2123
0.195688	-2.70826	1.81786	2.61898	3.13603	0.731331
2.5302	-0.685288	8.22172	-0.972299	3.13887	1.26577
3.1401	-1.43055	-2.57532	1.65493	3.1602	0.190264
-1.66336	-1.89714	6.62101	1.24948	5.96845	0.374018
-1.07487	-0.155447	7.63485	-2.2606	6.1281	-0.651395
2.4748	4.68897	1.00082	1.76242	4.13141	0.366479
-2.10861	-1.40285	6.75275	-1.20461	5.39868	0.54209
-0.0532002	-2.92682	5.19082	-0.360917	5.52527	1.28904
2.16035	-0.274502	0.728717	3.26841	0.240357	4.02192
0.688746	2.20199	6.59351	-0.181017	7.5986	4.75579
0.963079	2.94703	2.29303	1.85155	7.90431	3.8088
-2.33951	1.05218	8.64756	-3.12999	7.61796	5.10608
3.50488	4.66915	3.38797	3.94643	4.86449	-0.423017
1.73472	-0.663899	2.33841	0.929666	4.8293	0.401829
0.969182	2.85786	4.07484	0.127834	5.91086	1.13642
0.527092	-2.3202	8.41459	1.47259	3.1937	1.1821
-1.27113	-2.27095	4.83427	0.114802	5.82964	-0.240089
1.54383	4.33687	3.35107	3.48334	3.13454	0.964647
2.37387	-1.8886	5.84026	2.75311	7.96616	2.43302
-1.3317	-1.30008	4.84422	-0.352435	6.40948	0.387245
1.00455	2.42479	5.4913	0.698664	8.67448	0.0494234
0.172583	0.356256	2.56473	1.98778	5.71497	1.25998
3.32827	3.59284	8.92037	-2.7815	7.352	0.377626
0.893552	1.28628	7.0862	0.975383	3.10797	-0.952736
2.10415	-0.0766837	2.92273	3.33032	-1.77835	2.11479
1.29125	-2.47189	8.93084	0.369403	7.93238	4.27568
1.46083	0.944701	1.90865	4.09901	6.41103	0.801097
0.451677	-1.03584	6.89534	0.296535	1.5767	4.23146
1.33475	-0.680378	0.836143	1.39892	5.26123	-0.38283
2.65173	3.35793	-0.800078	2.73901	3.79196	2.19971
-2.54656	-0.138753	0.224074	0.975555	9.55836	-1.40739
1.85851	-3.11372	3.46252	3.62812	4.7818	2.58343
3.23676	3.33506	7.30069	0.0996852	3.93447	-1.09258
-2.52253	-0.203664	6.17771	1.11202	5.49648	2.29003
1.55079	-1.51787	3.92549	3.05205	1.15493	1.08966
1.23506	-0.526708	3.17789	0.149699	6.36226	1.67216
-1.70634	0.292323	6.81445	1.90708	9.8822	-1.15623
2.14201	4.13899	0.5624	1.18074	0.574228	4.40332
0.633925	0.912039	-0.227171	1.3197	3.39594	1.02664
-2.76513	0.202424	3.5299	3.83363	5.57104	2.61329
2.89797	4.41043	3.9281	-0.379132	-0.321415	4.19367
0.461568	3.50756	3.50541	2.89668	1.46048	0.512349
-1.15465	-2.5222	7.7481	-0.210283	7.67487	4.99064
-0.714062	-1.76067	5.41168	2.11494	7.65093	4.09042
-0.347009	-0.265739	3.47933	3.07374	7.52238	5.11004
-0.806934	1.17012	7.66385	-0.165784	4.42213	0.26347
0.515802	2.00213	5.98277	2.42992	7.4011	1.53424
1.69845	-2.33725	0.498267	2.86105	4.41071	1.72643
0.472266	-3.38508	9.15622	-0.0596407	5.50843	2.21338
-1.8516	0.801173	5.92126	1.04684	4.92077	0.88257
-3.02254	-2.08897	1.61299	0.852339	6.50847	2.0152
1.84103	0.387872	3.51357	-0.248513	2.97973	-1.36998
-1.52964	-2.66714	2.84769	-1.08442	5.0613	1.32077
3.44317	4.00654	-1.71068	0.973938	7.71764	3.34405
1.15598	-2.73747	5.75818	-0.259268	7.45169	0.883498
2.24312	3.08285	4.43037	3.05624	3.73392	1.29143
-1.59268	-2.68492	6.1136	2.16514	9.13291	-0.692982
1.53806	-1.31125	9.7502	0.985823	4.74987	-0.631984
0.30453	-2.3614	7.81465	0.937793	5.53964	2.13507
1.58222	-0.669732	8.92233	0.527397	3.79946	2.09094
-0.288368	3.13236	9.64595	0.191578	8.34924	1.34259
0.295023	0.285015	8.07303	0.39818	0.560043	4.39386
2.62647	3.39835	10.4202	0.0981161	4.86273	2.23621
-0.755382	-2.95205	9.60293	0.636999	0.919369	-2.12828
-0.631251	-1.55925	6.88512	1.84068	8.84389	1.86929
0.766782	0.348245	10.0212	0.419982	2.86668	1.45575
-3.1749	-0.53338	9.21189	1.18906	4.30608	1.03522
-0.382401	0.646358	3.74716	-0.0999663	3.63121	0.316703
-0.927359	-2.40791	9.97771	-1.29225	4.05809	1.13753
7.58545	2.23433	0.813481	3.88277	3.27778	1.10122
-0.159708	-2.32118	4.52195	3.41972	4.37663	1.92327
1.04949	0.490576	1.49201	1.55834	6.27272	1.03305
3.5473	3.75381	3.30132	1.53679	3.31626	1.35882
1.60133	0.303627	9.53439	-1.31418	7.71656	4.69502
-2.38195	-1.46321	6.52933	-1.19926	7.14798	0.373545
5.97363	-0.592902	0.72869	1.42154	5.42652	-0.842437
1.95036	2.10617	2.72682	4.12133	2.83175	2.18676
-0.163327	2.63293	1.98531	4.62657	1.6039	3.63433
2.66005	-1.40943	3.43428	2.86366	3.05158	3.58335
1.26737	-0.740099	-0.132006	4.43092	8.13411	1.31951
-0.726727	2.81567	7.09783	-1.35974	2.87528	1.33337
0.516479	0.103619	3.48604	4.93283	5.37073	2.26045
6.51336	1.77715	3.47556	3.07829	6.33155	1.87805
2.65912	4.43522	9.08389	-0.722245	4.17428	2.15949
0.967549	2.38149	6.37696	2.37889	5.06193	-0.0395873
-1.8525	-1.63059	0.953829	0.195732	6.46176	1.87153
0.14382	-3.36451	6.24378	0.126994	6.77867	-0.383576
2.95096	-0.429467	1.83659	-2.70447	5.76214	2.36732
0.939006	-0.0449011	4.4735	0.337867	-0.505707	-3.82547
-2.04714	1.36269	7.7575	1.87619	7.74438	4.13555
-0.0442551	2.8551	4.1181	2.3625	7.6038	4.74987
0.505881	1.80266	6.38631	2.08721	5.86581	2.73221
0.350273	-0.377714	6.81394	0.948433	2.9811	0.400876
2.78294	-1.1172	-1.88707	1.04734	6.8029	2.42134
0.0942744	-0.416051	5.71249	3.05371	6.79383	2.93696
-0.737739	2.36393	7.38893	2.9322	2.8794	1.39004
2.81971	3.68632	-2.36115	-1.78963	8.07906	1.21521
0.704761	3.2335	7.79942	-1.33785	5.78298	0.929752
0.469083	-1.9726	2.49101	4.48484	-1.27417	-2.68597
1.76532	-0.337355	2.84844	3.9735	5.04433	0.393868
-1.84844	-1.82739	7.57129	-0.526562	7.58446	5.20041
1.19662	-1.91591	7.66484	-1.46006	7.43756	1.90239
1.16044	-0.614609	0.987677	0.0994405	5.44443	2.68154
0.435737	-0.909704	9.93303	-0.540007	3.03298	1.93506
6.7734	1.29305	8.1126	-1.27898	4.81683	3.14518
9.11851	0.45834	8.20256	2.77291	5.1739	-0.0645543
0.0693375	-2.11636	4.6039	-0.191764	3.31462	-0.147128
3.01056	3.31495	9.68845	1.16722	4.04193	1.9128
7.07245	1.78655	5.10099	-0.545277	5.3652	-0.0282493
9.24095	-2.47419	4.0639	3.46545	3.3342	1.43873
9.80498	-1.17953	5.40744	2.23694	8.3078	0.817852
9.65849	-0.970123	2.71611	-0.207843	2.55598	-1.17014
6.46533	2.40602	4.87813	-1.05574	3.55878	0.856664
7.42048	-0.654234	3.44025	-0.282812	5.14037	1.76514
8.32148	-2.85127	0.132228	4.09222	0.373217	3.76216
7.84646	-0.288696	3.72736	3.53649	8.0395	-2.94181
9.52529	0.257938	8.29476	1.81154	7.52618	4.89527
7.67773	-0.241521	7.06742	2.47141	3.84333	2.84123
9.8922	-1.65951	5.8908	2.08491	3.27009	1.438
8.9742	-1.77376	5.38034	2.86785	7.40058	2.79123
6.94506	-0.914819	6.68895	0.88723	7.00375	0.290233
10.4101	-0.684775	0.465077	4.33682	7.80367	5.05636
9.33153	-0.892189	4.16866	2.94435	2.2085	1.86872
1.12726	-2.65679	3.37039	1.61057	5.85707	0.185289
10.5007	-0.0809947	6.41549	1.81348	8.97177	-2.15855
8.94525	-0.969107	8.55966	1.86826	9.5617	-1.26708
7.67624	-1.99553	8.85449	-1.49828	7.6933	3.22659
8.07116	-2.05651	6.02957	2.61275	6.57211	2.34276
9.40658	-0.907318	5.39494	2.57591	9.23242	0.706987
10.0099	-0.47634	3.45584	1.94308	-2.41332	1.32764
9.19798	-1.44178	5.77808	1.09569	4.25504	0.913701
10.3446	-0.36813	-1.01047	2.7837	-1.41462	2.62002
1.24116	0.793321	2.12281	2.76292	4.925	-0.2059
7.94914	-1.56044	3.01398	2.53214	2.5097	0.970903
8.34535	-1.3594	5.42381	1.5198	-0.91943	3.40949
-0.684808	-0.739361	5.52175	2.09549	2.70333	2.06565
-2.31295	-0.424181	1.04306	-0.0695361	-3.2462	0.465227
2.01387	-1.55171	7.45407	1.65623	7.78839	3.86558
9.21437	0.427146	9.15753	1.35357	8.37884	4.6277
8.52694	-0.870692	9.07612	0.562449	8.23827	4.72936
8.79883	-2.11847	5.06857	1.77209	5.40802	2.03621
-1.89676	1.81791	7.05673	-1.71012	5.24088	0.733021
7.67195	-1.24925	7.76821	1.89889	5.4353	1.12092
8.88502	-1.57855	3.0865	0.89469	6.56662	2.48043
-3.27775	0.383306	1.93548	-0.0403833	5.24136	0.0532842
9.82093	-2.26601	-3.22453	0.555327	4.75901	0.455263
0.311606	-1.49504	8.0865	0.504791	9.36089	-0.517366
-0.195978	-0.875201	8.55711	0.844806	3.55857	0.907443
-0.624963	2.42496	8.39307	0.495679	5.45601	0.729055
9.69997	0.659351	-2.24832	2.11946	6.71601	1.19048
-1.16626	-0.901206	6.51513	2.37595	1.17773	1.4055
9.69764	-2.23306	3.62559	0.845925	3.53768	1.38172
-0.726628	-0.756732	7.46437	1.27839	3.82925	2.01768
5.60401	2.56395	4.77661	-0.596547	8.24065	4.67498
0.0955987	2.0539	1.0743	2.61764	7.53774	5.06379
0.44602	-2.78508	0.028532	3.98774	1.93738	3.73235
0.683702	-0.148978	5.74375	2.43745	9.48635	0.730732
-0.00977376	-0.53788	2.24895	0.328859	6.33239	0.946747
-0.741165	-2.16594	2.01115	1.42517	2.51389	1.73335
-2.33982	-2.20481	5.70171	0.505987	5.93434	-0.325544
2.18317	0.271291	-0.987654	2.64561	8.205	-2.1432
0.680415	2.55781	-0.994126	3.22901	7.07588	1.5843
3.45339	4.28254	-2.76699	0.979393	6.36259	0.713108
-0.441292	-1.37996	1.87683	2.07938	3.34655	-0.238316
-2.05585	1.32308	-1.34424	2.6682	7.1464	-0.965296
3.81453	3.88676	1.56146	2.98967	3.20502	0.886336
1.62947	4.47409	0.832275	3.88177	4.28692	0.944245
-0.0229275	-1.52181	1.90619	3.26736	-2.3778	1.92655
8.14652	-2.46848	6.46039	1.69383	5.15945	1.73483
2.67627	-0.555839	4.82306	-0.766565	2.05873	2.18416
8.20042	-2.56052	1.30216	3.5636	8.06457	4.94475
3.8948	-0.873136	2.04749	1.81751	6.09603	-1.02676
2.05546	-1.26816	8.13209	3.03908	8.41783	-1.27449
8.00952	-1.24948	6.3159	0.899608	4.04544	1.4541
6.34788	-0.77984	3.10539	-0.485204	8.241	0.957024
2.15686	-1.06623	8.53527	0.821114	7.32354	1.54289
-0.674839	0.887111	8.84804	-0.125309	4.29954	-0.0214851
10.0244	-0.495403	7.31241	1.92408	4.07605	1.69167
6.81388	-1.20992	8.11385	-1.27745	2.74841	1.48602
10.0873	-0.247034	5.53757	1.28189	4.44384	-0.642902
7.50305	-2.40489	8.08644	-1.20249	5.36925	1.27952
9.85447	-1.60356	1.99675	-0.877851	5.52985	1.3672
-2.18106	-1.36877	0.126018	2.61858	3.05099	1.71169
9.05242	-0.287395	5.52545	2.35251	9.88852	0.810176
7.21244	-1.2687	4.64396	1.66716	3.65574	1.26402
9.64868	-2.28237	6.57557	1.97653	6.08012	0.938878
9.97502	-0.373316	7.85741	1.95209	3.40009	1.42828
10.0782	-0.722012	5.81803	2.60314	6.3157	3.28411
-2.57268	0.201475	7.28882	2.57132	2.5943	-0.927245
9.20932	-0.0701913	8.80745	0.742743	10.2826	-0.423878
1.07023	0.518374	9.08385	-1.15481	1.54143	2.77037
8.05208	-0.843507	5.6317	-0.872173	7.7582	4.846
0.366137	-1.90941	7.89563	0.560686	8.73135	1.74285
0.639224	0.631147	7.50082	1.15426	5.64609	0.0208528
3.70047	3.55332	8.60093	0.871425	3.04993	4.78937
3.18137	4.568	3.90912	2.64569	8.02691	2.14157
7.35022	-0.232576	7.0026	2.07234	5.6268	1.19225
2.09	-1.32512	4.82999	-0.592362	3.76165	1.92156
2.18456	4.56288	8.93775	1.20345	7.72008	3.37637
1.99086	-0.287704	3.10817	1.40801	5.2639	-0.0999811
-1.31304	-2.18513	5.8133	-0.156498	5.14875	1.13156
1.05442	-0.997183	7.64681	-1.00536	7.6327	5.17362
7.97954	-2.43137	8.66429	0.55605	7.97136	3.64178
0.301144	3.44785	7.98914	1.6828	5.40329	1.40876
-1.84913	-2.3645	8.53666	1.80963	4.66527	2.58668
4.99838	-1.00463	7.63676	2.14881	-0.0354097	4.06589
3.75076	3.94422	-1.78439	1.72842	5.94067	0.848827
-1.40797	0.702152	9.06323	1.06861	5.4928	-0.281617
1.69126	-0.611497	2.26492	4.51375	7.28244	3.2694
2.54117	-0.470927	5.79297	-0.30597	5.37848	1.64233
-0.294334	-1.4066	3.06391	-0.492432	5.86346	-0.0564501
0.704359	-0.296771	-1.15418	2.40764	7.91766	3.33831
-2.65406	-0.955742	8.03708	2.05462	3.5793	0.77259
2.45033	-1.02764	7.46099	-1.43956	3.64159	-0.417098
3.42228	-0.840556	8.43293	-1.80366	7.80399	3.38443
-1.4202	1.35123	-2.24582	-2.59062	5.39242	2.20726
-2.52947	-2.02495	9.91823	0.566716	0.386817	4.51439
3.80754	4.53009	3.869	2.69775	7.9253	5.05585
1.36938	-1.47138	4.20947	3.83235	8.33451	4.78266
0.627188	-2.98657	5.04742	-0.866824	3.73805	0.41923
0.220457	-1.62333	5.77436	2.46693	7.7697	3.41362
1.77243	-2.26947	6.47103	1.7926	6.17763	-0.176907
-1.32325	0.623671	7.94095	-2.93836	5.34437	2.09365
-1.74354	-0.830524	4.78365	2.66763	6.0804	2.09076
0.927083	1.3529	3.34095	3.77296	5.22833	1.94958
-1.44057	0.300773	5.19409	1.76334	5.29267	0.853438
-1.30943	-0.123892	6.6118	1.21582	3.48834	0.812349
-0.00661178	0.762958	3.30315	4.09531	4.95519	0.337249
-0.772675	-0.658595	3.82409	2.7897	9.1702	1.30511
-2.68136	-1.59731	6.17944	-0.011576	8.0785	2.01664
-1.63883	-0.95486	2.93253	1.16346	1.33517	-3.00543
-2.45338	-1.54369	6.21884	2.31801	2.72519	1.59811
-2.54088	-1.60308	9.31869	0.392525	5.20392	0.326074
-0.0239847	-0.781636	7.88416	2.26762	7.68778	5.13495
3.06808	-1.17018	9.72762	-1.45007	7.5065	4.9371
1.39643	-1.2771	8.06199	-2.80882	7.48343	2.52175
-1.69136	0.305472	6.48112	1.43182	8.21794	4.40436
2.26314	-1.57882	5.50672	-1.45442	5.43246	1.88653
1.77468	0.388358	7.9033	1.24588	8.6865	-1.45902
-0.919689	-1.20207	2.96473	3.39556	7.79252	0.379583
-0.212686	0.867684	10.1785	0.831677	8.7449	1.46034
-1.51369	-1.3468	9.2562	-2.73198	-3.37479	0.367456
-0.263689	-2.01989	6.36546	1.96395	6.25546	0.427409
1.31216	-0.77054	2.5609	1.89738	7.42601	2.17884
0.720147	2.94039	6.35177	-0.662593	7.83289	1.94427
-2.02799	0.43828	4.63102	-0.666324	3.26105	3.14706
-0.152277	-0.488771	0.0647996	-3.40507	7.42584	2.22321
-1.42643	0.876563	5.24349	0.579131	-0.89793	1.17026
0.972542	-1.44096	-2.7067	1.39493	4.92316	0.175689
1.24313	-1.68941	-1.23499	2.67829	7.82147	4.70115
-0.0432839	1.0951	-0.312712	3.47661	5.71004	1.76291
3.00531	4.99704	5.15102	-0.571954	10.2053	-0.57687
0.798154	1.86348	5.30771	-0.742134	3.81805	3.02863
2.46197	-0.785841	5.97149	1.94267	8.37227	1.67107
-0.693106	-1.85756	3.71686	4.11909	3.49764	1.0765
1.52758	0.0920192	6.11255	2.33416	7.05127	-2.47212
0.92668	-2.99937	4.25535	3.18632	5.08182	2.5048
3.6106	4.19019	7.22194	1.58427	3.33916	0.795596
-0.374705	1.35496	3.99887	-0.37193	6.02238	3.53421
4.04545	4.18916	7.97311	2.14835	3.34899	0.574858
0.847107	3.40389	-3.31662	-0.0486928	10.0659	0.446809
0.122251	-0.0930976	8.87631	1.55656	3.91747	1.31252
-2.8655	-1.35792	4.31878	1.83943	3.91751	2.12942
-0.540609	0.525456	8.14562	1.37783	8.53472	1.50091
0.115241	2.74684	6.75146	1.11059	3.26727	1.17865
-2.52499	-0.271786	2.34281	2.48347	7.33539	4.57113
2.77076	3.57857	-0.742119	2.51674	3.49645	0.540243
2.53885	4.04589	3.98396	3.98599	6.39388	-0.955121
0.0252526	-0.768209	3.88434	0.99016	3.07231	-0.21209
2.20722	-2.0671	4.39398	-0.867692	8.30197	0.61695
-1.71839	-1.27032	-0.100983	2.43453	8.10296	2.62327
3.6256	4.64185	7.43165	2.35155	2.95572	1.98064
0.529216	1.7537	9.25925	1.71598	2.85126	3.20375
1.62496	-0.693334	4.48433	-0.8178	3.64053	2.46445
2.74177	-2.35098	6.25041	1.58431	6.70586	1.36545
-0.000423532	2.87153	4.87925	2.61816	2.74925	2.58862
1.61803	0.275931	3.67758	-0.728971	7.52123	3.51486
3.38485	3.62526	3.15445	-0.32798	5.85861	1.61871
-2.15622	0.814914	-0.581254	1.78253	5.17444	0.59553
1.14465	0.214207	5.25933	-0.486868	5.55149	-0.111181
1.76052	4.1347	1.99436	2.67315	-2.88288	0.541408
1.86239	2.93639	0.216124	1.86343	8.29149	4.89219
2.93434	4.68316	0.903364	0.104176	5.78921	0.0386506
-0.490106	-3.79058	-1.42627	0.666292	6.28146	1.97032
0.313877	3.11936	0.0635143	-0.517799	2.78325	1.49908
1.24595	3.643	7.35892	0.0346528	7.11501	1.22511
-0.325915	0.25491	8.08442	2.12605	7.76527	0.399265
-1.13707	-2.89801	3.25442	-1.87589	8.55484	0.208981
1.17384	-2.27112	6.28688	2.22905	1.06945	-0.988418
1.04817	2.8368	1.55518	3.5742	7.57493	5.37307
3.41165	4.17119	-1.50124	0.643118	1.80232	0.067894
0.844935	-2.42438	3.47689	-0.396064	3.73658	0.220004
-1.00418	0.761082	2.7581	-1.34628	1.17855	4.13551
-0.959096	1.44932	5.30743	2.26566	8.41796	1.40376
1.95907	0.777643	1.82119	2.50102	4.90552	0.473358
0.40177	-1.02389	3.10477	1.80108	5.81261	2.37134
-2.57712	-0.90073	3.02748	0.770318	6.85373	-0.337955
-1.92704	-1.39681	-0.0759248	3.78349	7.49753	4.96296
-1.75024	-0.812598	-2.58023	1.33348	7.05586	2.48554
0.0856273	-3.85294	3.22911	4.13876	3.22424	0.89732
0.0155159	1.02447	-2.49246	-1.89829	8.01943	3.34201
-0.313983	0.830571	0.564531	0.690277	8.87997	1.43902
0.586669	3.08258	1.39953	-2.17028	6.33539	0.21707
-0.518513	2.44877	-0.899878	-2.81409	7.58056	1.65253
0.737896	-2.97516	0.662873	3.78425	3.82614	2.48848
2.71091	-1.66939	3.90733	4.02962	2.05482	4.71569
-3.17233	-0.444935	-0.787682	3.65649	7.59132	5.00927
3.133	4.98789	2.34415	2.23065	5.19046	2.75302
1.12884	1.44159	3.84498	3.33067	5.54151	0.772063
0.0993801	-2.20069	-1.23622	1.74118	4.60361	-0.517349
1.25511	-3.20245	7.52667	1.3976	5.70207	1.91842
-0.763351	-1.10701	-3.3156	-1.65921	6.36244	3.54752
0.881236	-1.00281	-0.769703	-2.76862	3.83378	1.13774
0.66679	3.23448	8.96067	0.97834	8.2517	5.03559
1.18162	-1.00383	3.445	3.62254	7.88904	4.78793
-0.330363	-0.613658	3.15159	4.69938	7.63204	5.31455
1.96192	2.69307	8.12436	3.19012	6.42917	1.66594
5.06247	3.26282	7.72057	1.70797	9.22695	0.849326
-0.885298	-1.71961	5.94498	-0.805607	6.68852	1.86844
-1.91114	-0.327294	3.13897	1.31039	7.3225	0.526196
0.219136	3.67995	7.35668	2.15389	5.47944	-0.885162
-1.72722	1.03575	5.59423	2.35518	6.6681	0.916031
1.57321	-0.505551	6.05409	-1.11554	5.4729	2.26398
0.545126	0.282573	7.02903	-1.12659	4.13424	2.34202
-1.18537	-0.776078	7.81886	-1.48661	5.29899	1.77153
1.25928	3.06643	2.79495	4.95763	3.86442	1.03036
-1.49823	0.384705	3.12711	2.62165	-0.195281	-3.48543
2.3811	-2.76579	0.783094	4.43793	3.07452	4.18276
1.85537	0.213211	2.82669	0.830453	5.04688	1.00126
-2.25459	0.81203	-2.1921	-2.76127	7.73553	5.02588
-0.462498	0.333227	9.35163	-2.9853	8.18294	4.76256
1.69962	-0.556386	1.91766	2.84712	6.52307	2.9127
2.51482	-1.06786	6.62666	1.64433	5.21948	0.898459
1.27298	1.18034	6.52011	1.86011	5.84705	-0.0756185
-0.954714	-0.175292	4.95438	1.53666	7.95138	4.86813
0.487692	1.96384	8.81397	-0.472181	3.52019	0.602341
-0.145584	3.46408	0.479569	1.41473	3.64636	1.43314
-0.371582	1.77181	8.05898	1.53175	6.5083	-0.68745
-1.15062	0.26376	6.50909	1.06933	5.70206	1.4421
-2.55095	0.758358	7.79347	-1.8996	-0.901219	3.35795
0.387042	3.22765	4.56019	3.505	8.32039	0.451507
1.39023	-0.632655	9.90178	-0.606074	3.02397	0.238294
-0.646833	-2.45128	5.25154	0.482741	7.29336	-1.30151
-1.8609	-2.16009	8.3566	-0.432834	5.72969	1.70742
0.165975	0.717604	-3.35531	-0.106974	8.67072	-1.5069
-2.87986	-0.647642	0.385292	4.13436	7.5189	4.49704
-0.184004	-2.34732	1.45537	3.58207	2.56101	4.08312
-2.68433	0.803219	9.5842	0.795078	0.636647	3.98592
5.64209	-1.29643	1.35751	3.7665	9.46401	-1.32912
2.99544	-1.01835	7.68576	0.000856093	4.48063	1.6896
3.4792	3.87314	9.72253	0.102034	4.92629	-0.0462586
-0.967893	0.49559	0.290334	2.62849	3.80665	1.65877
-0.775109	-0.113045	5.17702	1.07608	7.34782	0.778386
-0.927657	3.0276	6.47813	-1.01374	8.37469	2.22021
-0.927113	1.78218	0.543371	1.04113	5.68094	0.64537
3.33761	4.64042	0.136336	3.49742	2.94685	2.02856
1.8661	3.76583	2.92386	1.10177	9.8666	0.795639
-1.0657	0.678675	4.9708	1.58021	8.88017	1.21059
-2.09318	1.14469	3.22218	3.45017	8.84142	1.22428
-1.09651	2.75572	4.40724	-1.08688	6.36935	-0.910139
-0.518641	-2.97434	8.13403	-1.08199	3.32363	1.28772
1.04226	2.32908	-1.78133	2.37877	7.56441	4.73082
0.648045	3.42682	5.90682	-0.0168215	8.5542	4.83415
-0.319184	-3.89708	0.955053	1.59091	7.79758	4.30567
0.219347	1.70212	7.83633	0.0690125	8.46474	1.23172
1.7909	3.78814	0.262513	3.13239	0.702847	3.86665
-1.24902	-0.408764	6.1565	2.29227	4.33298	1.61463
-1.54738	-1.92578	1.23403	3.04399	9.41138	-0.842875
1.63634	1.29838	9.43705	-1.97091	7.9042	0.806321
0.837031	1.53642	3.53412	2.35097	3.75238	1.72432
-1.8394	-1.28012	1.90796	1.01612	8.83797	2.02187
0.839672	-2.81614	3.77089	-1.52521	7.20866	2.01598
-0.501613	2.75836	2.59906	2.27062	2.95467	1.21139
-1.51611	0.288788	5.35833	2.69183	5.39952	2.39919
-0.285304	-0.375841	2.41881	2.71493	3.58671	1.00834
-2.15041	-0.0471376	2.63115	0.689932	4.79411	2.03549
2.75923	4.7046	8.94462	-2.61601	-0.0137119	4.36984
1.68707	3.57254	-1.16402	3.20599	7.53277	5.36695
-0.266906	-1.06434	3.50354	1.1554	6.03815	0.609477
-0.201624	1.37626	3.14296	3.0908	5.77579	0.988092
-0.00863399	2.75004	-0.676053	-3.24727	8.13858	1.40455
4.04603	3.45474	7.88889	-3.06127	4.1961	1.44013
0.27569	3.90965	-0.599385	3.72093	8.05197	4.85864
0.865421	-2.5049	5.26549	2.08534	2.43633	2.40579
6.18329	-0.839273	7.98901	2.18798	-2.463	-0.150064
6.67855	-1.22734	7.98007	-1.58244	4.80291	2.71521
3.90284	3.85776	3.03101	0.708858	4.26395	1.98315
1.40317	1.75325	-0.0520626	-3.02305	3.41068	0.421548
7.73394	-0.872668	5.72678	0.890629	6.24623	0.597367
-0.163347	0.979831	1.25161	-0.0936074	6.58481	2.37809
8.43722	-2.0614	-0.00517042	-4.00767	-0.12384	3.87233
2.64746	4.80384	-1.62871	1.05975	6.25262	0.244315
2.30944	-0.308032	2.48919	3.93081	3.22179	4.12491
6.38773	-0.709566	9.02314	-2.54328	4.46205	1.31251
3.91337	3.64442	6.9352	1.96862	3.74691	2.16075
9.76382	-0.256613	3.19482	2.51632	7.56713	4.90474
1.76811	-1.84491	5.51517	2.4007	2.67783	1.70641
-0.142948	-0.989401	7.19953	2.38955	7.24364	2.87038
-2.1647	-1.95177	2.57805	1.37398	1.04073	4.53153
7.21352	1.87452	3.14224	0.782791	9.02257	1.58558
7.93057	-0.529159	-1.51181	-3.64746	7.5515	4.84955
9.09103	-1.82896	1.98895	-2.8195	2.99433	1.13781
8.28601	-0.957886	-0.326963	-3.73627	8.5675	-2.73508
-1.73317	-1.9341	0.607672	3.60878	2.63473	0.884292
-2.47938	0.573164	2.07241	1.96722	4.66194	1.86556
4.92749	2.73103	5.51076	2.20336	1.17303	1.50904
7.71042	-2.34366	2.52102	1.72503	7.51841	4.50083
3.26223	3.55943	4.03916	2.61378	3.65457	1.11918
8.61171	-1.32857	3.25229	0.932866	9.19567	-0.113542
-1.69861	-0.0682	1.1438	-0.104213	8.114	4.96302
0.427007	2.60796	3.98007	3.51377	8.07991	4.76099
8.86786	-2.28254	4.75588	0.182711	8.73237	4.96363
10.0653	-1.89461	0.616235	2.69293	3.86058	0.577598
9.76896	-0.377096	0.315287	4.29405	6.69796	-1.63546
5.86655	2.08715	3.02014	4.76281	9.75353	0.449022
7.90402	0.00872161	8.62407	0.0737623	6.8602	1.76452
8.49992	-2.14759	1.92933	2.18499	4.20467	1.92402
1.72606	-1.62784	1.04884	3.74068	7.63879	4.04727
9.03978	-0.151724	4.5653	3.47728	3.52718	1.83013
9.10965	-1.03973	1.31252	3.86285	4.4773	2.14825
8.40229	-2.30618	6.45678	2.49913	8.22409	0.751434
8.80047	-2.7532	0.575198	4.11044	5.90497	-1.21633
-0.570361	2.16029	9.3593	-2.05326	0.00175485	-3.75445
6.96608	2.0991	4.2639	2.2187	4.29063	1.30249
7.48179	-0.855223	2.10908	1.28732	1.76062	2.19281
8.30955	-0.484704	6.30814	3.00862	8.0162	2.37145
9.40491	-2.35091	-2.69299	1.49426	8.26333	0.0160041
9.74518	-2.07569	7.35126	2.03562	5.27497	0.424309
7.36411	-1.52671	0.256909	-3.28823	3.13384	2.36118
7.62295	-0.828821	2.46132	2.76801	8.36572	1.05123
9.60491	-1.24685	4.12042	3.89982	6.2079	1.50327
0.989987	3.66129	3.67013	3.88989	9.33548	1.27495
8.44637	-1.04085	1.35318	3.58848	1.25572	3.38616
8.01894	-1.23337	6.40102	1.64635	8.29005	4.99112
7.81359	-1.07097	6.91612	-1.86488	4.09551	0.173496
9.53327	-0.563896	5.77637	1.38703	4.85638	-0.275966
8.34507	-1.93226	2.33591	3.12574	5.60578	1.43532
8.84896	-2.46096	7.41223	1.18232	3.7655	1.66661
8.30612	-1.33395	4.40996	3.10779	3.65571	2.7355
-0.643459	0.668048	6.16998	2.52144	5.87481	1.89003
-2.27487	-1.30663	8.30201	2.01472	4.34264	0.135671
0.014933	2.98955	1.95215	2.42252	7.21495	4.61796
-0.255138	-1.32467	0.882077	3.61969	7.71089	4.31966
-0.363336	2.05725	5.49908	2.01807	7.49985	5.48288
-0.923652	0.608941	-0.348713	3.52409	7.48523	4.54852
2.59602	-0.891313	-1.35249	-2.10357	3.47356	2.09676
8.89224	0.458429	5.78762	2.20035	3.53879	1.61031
-2.25742	-0.534485	3.61084	3.54821	6.83373	0.104788
3.26635	4.20353	5.50224	0.604773	5.75753	0.389017
8.48044	-0.640579	2.64108	0.631583	-0.024053	3.94062
0.911192	-1.25736	5.07033	2.44692	5.29655	1.6912
7.51562	-1.16031	2.21599	2.65605	4.71147	2.99392
1.78603	1.74928	2.55664	1.84799	4.56444	2.655
-0.188781	3.29191	5.12644	2.43139	3.8538	0.00431165
0.724217	3.84745	6.23217	0.407788	7.79491	1.10526
2.36229	-2.09607	2.69213	0.576259	2.8267	0.146873
8.09357	-0.85907	-2.48396	-2.16834	3.62906	1.21408
8.38108	0.441757	5.87543	1.88007	7.32646	4.58999
-2.06561	-2.33143	6.11745	0.265619	7.60513	3.69792
8.17214	-0.75874	6.17459	0.270113	3.66184	-0.70963
9.0969	-0.0226941	9.96977	-0.556794	5.59072	1.53988
1.16635	3.67632	9.15881	-2.5547	8.85082	1.50276
7.59415	-2.46447	7.21363	-2.73866	1.82573	4.71177
3.49702	4.62063	10.042	0.625883	6.91062	2.52084
-2.06134	-1.23062	7.4832	-0.272584	1.38885	4.30159
-0.936558	1.17892	1.66096	3.45859	3.23291	0.568766
-0.716994	-0.00031185	7.45781	2.46598	2.39354	0.839739
9.1221	-2.11125	9.54915	0.661249	7.61757	1.34924
-2.05684	0.841327	7.47908	0.435979	6.56382	2.37641
0.631111	-0.435776	6.62087	0.0567191	6.21506	0.67728
8.47153	-1.76503	8.26026	0.322353	8.08779	-2.64977
2.68304	3.97978	2.45937	3.94062	-3.00602	1.06003
7.46242	-1.62073	8.1984	-0.0916999	4.7692	0.975325
8.25887	-0.691409	8.00062	-2.74195	7.6821	5.46874
8.88538	-1.25177	6.74819	1.70433	5.46618	-0.00192093
2.64696	-1.66444	3.53464	-1.59835	8.63289	4.89721
1.52593	3.5899	1.7817	3.93673	4.74726	0.304305
9.6584	-1.08327	4.72659	1.09181	5.93336	1.18342
-2.19704	0.727019	3.18017	3.21266	3.25278	1.13786
9.0837	-2.64474	5.16203	1.81895	4.88383	2.62303
-2.2783	-0.70038	4.53706	3.35163	5.33424	2.26923
6.68513	-1.20825	4.0251	3.53415	4.86384	-1.06134
-1.54051	-1.76435	9.77383	0.371988	1.48722	2.39394
-2.08422	0.866575	3.5177	-0.302583	9.00277	0.59928
-0.778209	1.11589	6.14271	1.39557	0.502411	-1.75911
1.37408	-3.28863	5.81823	2.64431	4.54313	0.609871
-1.03868	1.23927	6.13066	1.38425	9.52084	0.720302
2.00332	-0.625638	6.43614	-0.619455	8.4166	0.89848
-0.871206	-1.84997	3.76522	2.26814	5.13809	2.57258
-0.330663	-3.09196	-0.259225	-1.96538	7.55238	5.42303
1.41337	-0.353697	4.3582	3.84992	7.61678	5.2717
0.343012	-2.53604	7.00087	2.58793	8.10743	1.95591
1.74009	-2.99166	5.92137	-1.11784	4.42915	2.68267
1.61368	-0.381624	4.65652	3.2955	5.55322	1.56885
-1.945	0.713043	4.13724	1.96251	3.7197	-1.07469
-0.388964	-1.74988	6.79194	-1.30571	-2.33307	-2.96751
-0.323742	1.9067	3.48414	3.62083	6.84564	0.214807
-0.850743	-2.1585	9.12602	1.24933	4.12756	0.983797
1.45374	1.06311	-1.18154	2.45684	8.85629	1.48912
-0.485023	0.497442	3.93829	-0.722894	9.85909	0.777636
-0.328764	0.947504	1.94103	3.80334	2.98182	3.19185
-0.59513	-1.96191	7.41344	-0.569491	4.75925	1.29756
3.23864	-1.12902	4.07695	3.07851	5.33552	1.5441
0.096658	3.08819	2.52718	2.80922	6.25285	3.29282
-0.274155	0.966893	5.99882	1.89554	2.62348	0.877655
-1.09309	-3.25257	8.26684	0.894617	7.25629	2.22021
-0.499377	-1.9429	7.11289	1.7644	7.03847	2.97127
0.572392	-0.219175	5.76351	0.78536	9.37031	1.03745
0.350166	-0.0683717	6.88942	1.65578	3.14345	-0.953772
-1.61238	-2.02729	4.49064	-0.254642	0.752778	4.56305
-1.76442	-0.0412106	3.39855	-1.33862	3.88335	2.28685
0.45384	-2.38794	-0.24457	0.991468	-2.134	1.33516
1.08471	-3.02253	-1.79446	0.619192	6.27086	3.37072
-2.63881	0.32329	3.83399	3.75003	8.33741	4.44315
-2.32791	1.58336	3.04176	0.587746	8.11298	4.25445
-0.22226	1.67368	3.56556	2.87189	7.35824	1.4031
-1.60262	0.40503	3.16742	2.19736	5.51005	0.101596
-1.73661	-1.69741	2.71649	-1.65762	3.30966	1.90505
1.1515	-3.0323	5.33383	2.24787	5.92218	-0.555716
-0.0162365	-3.22873	5.72913	3.17794	5.58517	1.09082
1.35854	-1.41433	7.74818	0.917182	6.07679	1.56523
1.96649	2.47496	3.22637	4.32438	6.92115	1.24536
1.86788	-1.16897	3.38333	3.36653	8.55479	4.73509
0.041835	2.33083	0.300046	3.76315	8.56098	5.01822
1.12505	-1.18134	-1.09085	2.9793	6.70295	1.71148
1.92429	3.5553	-1.35075	1.85053	6.70828	2.01884
2.22251	-0.501087	-0.732533	1.5265	2.74377	1.45361
-3.1298	-0.96472	-1.93684	2.08009	6.6274	1.87384
-2.10216	0.688133	4.02149	3.18998	8.8114	0.388188
-1.70838	0.790883	6.33087	0.34331	5.48245	-0.313901
0.126647	-0.737302	2.51546	3.33465	7.29972	1.60749
0.187821	-1.22708	8.03007	-2.27749	7.63138	1.24547
-0.945742	-2.85784	7.50318	1.38956	7.72175	4.6821
9.4395	-1.57258	3.16223	0.339857	4.97324	2.05028
3.50145	-1.50846	4.98424	2.27231	3.47142	0.760874
8.54743	-0.866966	7.34649	0.0259084	5.53258	0.614252
1.12358	-2.15834	-0.656844	3.41458	8.5308	4.87564
9.72075	-0.786947	7.87923	2.11994
9.24671	-1.90903	3.85966	3.33635
7.47057	-1.15912	5.09871	1.6423
8.09801	-2.7907	8.14881	0.0266009
9.87792	0.0310399	-0.411009	3.68822
7.1702	1.9101	-0.758128	3.5429
7.61536	-0.93616	-0.133304	-1.23323
6.85158	1.87438	8.95232	0.815939
6.54614	-1.00801	9.65087	0.20861
8.45981	-0.600793	9.40181	-0.985008
9.39551	-1.82067	6.00892	1.44738
7.80865	0.82153	9.05627	-1.77065
-0.684159	0.614441	1.2806	2.0821
9.82014	-0.0948833	7.37311	0.0481877
7.58927	-0.818037	8.20687	0.364241
-1.54127	-2.65848	2.58086	0.951065
8.18125	-0.758881
0.855713	-0.751325
-0.530577	-1.35167
0.712132	1.60227
7.63368	-1.85397
7.05129	2.11912
7.1332	-2.46773
0.758976	1.61852
6.26843	-1.04805
6.4286	-0.52709
0.252643	-2.21687
-2.9453	0.809837
8.94305	-1.02597
0.288339	3.24775
1.79978	3.1662
-1.16056	-0.53089
0.153451	2.45141
7.78474	-0.943407
1.34146	-0.632962
10.2211	-0.653487
0.645565	-0.252929
2.64629	2.36566
0.812746	-2.09277
-0.515777	0.0733847
-1.85402	-1.96838
0.267361	0.203079
0.0752991	-2.96521
0.790382	-2.90411
9.7555	-1.20918
-2.70248	-0.00555256
-0.837915	-0.0653261
3.96161	4.48571
0.652542	3.50901
-0.381248	-1.11711
2.40339	-0.368381
0.44686	1.95981
1.73193	-0.980402
7.43382	-1.9686
-1.78053	-0.462769
1.03476	-1.17009
1.49601	-2.65506
-0.544486	2.05955
-1.31353	-0.949767
0.356862	-1.12377
-0.725748	-1.19367
3.05272	2.95524
-1.47219	-0.422492
0.824449	-1.91431
-0.352155	-1.12986
-0.527611	-1.29113
-0.757537	-2.46628
3.91388	-1.49551
0.283585	-2.72438
9.82712	0.156552
-0.746771	0.209069
-1.26437	1.90968
-0.19294	0.920284
1.96576	-0.533572
0.214407	-0.504419
-1.70759	-1.59221
10.5376	-0.462239
0.633277	0.492409
0.0978917	-2.79294
-2.49284	1.31725
0.517284	-0.643809
-0.753759	1.1435
-0.110375	2.16878
-0.203243	-0.619366
2.02339	-2.30185
8.94305	-0.443873
9.90247	-1.4912
0.0766394	3.40653
2.36641	3.26082
2.16507	0.119357
7.05377	2.39213
-2.23463	0.582248
10.0097	-1.75658
-0.662143	0.21598
-0.639973	0.373701
9.33282	-0.289143
0.255323	-1.15529
7.39453	-2.34561
9.70284	-1.05627
1.89417	2.89665
-1.58802	-0.125221
0.987389	1.89396
2.10802	0.337472
-0.736647	3.15163
6.05528	0.500864
3.73159	3.60356
-1.77961	1.24094
7.98372	-1.65856
0.136947	-1.19608
1.50345	2.23014
0.477685	-1.07124
7.68926	-2.66139
-0.955041	-1.15703
9.22223	-1.11623
8.78566	0.362854
10.0348	-0.484532
0.25085	2.97891
6.25672	-1.1741
3.21283	-0.953041
0.131015	-2.43555
2.95745	3.31987
0.142977	-2.07585
-1.61322	-1.75884
7.32443	-0.850547
8.5467	-0.329292
8.10085	0.371013
-1.24835	-3.48939
6.59225	2.33939
9.34485	-0.814341
10.514	0.00779059
3.41437	4.30663
9.19395	-0.446108
9.8962	0.0441535
8.38761	-2.18733
-0.62726	2.76024
7.20677	-1.61565
10.0316	0.287536
10.5489	-0.364473
0.0424012	-2.23333
0.0562478	-1.29309
-1.26734	-1.59196
-0.321694	-0.0156054
-1.43535	0.0657427
2.01649	-2.16165
-1.8145	-0.424907
6.82927	1.44576
8.28922	-0.308844
2.90859	4.52976
8.69975	-2.70652
10.3458	0.0314511
8.88915	-1.21388
7.64375	1.96519
-2.21484	-0.937732
0.717246	3.1173
7.3115	-2.11171
1.89955	-0.886082
-0.145348	2.39192
-0.314578	-0.32849
1.50153	3.75499
-3.01403	-1.10486
8.83231	-2.65305
1.16438	-2.14206
1.28019	-2.05349
4.27421	3.43277
0.070455	3.06248
10.1352	-0.362158
2.30641	3.6419
1.03041	0.351994
-2.34134	-2.68318
1.80286	3.5798
8.16578	-0.809132
1.35876	-2.13992
0.543202	-2.50211
4.25661	3.77937
-2.91035	-1.68872
0.12131	2.69889
1.79284	2.36449
-0.607453	0.0536612
-0.265788	1.00284
7.70028	-2.30222
-0.891241	-0.781225
-1.79483	-0.00397528
1.24555	-0.737148
1.32821	-0.612762
0.675669	-1.44245
-0.368969	-0.239698
-0.395463	2.86986
2.05049	4.67944
-2.86659	0.0629071
2.07159	4.16449
10.5543	-0.365356
-0.725044	1.40847
1.46481	0.935076
-0.778895	0.0919346
1.08513	2.01344
0.32422	-2.56213
0.794207	-0.984611
-0.525601	3.38245
3.06353	3.19006
-1.46734	-1.51443
-0.270102	2.20005
-1.18443	1.64817
-2.83843	-1.03303
8.27974	-2.78686
-1.92569	-0.214186
0.00629606	1.11394
2.60302	-0.656336
-2.85045	-0.0782259
-2.16768	-2.23726
-3.43021	-0.24923
0.679003	-3.04361
3.27061	-0.565939
8.00087	0.354799
2.16305	-0.293628
-0.139909	-2.22295
1.71127	-2.9887
0.794196	1.19037
9.15828	-0.432059
-0.230504	0.152984
-1.68643	1.94939
2.4216	3.65745
9.93937	-1.11505
3.75464	4.14737
9.0626	-0.192998
1.75377	-0.831644
-2.86883	-1.24024
-0.476746	-0.549457
9.54776	-1.8394
7.09347	-1.25384
2.09779	-0.0860474
8.20829	-0.958074
7.09801	-1.13511
7.52275	-1.34516
8.11372	-1.54806
8.13829	-0.291401
9.46937	0.268826
9.59242	-1.03416
9.02682	-1.93428
5.40863	2.07606
9.40485	-2.20643
8.94022	-0.264853
3.266	3.65947
-0.61696	0.654981
8.71894	-2.89708
-1.14459	1.60372
-0.573796	-2.71707
-1.67788	-2.48935
6.60715	2.49069
-2.06937	0.597356
-1.02377	-2.09759
8.49376	-1.55872
-1.60377	1.89767
0.921689	-2.77383
0.454966	-2.94565
7.3705	1.63655
6.50098	1.95718
0.0781916	-3.53059
-0.476218	1.73803
0.83556	2.0121
8.91377	-1.85794
7.43114	1.94604
7.31763	1.89907
8.97119	0.632805
0.304862	-2.16677
1.56817	3.96936
0.155932	-3.714
-0.997371	2.16815
0.178463	2.61914
1.03958	-3.24903
1.57859	-0.85897
-1.29835	0.879192
10.1226	-1.33305
7.04823	2.04057
1.09556	1.63966
-0.380841	1.00247
-2.85763	-0.0629012
-0.165566	3.42417
-2.46972	-1.23179
-0.199581	2.09868
-2.03573	1.25587
2.23017	-1.16354
1.0774	-3.73296
2.02655	-1.14121
-2.03036	-0.323379
0.559782	3.69978
0.620943	-1.69597
1.00212	0.379315
-0.890858	2.85196
-1.48438	-2.13875
-0.132266	2.48142
0.0671754	2.66006
0.8564	3.69228
-1.82612	-1.93182
-1.06678	-3.24746
-1.25865	0.957523
-2.02975	-1.62898
-0.577628	-1.44257
-0.249837	2.65407
2.26111	-1.98472
0.546326	1.67371
0.646547	3.82801
-2.08347	-1.09507
1.29174	4.04774
0.0663997	-1.01766
0.854494	3.78688
4.05027	3.76856
0.239807	-0.119481
-1.01724	1.7399
0.0537243	-2.31038
-0.0384752	3.59708
0.37599	-2.07059
0.365079	2.77023
0.0956118	-2.22944
1.30279	4.54755
0.372623	3.49234
1.71463	-0.67448
-1.49538	0.779709
0.0723233	-3.59775
1.60688	-3.25394
8.3239	-2.2178
8.88432	0.723375
0.525197	-2.50209
7.84345	1.79064
1.18417	-1.09366
0.421844	4.26272
1.60409	3.63855
1.4766	3.25601
0.136792	3.17009
1.97265	3.34097
-0.47736	-3.53386
9.3373	-0.632931
2.77437	4.01255
1.94066	1.2979
5.47279	2.35671
8.99273	0.982081
2.64771	4.47431
-0.998679	0.881707
3.89425	4.18707
5.89724	2.29237
3.91962	3.64493
2.73595	3.71526
1.25335	3.7167
0.198071	-0.923146
9.60288	-2.22468
3.05483	3.9632
0.977163	-0.853228
0.274073	3.31132
9.36356	-0.541104
-0.26834	0.0160164
0.094667	-3.0891
-0.503452	-0.881095
2.59045	-0.642861
1.81584	-1.65737
-1.54676	1.04098
0.23216	-2.357
3.8013	4.14233
2.15356	-1.99854
-2.86793	0.489461
-2.64744	1.13014
-0.307897	1.04091
0.417045	-1.55694
-1.80636	-2.56328
4.5374	-0.89094
-2.03699	-0.957397
-2.02118	-3.30623
-2.27003	-0.0320057
-0.289594	-1.03786
0.0331785	-2.80275
-0.788168	-0.981221
-0.977361	-0.57827
1.90478	-0.509036
0.629368	2.95868
-0.594341	1.0253
-0.895837	2.6085
-2.90311	-1.45432
-2.33638	-0.0646479
0.69374	4.14208
0.72584	3.59794
2.30047	-1.72682
0.943052	-0.77424
-1.79989	-0.323104
1.04655	-3.43406
-0.898725	-2.19501
1.11812	-3.34438
-0.679063	-2.1843
0.424796	-1.52032
1.31027	0.809273
-2.66206	0.398592
1.50208	-0.704455
1.66712	-0.0749369
-2.72673	-0.734146
1.75062	0.365996
-0.580728	-2.43068
1.03412	0.278946
-1.52723	0.6771
0.899937	-1.99216
3.33829	4.12441
0.915785	-2.46852
2.02357	0.163023
1.62739	-1.11323
-2.96309	0.268835
0.116013	-0.00185897
0.534549	0.601007
8.82776	-0.924286
4.32932	-0.821625
0.394567	-1.53384
3.0114	-1.24785
0.379742	-3.7971
-0.0939577	-0.506497
-0.949404	1.6385
-2.49967	0.296501
-0.358058	0.61178
1.08165	0.891461
-1.48849	2.34112
-2.10231	1.42254
0.0391272	-1.2723
2.22254	0.14149
2.01912	-1.78642
2.89518	3.45989
1.09649	3.49449
0.779945	-2.35916
3.0465	4.51733
0.831241	-0.798654
-0.988224	0.231921
4.33614	-0.908368
0.269465	3.05529
0.910091	1.41012
-0.278427	-0.693782
-1.57903	1.87198
-1.46661	-2.0867
-2.11664	-0.471777
-0.163329	3.83624
-1.01867	-0.601346
0.405682	-2.57299
-1.63137	-3.37618
-0.492326	3.30575
1.46376	-0.708864
-2.68366	-1.28554
-1.99083	-1.21627
3.49988	4.41409
-0.159707	-1.71959
3.15032	3.20389
-0.876621	-1.27276
2.44895	4.59791
0.824967	2.81872
0.448814	-1.18702
0.0863578	-3.4614
-0.240187	-1.4238
3.15351	-1.41225
-2.34999	0.0769126
2.26896	3.00362
1.32583	2.82511
-0.0597121	0.0556997
2.3456	-0.561796
0.117512	0.634347
-0.895339	-0.56407
-2.01869	-1.62873
-3.16822	-0.464219
2.52529	3.35756
9.48355	-0.432719
7.5263	-1.32963
8.24035	-1.24123
8.81662	-0.0685129
3.65797	4.21837
0.140848	-2.85771
7.1212	-1.06574
0.954739	0.192911
1.66642	0.746761
-1.95028	0.135153
6.97122	1.7482
8.79572	-0.377219
-0.75228	-1.79219
8.43982	-1.99935
0.505589	-3.16228
7.32179	-0.787957
9.10591	0.0976512
-1.68247	-1.10513
7.59121	-2.11285
-2.7306	-1.51817
-2.66216	-1.16273
-0.950574	-2.37592
6.15623	1.47483
3.70325	4.23027
9.39182	0.132442
8.34929	-2.27625
8.70153	-1.55038
9.68016	-1.27437
-0.712807	0.598813
-1.67343	1.82438
7.76582	-1.72301
3.1865	-1.11157
-0.168662	3.72773
9.93484	-2.20078
8.70898	0.435346
9.54917	-2.00019
7.16225	2.25164
7.99014	-1.4057
5.61745	2.58388
5.91818	-0.995476
9.1759	-1.9218
8.02532	1.02698
8.33034	-2.16334
9.96236	-2.32875
8.1097	0.533699
6.04417	2.50974
8.26037	-2.20822
6.75327	1.72818
8.58572	-0.748908
9.1158	-1.81395
7.23465	-2.02633
9.58744	-1.32828
4.22009	4.29033
6.51759	-1.32946
8.77674	-2.47833
-0.438102	-3.12035
8.51599	-0.3288
1.03101	-2.42007
8.31148	-2.17684
-0.601345	0.15491
7.93906	-1.51501
9.99851	0.506421
8.23616	-3.01062
8.80096	-0.216757
9.30163	-1.86536
3.26116	-0.584435
0.844769	-0.434755
-1.45462	1.13252
-0.47804	3.32429
-1.578	0.914763
2.45326	4.69512
2.70435	2.10907
7.09192	1.75931
-1.08371	0.174474
3.62824	4.57541
0.236409	-3.24963
-1.36315	-0.472612
7.65389	2.10189
7.29186	0.941668
8.89466	-0.184397
1.95868	-0.318357
0.934296	3.00134
0.0653815	2.28576
-2.96274	-1.87544
-1.7308	0.426973
-2.32379	-1.5191
1.02158	0.0301106
0.878677	1.6295
2.01216	-0.398862
2.3722	4.6517
0.519617	-2.47696
1.94727	1.23391
3.553	2.76519
1.44062	4.305
-0.0335069	1.69241
0.779539	-0.494957
0.7025	-1.99048
-0.683737	-0.0974126
-1.6771	1.72272
1.98332	3.504
-0.908406	-2.13599
-0.0962821	0.86422
0.669504	2.08847
-0.0556496	0.529604
-0.306212	-2.70313
2.18137	4.8045
0.879314	2.35432
1.83902	2.79191
1.28082	-2.24808
-0.789718	-0.424888
-1.48298	0.587981
0.459595	-1.9262
1.21366	1.84745
2.43928	4.34804
3.38787	3.46016
-2.00248	-2.43981
-0.669312	-1.247
0.49107	-1.76096
1.50757	-0.498492
-0.794894	-0.00115862
-0.296043	-2.67721
1.38709	-0.399674
1.66029	-2.12653
0.664795	-0.895609
-0.0681625	-2.80282
-1.27616	-0.0644087
-0.41049	3.72602
0.877044	-1.96216
-0.464606	-2.26066
1.28847	1.72921
1.41694	0.301877
0.51789	-1.39122
1.64652	0.464671
0.113816	-1.25092
-1.89832	1.61346
1.00804	-2.93544
-1.11502	0.0466807
0.728645	3.75958
-1.84987	-2.12122
1.63642	-2.05143
3.8182	2.80336
2.02142	-1.25822
0.762724	-0.344183
0.718924	-2.208
1.24976	-0.206345
0.745194	-3.62848
0.916196	-1.8062
0.534594	3.61932
-0.449032	-0.126828
-0.348315	-2.9578
0.548539	0.296443
9.67209	-2.18369
0.32504	-0.694288
0.851403	-2.72751
-1.38808	1.76882
8.66685	-0.86426
2.74594	-2.15189
-2.1401	-0.151263
0.691136	-0.387418
0.914266	1.25355
7.02305	-1.6395
1.4279	1.3569
2.35713	-1.23882
0.716298	-1.82178
0.0370771	1.63229
1.68832	3.64026
2.98634	4.22242
6.41305	2.4098
10.1257	-1.6654
6.68108	1.55954
0.222525	-1.42429
8.59986	-3.19019
6.61365	1.93009
-0.536526	0.275617
1.40492	-0.288854
9.63924	-0.652369
8.50709	-0.782029
0.237797	3.49286
0.736271	4.23681
3.15532	4.23839
0.394764	-1.80047
0.553641	-3.27969
-1.12282	-1.18801
-0.272392	-1.2529
9.95959	-1.10754
7.0403	-0.870986
7.42744	2.08365
6.92173	-1.91726
-0.969874	-1.27197
8.42713	0.807772
1.07967	-0.289825
7.34764	-0.767219
1.26468	-2.64342
0.433215	3.31484
4.27036	-0.942837
-0.147265	-0.714414
3.05304	-0.616628
0.598	-1.13334
8.52172	-1.06439
3.15618	2.69764
-0.698333	1.84315
9.43955	-2.39867
7.46601	-1.66558
0.10595	-3.55606
-1.79773	1.11932
7.02942	-1.55651
7.98366	-1.25788
0.650815	0.650144
4.53559	0.311231
9.44828	-0.273061
6.88614	1.77803
-0.0570518	-0.3352
3.19212	4.26981
7.26782	-1.46534
-0.0396514	0.302809
-1.12369	1.11571
7.89175	-1.19812
6.88574	-1.27895
-2.73609	-0.0919408
9.35556	-2.67046
1.11549	0.504114
1.27275	0.828317
-1.41414	-0.963617
1.9483	4.82782
-0.521314	-0.905243
6.93666	-0.848811
9.01916	0.0536752
9.70936	0.0422908
9.40511	-1.28512
7.19716	0.249707
9.64549	-2.29419
7.95074	-0.926574
10.5644	-0.536831
9.19622	0.0622346
-1.55069	-0.778221
7.41743	2.28001
3.88086	-0.960379
10.483	-0.757879
1.79724	4.41218
7.68379	-2.66228
-2.59653	1.04447
8.81227	-2.13209
6.32257	2.50323
7.95175	-1.72977
7.99685	-0.138267
10.1539	-0.245168
8.56401	-1.82264
-2.29792	0.2824
8.78397	0.60453
6.50976	-1.41307
7.20663	-1.63072
7.78099	-1.62976
0.940151	1.95263
7.53894	-1.85542
3.46451	4.5171
6.99032	-2.41512
9.31098	-0.0586823
7.18506	2.27952
0.326051	-2.82704
6.90287	1.33
-0.25501	2.09181
2.40282	-1.93091
-3.383	0.426595
1.56677	3.39082
-2.82274	0.444421
2.54481	1.89815
-2.44301	-1.49804
0.622292	-3.65354
0.127	-0.9553
-2.20538	0.973573
-1.69599	-1.8586
0.359117	0.469882
2.03818	0.240791
-1.42038	1.40052
1.92419	0.0153162
-1.82824	-3.00307
-0.429539	-1.87694
-1.76034	-2.50143
-0.251371	-3.27607
2.8958	4.3907
-2.21113	-2.98093
-2.2348	-2.74967
-0.326317	2.23658
0.72811	-2.05904
2.11972	3.81955
0.326155	2.98854
-0.512631	-0.676614
-0.736638	0.873747
0.174407	3.0464
-1.39246	-0.0212349
-0.335224	-0.375418
-0.131991	-0.104415
-1.22403	0.850246
-1.92098	-2.57059
-2.08987	-3.08924
1.1604	1.39297
-2.30086	-0.862454
-2.4106	-0.700556
-1.60128	0.604679
-0.0989828	-2.59405
-1.84534	-0.504851
1.31015	-0.857758
-0.601513	2.14812
-1.39556	-1.65189
2.12306	3.36122
1.66771	4.34938
0.470427	2.19085
-2.23584	-0.807734
-0.681118	0.0445024
0.511061	2.77374
0.95217	1.87944
-0.502737	-2.47281
1.38605	-0.31727
1.03981	0.447891
-1.80912	0.528489
-2.07921	1.64984
-2.40218	1.28815
-1.28488	-1.75189
-2.23898	-0.914432
-0.0345928	2.18555
0.351139	-1.15897
-0.158998	1.12624
1.53306	-2.97745
-0.92095	2.65185
-0.431052	-1.37973
-0.347264	2.4709
-2.17768	0.392734
-0.524263	-0.387599
-1.12141	-1.36491
0.583393	0.0679061
-2.95271	-1.23769
2.30808	4.11676
2.23123	-2.24509
-0.619783	-2.01355
1.45448	-3.19139
-2.54245	1.00367
-0.259943	-2.13209
1.56806	4.23841
2.21459	3.27188
0.50567	0.20444
1.23856	1.29946
1.06736	0.375308
-0.191332	-2.04788
2.60101	-1.12527
2.22492	-2.20042
-0.415425	-0.54271
-2.17419	-0.262964
-0.786456	1.00119
9.11472	0.117071
2.87824	4.03355
-1.9796	-0.694286
0.808973	2.22002
1.51377	-1.83666
2.24049	0.247203
-2.93469	-1.2706
0.0867517	1.39415
0.621578	3.04491
9.36222	-1.97274
9.28562	-3.01503
3.1466	3.74231
-1.09582	-2.78046
-0.567474	3.26466
-3.06857	-0.0393124
-0.147792	-3.89466
-0.666949	2.343
0.140915	-2.99423
0.0814168	-0.86812
-0.800611	-0.886914
2.2	-0.273579
-1.95046	0.0110539
6.563	-1.84426
-1.22509	-3.21388
9.34827	-1.59285
1.68428	-1.78495
8.9929	-2.80403
3.31301	3.34958
8.17247	-2.66433
0.727381	1.13552
-1.94938	-1.19494
3.50017	-1.9409
1.06932	-3.13443
-1.2128	-2.23937
2.6265	4.00485
-1.33193	-2.59984
-2.37911	-0.183932
0.361422	3.39423
2.48149	-0.10084
0.613385	-0.748614
0.570959	-0.454872
0.567703	-1.27488
9.3824	-1.65263
8.4582	-2.56063
6.5778	-0.934727
-0.13854	2.21381
-0.233636	-1.41542
1.42642	-0.0341474
1.97478	-1.45463
-2.14882	0.182353
8.64348	-2.46678
1.08904	-0.65266
-0.0904428	-0.993438
3.19254	5.0278
-0.940561	-1.42788
1.1987	0.925026
0.410437	-1.29928
0.407958	-0.12474
-0.133036	-0.756758
1.57787	-2.48478
0.6575	-3.10804
-2.25234	-0.282881
2.49957	4.0478
-1.16233	0.16044
-0.565431	2.27501
1.1589	3.34863
-2.81554	-0.7588
2.54914	-1.12279
-1.56699	1.21564
0.672008	0.150273
-2.67307	-0.132802
-0.511996	0.101953
-1.01349	-0.107228
0.907436	-0.107837
-1.5966	0.0257099
-2.68203	-0.315156
1.09923	-0.0641655
1.38306	-0.75454
-0.295727	-3.12278
-1.90109	-0.275346
-0.488979	-1.96323
1.58657	-2.95537
0.42886	1.7018
1.7854	-1.14925
-1.16983	-1.82538
0.828831	-2.06676
-0.776494	0.889663
8.00501	-0.244684
-0.86412	-1.47238
9.73097	0.190656
-0.627144	3.22948
1.48078	2.49546
8.64015	-0.997603
9.35368	0.540363
9.50312	-1.81999
7.96956	-1.13617
-2.95276	-0.0109553
9.38855	-2.06196
9.75174	-1.0687
9.58452	-0.403921
-2.41998	-0.0298076
8.80949	-1.72573
7.84329	-0.196035
9.40626	-0.0265465
9.90036	0.0757581
9.52037	-2.04703
8.06127	-0.0784667
6.82279	-0.370209
8.29994	-2.21257
7.29768	-0.283073
9.45893	-0.202014
8.26948	-1.60031
7.46937	-1.54502
7.2827	1.54363
7.29731	-1.27726
10.3814	0.141277
9.6617	-0.634701
0.299183	-3.64722
4.28302	-1.54046
9.22425	-0.311153
10.0823	-0.759837
8.26558	-2.92752
7.79402	-2.38915
8.97975	-1.63916
4.12197	1.02182
7.98173	-2.51538
9.46009	-1.53607
7.40825	-1.21107
8.93687	-1.36684
0.384665	-2.50664
9.72831	-1.83588
-1.6092	1.33477
6.81368	2.27235
9.14602	-0.836874
7.15181	1.64209
9.621	0.33716
-1.47611	-1.32715
2.08692	-1.47101
0.46122	-2.78869
7.21028	1.92448
-1.10529	0.132513
0.407289	-0.0916097
-1.42947	-0.104634
-2.96301	-0.91483
-0.466734	-0.985587
3.90055	4.38619
-2.00437	-2.31814
7.15889	1.64421
-1.65003	0.779022
-1.61832	-0.766667
6.34428	-0.362371
9.89181	-0.219528
1.54506	2.77123
-1.69253	-2.03605
7.60106	-0.44419
1.31697	-0.260569
4.13711	-0.245232
-1.18681	-3.63512
-1.22134	-3.32683
3.68634	-1.70623
10.1169	-1.63956
-2.22379	1.03076
6.38108	2.38092
8.94897	-0.0456896
7.09956	2.18273
2.85912	-0.912348
7.9394	1.94167
1.82502	-2.44297
[truncated: 48,001 more rows]

## Sheet: 2_f
50ns test set x	50ns test set y	350K MD-AL x	350K MD-AL y	1000K MD-AL x	1000K MD-AL y
0.879043	-1.822	-1.04132	1.49228	3.25137	1.1654
0.473968	-1.6712	8.63098	1.53463	3.85219	-1.22824
1.83733	-2.81204	-0.527464	4.03666	3.47393	0.270134
0.74838	-0.266097	4.87942	2.59491	0.932954	-3.16646
0.396741	-1.41053	6.80351	1.91342	2.86477	1.5721
1.26255	0.00583379	7.99484	0.955194	3.49754	-1.22197
3.52491	4.03755	-0.164775	4.05497	4.93891	-0.834502
1.03504	1.99526	7.48986	1.79927	4.5401	0.916977
2.45839	-0.598435	8.35608	-3.09819	3.81301	0.943735
0.40312	-1.00913	4.02184	2.09097	2.40694	2.28521
2.18741	4.29317	2.66742	0.93785	6.08568	3.46593
-1.29093	2.69164	5.15364	-0.267993	4.05434	1.50578
0.963466	-2.4856	7.00918	2.01999	6.52845	-0.973872
9.82053	-0.164285	7.79943	1.98949	6.04478	-1.82682
0.448637	-2.73961	6.16133	1.34887	1.15	3.78897
0.345923	-2.26989	0.723655	0.729594	2.52033	1.14797
-1.85026	0.296065	5.46364	2.12864	4.59864	1.89672
-1.02156	0.605007	0.450222	2.4136	6.70096	-2.09179
-1.86088	-0.62034	4.385	2.21836	3.3502	0.815857
-1.68082	-2.06322	2.57929	0.692512	3.50334	0.101584
0.614866	-1.78044	8.96654	-1.2229	2.75312	3.0732
0.0159159	-0.490503	7.6886	1.07321	-2.11434	1.61812
0.887721	-3.02776	6.13543	2.26323	6.07035	3.29135
-1.17673	-1.59371	3.63956	2.12222	2.90335	1.24375
1.27412	-2.55639	1.77351	-3.49746	6.18833	3.44093
0.0404837	3.5241	-0.456647	4.04747	2.01517	-3.09212
-1.65728	-0.190419	4.91788	1.24001	6.5327	3.12392
-0.550422	-1.6588	6.44563	-1.0325	2.66341	1.4033
-1.67607	-0.0847478	7.10117	2.66232	2.58314	0.301863
1.7764	-2.94046	-0.862074	0.135916	9.56121	1.25527
-1.06595	-0.0153667	8.39718	0.0727192	3.23261	1.15303
1.62137	1.49784	-0.173322	2.92813	4.07363	0.16323
0.888855	-1.73736	9.1295	1.31621	3.5721	2.35888
2.42998	0.863683	6.92983	1.07281	3.18456	1.55581
-1.17789	0.483172	6.12244	-1.83305	6.2898	3.55743
2.19507	1.09115	5.65745	1.77086	4.26427	-0.0598361
1.48659	1.19652	8.11087	-0.214747	7.16799	-1.20422
0.217837	-0.482697	5.75171	1.85368	5.226	-0.0499905
1.27424	-1.61652	3.29906	2.91098	6.44554	0.939413
7.80664	-1.06733	5.96335	1.07335	4.58554	-0.121874
1.73587	0.0528906	6.79535	2.187	3.46068	1.33703
-1.74397	-1.73692	6.41217	2.15341	3.50916	-1.57823
-0.101013	0.823686	3.0141	2.66808	6.48644	1.41467
-2.27825	1.22672	-1.85384	1.35104	-0.452701	0.850586
-1.19371	-3.04992	2.12857	-2.93313	9.95713	-1.15797
1.2922	3.06394	6.93114	2.26014	2.2469	1.82582
-2.58262	-2.32281	5.33987	2.68328	6.30517	0.773268
1.28646	-0.354163	6.25289	2.41526	8.13918	2.2166
-0.56528	-1.26523	9.69588	1.23392	5.45718	1.3622
7.33017	1.84774	2.66342	2.76255	-1.04235	1.75607
0.154962	-3.55657	3.67954	2.64571	7.73101	1.57286
-0.62572	-1.58036	5.61523	0.899832	2.54599	3.02473
-2.8728	0.281415	1.34468	-0.297238	3.03097	2.53675
1.60552	3.11561	3.12992	1.18884	7.41969	3.56856
7.25228	-1.41904	5.43316	0.865368	2.26653	3.33434
-1.00002	-2.05925	5.53204	-0.755238	3.12407	1.04961
3.83247	3.14768	4.91179	3.10391	5.3335	0.0949038
-1.90992	-2.28227	5.36037	0.137756	4.32526	2.11257
-1.41736	0.570058	-2.02648	2.17742	6.18064	-0.758436
-0.955934	-0.884252	5.59938	1.77797	5.20507	2.33603
-0.0441537	-2.70096	0.471162	-1.63853	3.0365	3.79659
0.717085	-1.36241	7.04382	0.553965	4.40428	0.704862
0.14738	-0.807891	6.81542	0.732541	2.18596	2.68089
-2.67427	-0.368784	7.25603	1.56862	6.06604	-1.16135
-1.23106	0.197996	1.10899	3.18022	5.00694	2.42732
2.46496	-2.04048	7.64902	0.114334	4.17058	1.47763
-0.172244	-2.95868	0.840904	4.33	-0.992963	2.68943
2.99425	3.8448	8.03865	2.15355	-0.624049	4.0707
2.90561	-1.70892	4.4101	-0.480822	-1.03309	2.88992
3.63492	3.38311	0.541811	4.43139	3.90311	2.56262
-0.869733	-0.778206	8.35306	1.6897	5.04655	1.59031
0.639341	0.548372	10.3832	-0.353035	3.04588	-0.996194
0.526686	-1.96375	2.07199	1.52521	3.53384	0.343766
-1.30665	-2.19901	2.49847	-0.145502	1.91409	4.61576
-0.118919	-0.542336	7.61827	1.94226	5.27907	0.0506728
1.54918	-0.855913	9.39486	-1.51332	1.05051	4.24099
9.33855	0.40094	0.856356	0.177465	1.65759	3.50997
-2.30812	-1.88432	0.776601	-3.59337	9.32303	1.26112
3.32593	3.90691	1.28879	0.415699	2.75677	1.44896
9.57198	-1.39102	1.12777	3.74934	6.70423	1.32672
-3.02474	0.454656	2.80078	-1.28729	7.33545	1.85389
-3.04408	0.420865	7.51451	-1.25073	4.4357	1.54836
1.18139	-0.371092	8.12093	2.025	8.14943	1.91024
-0.324381	-2.20022	5.49449	-0.332386	4.85573	-0.49212
8.88978	-1.76753	7.06146	-1.12581	7.90084	2.05348
0.00843857	-0.146057	8.2702	-0.041516	5.66449	2.27461
-0.3406	0.757294	5.53718	-0.291955	8.76738	1.77635
-0.825409	1.26764	6.47257	1.04724	4.37216	-0.436613
-1.16025	-2.9188	7.18209	1.6038	2.33515	1.44054
7.40436	-2.50162	0.354775	4.47271	2.86502	2.0198
1.4773	1.72128	4.12672	-1.40692	3.36388	2.62168
8.58318	-2.12285	5.73216	-0.127423	6.38127	3.71758
0.959398	-0.211903	3.03595	0.102662	4.71897	1.31524
2.10935	-1.31662	9.15412	1.21967	7.44432	3.01391
1.80753	2.6715	7.18491	-0.826124	8.0837	0.841438
8.43324	-1.47317	0.221169	1.25127	8.07099	1.94797
1.16083	-2.42631	5.38568	2.5377	5.13683	-0.236241
1.4818	-1.45104	7.32717	-0.993238	6.3964	0.529528
4.02182	4.14556	2.68327	-0.49453	3.74084	2.30879
1.31101	3.98708	5.91061	0.951851	7.51899	2.57422
0.107294	-1.89571	6.27713	2.40457	4.87348	2.22646
-0.898235	1.25709	7.09282	1.29971	3.31307	0.376992
7.88167	-1.60386	7.637	-1.2618	1.39114	1.85588
1.94021	4.05384	3.64265	3.80794	4.11187	0.321925
-1.09148	-2.2398	6.95672	0.505095	8.64179	0.552121
8.05979	-1.96939	6.60444	1.49765	4.27847	1.16343
-1.50519	-3.42033	3.08386	-1.63917	7.85703	0.447279
2.64734	4.33847	0.0693878	0.159678	3.92867	1.99457
8.71814	-0.322457	4.24919	3.83398	6.30466	1.89505
1.74989	-0.163228	5.3834	2.63061	4.57313	0.313214
1.94341	-3.12444	6.75929	1.64092	8.03252	3.0425
8.74542	-2.0699	9.6276	-1.92442	5.43818	1.07694
0.0539555	-1.3636	2.15326	0.330253	4.18712	2.1017
-1.26108	-0.742434	8.63968	1.79857	4.2987	0.636034
-0.189947	-0.0252172	7.10495	-1.15141	3.18305	-0.348872
2.34592	4.27645	2.41674	-0.490417	7.99856	3.36097
0.854329	2.51226	5.66654	0.726358	4.73604	1.01771
1.24789	-1.69644	6.71902	0.944152	-0.683206	1.3993
1.61432	-0.444309	2.77321	-2.6129	-0.269443	2.22371
-1.56378	-1.63433	7.29671	0.654423	5.52611	0.563911
8.4285	-0.306881	2.37377	3.91592	4.59202	2.51419
8.25901	-2.02665	2.67664	0.773193	0.000561552	4.16528
1.93536	3.33698	3.45968	2.00131	5.20473	0.530243
9.47795	-1.83157	0.277871	1.00869	5.13341	1.68428
2.17421	4.1225	5.88624	2.57656	7.17118	1.29019
8.51961	-0.902687	7.42229	1.24922	7.91464	3.15557
-1.57641	-0.655049	7.38214	1.97162	3.45571	2.30757
1.92806	1.34286	7.26473	-2.39483	5.98538	2.56109
2.32974	4.26807	7.18716	-1.71717	5.43987	-0.247554
-0.728334	0.170477	2.41827	-2.64514	3.35235	0.759973
8.42966	-1.763	5.3849	2.6443	-3.13323	-0.793574
9.82574	-2.31575	1.48861	3.54384	6.23826	-1.65813
0.0751823	3.95886	-0.401395	3.74381	3.1993	4.63754
0.386416	-1.45085	9.22824	-0.914691	5.91936	2.23974
9.54932	-1.63916	-0.718754	2.90942	4.74599	-0.509863
-2.35263	0.121316	0.165526	2.1864	3.38386	0.501513
-2.55103	0.568123	6.80361	-2.03478	7.51844	1.71436
-1.16936	-1.54827	9.48938	-1.78949	-0.610612	4.27609
-0.732641	-1.07673	9.54404	-0.694042	7.59044	2.87412
6.90778	-0.874977	-0.202592	3.55908	4.20261	1.598
1.14187	0.00525356	-1.36564	2.884	4.66596	0.464272
8.91209	-1.7156	5.78464	-0.931202	-0.499865	2.70499
8.36847	-0.118143	7.87177	-2.7033	6.43976	1.11972
2.82649	4.38529	5.32831	2.32235	-0.0356638	4.18309
-2.31597	-1.61054	9.27746	-0.589171	5.92552	-0.0626917
10.3289	-0.329429	5.91875	1.1911	3.34429	0.961602
8.23553	-0.895398	7.28895	-0.739399	0.383963	3.78449
-0.497665	-2.28975	6.90625	-0.153111	3.98359	-0.281877
-1.14351	0.650614	9.6215	1.12373	3.59781	1.28523
2.26188	0.134306	5.28401	2.67836	8.55757	-2.64759
8.62719	-0.0880733	7.38827	0.22735	8.69976	1.29653
-0.480615	-1.62633	8.01561	2.24086	5.08583	0.290788
8.63717	-1.94518	-1.4997	2.76244	8.70457	1.78202
2.07271	-0.558919	6.45958	-1.56711	0.526586	4.34438
0.753467	1.79895	0.649813	-1.68346	7.9016	2.92839
3.82645	3.47519	6.70557	-1.4426	3.49797	1.46433
-2.15107	-0.312163	0.929423	2.4186	8.74769	0.931142
8.77924	-1.02867	8.42094	-1.40291	7.72	4.17664
7.85282	-0.934505	7.96966	-2.38888	4.89396	2.3849
0.407666	1.76513	6.05088	-0.780312	7.97402	1.43854
0.727457	2.98809	3.59778	2.72328	6.25361	0.376003
1.24194	-0.337663	3.71166	3.57716	5.45319	1.60708
1.31022	-1.62386	5.1788	2.49234	4.75745	1.59589
1.57689	-0.359204	8.40066	-0.143385	4.53733	2.91252
1.09807	-0.166896	3.56064	1.5962	4.59065	1.16608
7.82533	-1.74817	9.13573	1.06578	6.21814	-0.0432778
1.13211	-1.18115	-0.888455	2.26858	-1.68603	1.73982
6.54415	2.14058	6.26372	2.05806	2.05854	2.69684
7.49615	2.21071	6.34112	1.82471	6.08914	-0.404246
3.52034	4.23731	8.68332	0.486198	1.51955	4.71819
1.68337	-1.13704	8.99341	1.25823	6.21976	0.411756
0.595501	-3.25943	6.26268	2.4271	4.35307	1.79443
0.180043	-2.9159	5.4814	2.65978	5.02187	-0.410002
3.16927	3.36955	5.42707	2.37258	4.42557	2.45896
9.19499	0.109261	7.43721	-2.2316	6.50921	0.616976
-1.47737	0.853586	-1.75401	2.25897	4.64538	0.789324
0.744845	-0.645661	5.44449	2.61541	-1.94255	2.14914
1.53483	2.24269	7.3949	0.47925	3.82993	0.931802
0.773864	-0.748769	2.05216	4.27983	4.4517	0.333845
-1.01663	-0.464198	5.58813	2.47039	4.72896	1.46686
0.412583	-1.76014	8.53494	0.984449	6.76359	-0.664289
-1.77731	-2.05104	1.96625	3.63883	4.44883	0.385165
-2.1729	-0.639707	6.51426	2.19104	4.91641	1.21239
1.18994	-1.82433	7.65731	-0.398948	-1.77674	1.02581
0.189826	-1.2061	1.96808	2.69729	3.10922	1.74023
-0.562878	-2.21245	8.13356	0.185153	5.14558	-0.0200474
0.816529	-0.781558	6.8474	0.176966	4.96935	-0.398968
1.05441	0.546368	0.0201601	1.47398	7.76998	3.42281
1.76527	-1.0667	8.02088	-3.20016	3.18694	1.41186
-1.53574	-0.0897756	5.25103	2.72791	5.57893	-0.20978
0.88936	1.1465	8.63278	1.31656	5.09187	0.110819
-0.340584	-1.84877	8.73957	0.694808	6.45578	0.698101
3.53062	4.78833	4.92067	0.122978	4.01253	3.24619
-1.95344	-0.765611	-1.87984	1.92346	7.72968	-0.246998
-0.912419	-1.00933	6.61722	1.76407	4.94566	2.25542
-3.29786	0.462521	5.60807	2.48464	7.74873	3.72007
1.60571	3.94722	5.56479	2.00093	9.56218	0.345027
-2.24214	-2.85592	0.367066	4.1096	4.84137	1.5959
0.244723	0.2361	7.50899	-2.59295	5.35786	-0.150904
2.07974	-0.367636	7.45299	-0.859082	6.95235	-0.0758605
1.95647	2.54067	2.96904	0.962454	7.66968	1.06521
-0.880305	-1.41598	4.97001	2.22967	-0.66843	0.222333
-0.963456	-0.819276	9.55296	1.19574	6.04336	0.168113
-1.62527	1.28957	4.5598	2.37805	6.29439	0.985358
1.13608	-0.636819	9.06126	1.32042	4.31493	3.41338
0.784032	0.268007	10.5464	0.259477	-0.722121	3.89895
-0.874145	-2.76926	0.488972	1.22587	9.04548	1.83805
0.636611	-0.178442	4.44763	1.95595	3.29185	1.16985
2.96146	0.406731	8.26014	-3.02236	5.70336	0.574282
0.813837	-0.88671	2.0583	0.56905	4.68618	0.042601
-0.284378	-0.849347	2.64162	0.327447	7.73905	0.830954
0.697306	-1.99555	3.25248	2.48597	7.57343	2.90901
-2.37374	-2.6759	2.85144	0.608394	4.37455	0.231566
-0.905684	-2.64041	2.74868	0.643398	8.67404	1.0227
2.3272	-2.13433	7.83848	-3.08989	5.38512	1.55961
3.05658	-1.07558	2.75807	-0.0926378	-0.032496	4.39194
-1.79364	-1.9912	1.1546	2.82643	3.63406	0.78635
0.000665876	-1.29817	2.71794	0.071065	6.08582	0.700633
-2.61781	0.928628	6.15081	2.31742	1.53053	-1.12588
2.06238	-1.80437	6.40309	2.43069	5.03086	1.04192
-0.175571	-0.164513	-1.98191	-4.3229	6.70489	3.75057
-0.599111	2.03962	-0.445935	3.90731	6.72232	0.1694
1.43841	1.16732	2.48071	0.507967	5.22278	0.924071
-0.538653	2.79442	4.31296	3.80533	3.32979	0.936414
-1.07098	1.59523	3.07942	2.36387	3.28735	-0.369406
2.05903	-2.92861	4.29423	3.20578	0.209748	4.11412
0.110217	-3.38008	3.437	0.0017952	0.756458	4.30719
-2.53861	-1.7499	4.51306	0.199047	2.85141	1.22899
0.12406	0.577749	3.51068	2.44072	7.00675	3.29509
-1.99879	-1.44486	7.77179	2.45056	5.06503	1.32145
0.952852	-3.09122	2.67606	3.83788	-3.16677	0.486907
2.7983	-1.07129	-2.76782	1.405	6.50635	0.996904
-0.993686	-2.209	8.60966	1.17057	-1.27589	2.17359
0.655923	0.999412	7.88485	-0.0691472	3.92458	2.28869
0.503008	-2.75034	4.11234	3.25587	2.95115	1.18476
-2.28612	0.549887	-1.19636	0.830361	5.59946	0.593214
-0.701898	-1.05994	3.64275	4.05794	1.01858	3.88302
0.918511	-2.14042	9.18683	0.802867	5.37124	1.40766
-1.11499	0.508677	-0.543208	0.662835	5.22308	0.872891
-1.93671	-1.00556	-1.8995	-4.13369	8.71929	1.54034
-2.54285	-0.669648	7.62654	2.79984	6.75704	3.802
-1.98839	0.899044	3.48819	3.0919	5.49688	0.859306
-1.48825	1.48757	6.20777	1.66084	4.17272	2.25725
0.835502	-1.08947	6.31684	1.77142	4.66627	0.359364
-0.256841	0.139896	1.21689	-0.988003	6.82026	1.55348
-1.3233	0.222339	6.72751	-0.609072	1.03273	3.87191
-1.93521	-0.497684	2.50379	1.98926	3.56254	-0.83642
-1.29356	1.27865	8.14369	1.83136	3.15774	0.105926
-0.10772	-3.32085	3.41435	2.55114	-0.485426	3.75528
1.46574	-2.0322	5.84431	-0.144361	4.73378	0.0839113
-2.33782	-1.43546	8.56573	-2.49465	3.6683	0.780467
0.275154	1.22559	8.51779	0.114383	0.252539	-3.02202
0.834479	2.67197	3.80466	0.772633	8.30417	2.6827
-1.11715	-1.06728	3.15451	4.34374	5.50389	0.739213
1.62442	-1.63668	3.90948	2.87517	8.83734	1.72633
-0.2483	-1.07713	2.86171	0.104901	4.26624	0.081549
-0.338663	2.43558	9.51751	0.962691	5.48551	1.36746
-0.0221799	1.50234	5.85099	-0.845192	6.31068	1.75224
-2.63314	-0.065874	6.25023	1.47027	4.29895	1.55438
1.20409	0.253384	5.34612	2.59008	5.35027	1.75895
-0.931973	-0.381587	9.21261	0.535215	7.23596	4.12326
1.53101	3.74785	7.28556	1.56053	0.702248	-0.367079
-3.02534	0.547435	6.51761	-0.823501	5.95476	0.755719
-0.540832	2.42552	0.456408	3.96878	8.75582	1.95169
5.34977	-0.906233	8.06119	1.85156	7.24196	4.05329
-0.0599827	-2.60471	-3.01205	0.968902	6.89237	2.17964
6.59277	-0.736308	5.33813	-1.06069	3.78084	3.68041
-1.94737	-0.323096	6.54267	0.910514	7.42255	4.09823
-0.58121	3.52195	6.28053	-0.601424	5.3522	1.75863
4.76386	3.05781	7.58197	2.25653	4.71863	1.10389
0.87423	2.16573	0.131251	2.96303	6.03609	1.8681
-0.429793	1.29615	3.39512	2.75968	1.06391	0.492476
-2.09347	1.02027	4.83475	2.83825	7.53191	2.36218
2.66522	-1.61813	5.68794	0.558516	1.70995	4.42994
-0.983609	-1.95111	3.68269	3.21143	3.78007	0.328766
0.317748	-3.46751	2.75329	3.42408	3.65404	1.46176
2.3366	1.72475	4.80478	0.430846	4.42783	0.437064
0.0990904	-0.830114	6.07261	1.99876	-0.614931	3.261
3.88343	4.05418	5.13668	-0.11227	10.061	0.730319
0.298543	0.331465	2.29736	4.86041	8.27282	1.41651
2.04145	4.52067	4.35165	2.67538	4.74076	0.236915
-0.371573	0.996735	7.02631	0.0275448	7.24871	3.69201
1.3427	-2.20484	4.17748	2.98651	5.22399	2.9697
-0.288096	3.89627	7.08135	0.357248	7.62885	4.49869
-2.44962	-2.25845	3.04375	2.43424	2.92281	-1.33922
-0.718107	0.668286	1.09376	3.9469	6.03387	0.178797
-0.16368	0.0420618	9.86052	-1.92219	6.09992	1.45137
-0.693478	-0.712902	1.52633	0.765823	6.75105	2.20798
2.48516	-2.52753	8.39453	0.976969	5.40479	1.01174
0.766576	-3.25026	3.78659	4.19561	0.0542219	3.93197
0.38786	-2.4111	4.97713	-0.552525	10.1202	0.516339
-1.15897	-1.73509	6.06502	2.18239	4.89263	2.45112
-0.938338	-2.12526	7.13522	1.37851	4.23859	-0.219574
-0.903054	-2.28463	3.61373	3.95127	7.55373	3.82861
0.701525	-0.829383	1.29245	-0.868557	5.35188	1.27734
1.35389	1.87997	6.5506	-0.926201	4.79558	-0.336457
1.36306	2.5731	7.09351	1.04596	4.07437	0.423159
-1.57176	-2.37666	8.52816	0.927703	6.01554	1.71876
0.0843465	-0.0781694	2.09347	1.25955	6.32292	3.62403
0.311502	-3.87559	5.368	1.1728	7.7193	4.39109
7.64944	-1.43377	9.36004	0.700564	2.65785	0.588223
-0.101513	0.671662	4.16763	0.951267	3.25885	1.08762
0.692066	3.35249	5.37934	1.35523	7.62326	3.88309
2.93698	-1.17165	5.79048	-1.33608	5.26574	-0.372487
-0.147348	-2.15748	4.72955	-0.218062	4.53602	2.37067
-0.251006	-0.146114	2.43784	4.55374	5.86798	1.7009
-0.322027	0.202424	9.20912	0.650636	7.3947	4.13032
-2.66667	1.67902	4.30175	2.49876	3.99067	0.650514
0.0130889	-2.65273	3.01786	-0.623173	5.4735	0.797662
-0.583686	3.18964	8.73059	-2.37154	7.69314	3.93934
-0.887853	-2.35132	0.452744	2.34508	7.49507	4.01621
8.75629	0.228685	1.45743	-3.16679	5.40742	-0.0646674
10.1149	-0.930624	9.40496	0.932299	7.67932	3.76097
7.37212	-1.9545	5.14641	2.53446	7.00485	2.23377
0.838402	1.32248	3.70609	4.32877	5.39962	-0.152999
-1.67701	2.38552	7.57806	1.89399	7.11076	2.46753
7.59647	-1.4571	8.85553	1.5102	3.69007	1.97116
8.72875	-0.644968	-0.545966	3.3265	6.38267	3.54734
9.49491	-2.60643	4.39089	3.41174	4.97401	2.20718
0.833787	3.36875	8.4929	1.13392	7.62257	4.32966
8.68309	-1.7114	6.66287	-0.579711	8.44885	0.794106
9.35137	-2.27254	8.55606	-1.74378	3.96342	-1.04928
9.63298	-0.394805	4.84681	3.13017	8.36261	1.14767
7.8574	-0.827451	1.66867	2.44238	1.85991	2.37784
7.40332	-0.970049	0.592172	4.1384	7.40215	2.28416
8.06125	-2.69186	4.17339	-0.654967	4.87467	1.07934
8.70952	-1.44976	1.79767	4.46851	7.47145	3.61873
10.1826	-1.06361	-1.26871	-2.92927	3.72642	1.01223
1.69123	-0.993309	3.47944	2.10017	3.60096	1.03428
7.66539	-1.05349	-0.717946	1.95675	1.85218	2.56287
9.62406	-0.0124746	8.08051	-0.204876	7.61038	2.7562
9.88504	-0.817911	7.43789	-0.287114	5.25465	1.20175
9.05374	-0.0232726	3.12578	-1.38712	6.58707	2.09583
1.51491	-1.50945	10.2974	-1.71321	5.54962	0.655348
9.89253	-0.97643	6.86668	-0.265143	5.52764	-0.167177
7.49912	-2.11331	1.45291	0.681429	0.828108	3.46625
9.50834	-1.46141	1.76377	0.941243	6.19076	1.47921
3.94789	4.47066	6.70444	1.23977	5.43147	0.592339
8.65457	-0.54848	0.398937	3.73779	3.63371	1.83843
8.6637	-1.19682	6.90129	0.707646	7.88452	0.954197
1.72117	-1.54993	3.54476	3.93426	9.90304	0.835171
8.33945	-2.48337	4.55194	0.402382	4.77908	1.79161
10.431	-0.206412	4.28534	3.27353	2.35807	0.197216
9.37652	0.459431	0.398088	4.45415	5.97682	2.1889
7.51654	-2.29673	6.80651	1.40796	2.5862	1.53703
8.23508	-0.920152	3.64841	3.03719	5.62997	0.921168
0.592104	3.7386	-0.0701155	4.02521	4.40293	-0.359587
9.97756	-1.16805	7.96252	0.828297	8.03961	4.74115
7.30676	-1.42474	5.63547	2.40652	4.66984	0.184266
9.26046	-2.03473	1.04811	-1.99471	6.62077	0.392883
-0.82981	-2.06253	7.4593	1.16003	4.95101	0.179617
9.92718	-2.33613	-3.49124	-0.49485	7.14795	-1.8956
-1.28438	-2.21982	-1.80789	1.95236	5.22842	1.46017
0.888731	3.47711	7.30184	2.33269	3.7069	1.7374
0.843791	0.233655	7.78563	-2.98604	3.75834	1.56731
-1.12475	0.658904	3.7148	4.47644	3.99352	0.835445
0.647715	2.4344	7.16007	-0.26535	4.7977	0.335047
-2.45542	-2.2844	0.132061	4.3072	5.23427	1.47951
3.02661	4.40239	7.75639	0.362209	4.91782	-0.0667415
0.436756	1.79618	1.97298	1.61029	7.11317	3.57223
-0.390259	-1.14832	2.10709	4.20165	4.11086	1.00881
1.73069	-1.15827	4.29114	-0.0512418	7.94859	4.22813
-0.619424	0.854477	1.10133	-2.57998	8.55572	2.08594
-0.378457	-3.49835	3.84396	0.266227	7.73566	3.58115
-1.82698	-2.34926	9.08448	-2.32906	8.42539	1.85106
-2.42465	1.17019	1.36533	3.08576	4.65386	0.128341
8.28132	-0.984632	3.4292	0.16704	7.3374	2.91218
-0.531145	2.09218	8.08357	3.00722	7.58684	4.41668
0.99772	2.18135	2.16466	3.70573	4.51518	0.792849
0.104136	-1.56613	3.67438	-1.28545	7.69288	4.4966
3.08126	-1.90847	7.14943	1.62084	7.72221	1.21659
1.91002	2.48026	6.97208	-2.4758	1.32686	4.45524
-2.09964	0.536443	8.70525	-1.05967	0.888288	3.53871
-2.20986	0.641325	2.41255	2.8914	2.88006	1.12869
-2.18496	-0.64481	2.56121	1.3803	7.63536	3.73589
-2.83442	-1.10093	6.05652	2.1426	7.76158	3.74457
1.40485	-1.91998	5.09472	0.431978	7.81673	4.07578
-0.70378	-2.57522	4.34049	2.34191	7.33129	4.39751
0.865837	-2.00186	6.34623	2.32961	7.40378	4.32837
-0.735956	0.599939	8.35548	-2.71637	7.5084	4.08796
-0.176646	3.67218	7.17304	1.94475	6.02621	0.324104
1.04496	1.77569	7.38035	2.17592	5.40692	2.27981
-1.67684	1.11919	1.87062	2.7046	7.73939	2.73802
-2.36113	-0.369322	5.80898	-0.625616	4.38923	1.60349
-0.0300542	-3.14631	5.75991	0.792118	4.54603	1.15481
-2.72037	-0.140555	5.30797	2.76533	7.34866	4.26547
-1.63826	0.536409	6.2017	1.68197	4.3734	0.626521
1.14095	-0.308369	7.04036	3.63809	1.27321	3.71796
0.0730279	-0.95	5.97145	2.55038	4.93848	1.44768
1.9165	-1.80868	9.03715	0.0700469	7.905	4.77033
-0.0736002	-0.624447	5.22641	-0.0746791	7.85063	3.80633
0.764193	-2.50422	0.988254	0.477642	6.15379	1.44086
0.472057	2.19815	4.82377	-0.459548	-2.5935	0.975713
-0.291031	-1.39321	1.32221	3.77388	6.40983	1.89689
0.925522	-2.52049	3.03872	0.0460192	4.6184	1.28466
0.801366	2.53924	4.3181	0.283882	0.503185	4.21256
2.9679	3.09764	5.44046	2.00892	5.63525	2.14874
-0.413428	1.07748	9.00032	0.805691	4.44582	-0.103011
2.64498	-1.55565	1.58391	2.11147	7.56769	4.44866
-1.95468	0.685315	3.50295	2.14948	4.30627	0.841376
0.316215	0.296751	5.04912	-1.03594	5.49844	1.37556
-1.80113	-1.35078	-1.48598	-1.73302	5.04982	2.19415
-0.666211	-0.889186	0.239211	0.306452	5.48915	1.43111
-2.30077	1.14182	3.14253	3.13925	5.87058	2.12171
0.469097	-2.93875	6.36779	2.56562	5.51385	1.34435
-0.398691	-1.36287	6.9394	-0.42355	2.94971	1.91195
-1.35597	-0.667183	2.32478	3.22151	6.32405	2.42678
-0.474061	0.486074	3.74675	3.44899	3.91631	2.20186
-0.404562	2.18029	2.64516	2.30781	5.33042	2.0393
-0.516288	2.39848	2.07448	2.35597	8.36975	1.36114
-0.258278	0.244032	-0.246616	-0.0949859	5.16701	2.5321
0.959697	2.59852	0.213282	-0.101096	8.32027	1.3759
-0.75225	0.221928	1.78054	-3.13941	5.3813	1.18548
-0.451481	3.50081	7.04444	2.1748	4.73548	1.37312
-2.612	-0.229056	4.56011	-0.789345	6.46017	1.4633
2.0776	3.82124	3.01336	1.33832	2.36078	2.33706
3.80689	4.1812	3.30499	2.61188	-0.39905	3.69394
-0.235486	-2.64465	4.86699	-0.493634	4.3877	0.666717
0.0643738	0.158052	0.546774	4.35494	9.16986	1.11667
-1.21511	-2.47313	5.27036	2.22415	7.74079	2.46033
1.70784	2.40403	0.0929098	0.184149	5.29851	-0.164778
-0.225407	-2.10094	5.58486	2.55355	4.16484	2.63057
0.913257	2.27781	3.58332	2.35258	6.11	3.52934
-0.567466	2.28868	3.91706	3.40018	4.09245	-0.0290211
-0.496717	-3.1783	2.72887	-2.21643	5.64269	1.42725
0.424567	-0.497402	6.44767	1.62446	3.97966	1.33816
-0.509796	-2.43715	-0.334751	0.541972	7.45673	3.8658
2.25919	3.90622	3.41173	4.62165	8.11935	4.21468
2.59747	-0.132429	6.55566	2.38344	7.01233	3.50933
-1.07357	1.38505	6.13626	1.89754	2.55104	2.22397
-0.860423	0.591391	-0.370538	4.23466	6.04672	1.22677
-0.280927	0.183011	-0.291394	4.05132	6.76896	3.55375
-1.79106	-1.76571	5.70504	2.33495	7.61903	4.9619
1.59138	4.11709	1.97173	2.91558	8.16644	4.18403
0.972766	0.619399	3.5441	1.61692	7.51439	4.70832
-1.86589	1.28748	8.3429	0.949102	5.11257	0.0171328
1.67106	0.789699	3.29925	-1.64344	1.79179	4.24447
-1.07662	1.00934	2.66381	4.30082	5.09855	0.514671
1.45539	0.54386	1.34821	1.98863	4.54624	1.54387
1.05648	-2.84687	5.13491	0.393814	-0.33115	2.71887
0.072648	-1.58704	2.66661	-1.46348	4.80613	1.52518
3.83427	4.18287	0.495335	0.326669	4.66316	1.16956
-1.5964	-1.6329	5.89798	1.58409	3.15757	1.80325
-0.548806	-1.40868	5.92226	2.45742	-0.514202	4.25148
-0.776116	0.144795	4.30094	3.41945	5.34512	1.53073
-2.44206	-0.154987	4.07467	-1.2177	4.75793	-0.328019
2.01762	-0.28389	3.88511	4.3137	3.38459	2.59985
1.58145	-1.80954	0.498005	4.03536	4.62685	0.615576
0.0628429	4.0171	1.51459	-1.38591	5.72318	-0.0586078
0.686969	2.70755	7.7012	1.39129	7.42088	3.94888
-0.255721	3.18707	4.38064	1.47692	4.62264	1.69657
0.469103	0.0410625	5.07503	0.255215	2.70259	2.2522
-1.64149	0.309189	4.16621	2.92263	6.10806	0.390093
-1.71613	-3.17852	1.98718	2.0089	4.98413	2.46382
-0.882387	-2.13907	10.0333	1.0068	4.46098	-0.0182057
1.14291	4.1346	3.95291	0.00889267	7.72922	4.25861
0.887522	-0.429438	-1.10756	0.548936	3.71344	1.18643
0.282643	2.55914	1.40036	0.260587	2.29817	1.55254
0.813852	0.0957385	1.13244	1.95401	8.12948	1.19002
0.341446	3.47467	8.28197	1.68626	8.22931	4.78062
1.84417	-2.53585	6.20833	2.29184	7.6157	4.67109
0.543673	-0.253544	0.84095	-1.73329	7.6961	4.72597
1.21243	-1.63913	2.66709	-0.114298	3.27519	1.00458
1.03129	-0.24069	1.92103	3.17007	5.32671	1.49854
-0.525691	0.04168	7.21348	0.627063	0.456615	4.32045
-0.739168	0.978041	2.16015	3.03607	7.92379	3.96379
-1.09233	-1.49426	2.76475	4.27012	5.31258	2.26596
-2.26643	0.294489	4.10637	2.85821	4.73677	-0.49195
-2.22828	-2.20316	3.09929	2.16797	4.1448	2.24007
-0.616501	1.07948	6.17986	0.867017	8.479	1.69095
-2.13368	-0.998763	2.94685	-0.889567	6.4451	-0.93338
-2.07441	1.05217	3.55812	3.99491	3.6113	1.07966
-2.32431	-2.17446	10.4925	-0.724438	8.0274	2.06624
3.09128	3.50756	7.98437	-0.522636	4.9946	0.494036
1.12308	1.64028	5.47138	1.53986	4.03085	0.0152603
1.1113	-3.14381	3.47657	0.987115	9.22165	1.1268
-0.199859	-2.91698	8.0652	-2.27824	5.14649	2.26657
3.58871	4.5369	7.58816	0.20501	7.56225	3.72937
1.43251	-2.11466	-3.45032	0.215364	5.60645	-0.162012
-2.22491	-0.798727	5.67267	-0.0644206	4.64913	0.619509
2.1638	-1.01974	-1.13402	1.64381	7.70825	4.94486
2.17553	-0.466589	1.2404	3.19096	7.63792	4.79575
1.9758	0.612567	5.66204	2.63132	6.39518	0.738472
0.11839	-3.93633	0.852336	1.69904	5.30369	1.33409
1.39188	0.185278	6.46613	1.5228	5.0944	2.09563
-0.718028	-0.979335	-0.311175	-1.4162	7.87928	3.77317
1.5988	1.56366	6.69522	1.79917	4.61707	0.11527
0.195688	-2.70826	1.81786	2.61898	4.67253	1.22216
2.5302	-0.685288	8.22172	-0.972299	4.00259	1.19778
3.1401	-1.43055	-2.57532	1.65493	4.69529	-0.0595681
-1.66336	-1.89714	6.62101	1.24948	6.25447	0.649434
-1.07487	-0.155447	7.63485	-2.2606	3.30018	0.931219
2.4748	4.68897	1.00082	1.76242	1.95926	3.17199
-2.10861	-1.40285	6.75275	-1.20461	3.45847	1.01267
-0.0532002	-2.92682	5.19082	-0.360917	3.35633	1.27899
2.16035	-0.274502	0.728717	3.26841	3.67723	2.28593
0.688746	2.20199	6.59351	-0.181017	7.84783	4.59778
0.963079	2.94703	2.29303	1.85155	5.4286	1.71169
-2.33951	1.05218	8.64756	-3.12999	5.25041	0.99867
3.50488	4.66915	3.38797	3.94643	5.2856	0.975553
1.73472	-0.663899	2.33841	0.929666	8.61837	1.64037
0.969182	2.85786	4.07484	0.127834	9.77052	0.370425
0.527092	-2.3202	8.41459	1.47259	4.84353	0.652045
-1.27113	-2.27095	4.83427	0.114802	7.25728	3.88847
1.54383	4.33687	3.35107	3.48334	9.33798	1.26707
2.37387	-1.8886	5.84026	2.75311	3.17794	1.04696
-1.3317	-1.30008	4.84422	-0.352435	8.03314	4.924
1.00455	2.42479	5.4913	0.698664	7.9963	1.20994
0.172583	0.356256	2.56473	1.98778	5.59934	0.17825
3.32827	3.59284	8.92037	-2.7815	6.42662	0.179662
0.893552	1.28628	7.0862	0.975383	3.56083	1.09881
2.10415	-0.0766837	2.92273	3.33032	5.25364	1.7183
1.29125	-2.47189	8.93084	0.369403	4.72397	1.36445
1.46083	0.944701	1.90865	4.09901	5.3436	2.25247
0.451677	-1.03584	6.89534	0.296535	4.18886	1.06221
1.33475	-0.680378	0.836143	1.39892	5.2259	1.47268
2.65173	3.35793	-0.800078	2.73901	7.54828	1.43593
-2.54656	-0.138753	0.224074	0.975555	7.55486	4.78867
1.85851	-3.11372	3.46252	3.62812	6.17225	0.56292
3.23676	3.33506	7.30069	0.0996852	3.12735	2.504
-2.52253	-0.203664	6.17771	1.11202	5.22831	0.278576
1.55079	-1.51787	3.92549	3.05205	7.62811	4.87407
1.23506	-0.526708	3.17789	0.149699	4.7564	1.11244
-1.70634	0.292323	6.81445	1.90708	7.72537	5.03953
2.14201	4.13899	0.5624	1.18074	8.15873	4.32904
0.633925	0.912039	-0.227171	1.3197	8.13899	5.15559
-2.76513	0.202424	3.5299	3.83363	8.04956	4.707
2.89797	4.41043	3.9281	-0.379132	4.94752	0.546951
0.461568	3.50756	3.50541	2.89668	8.06738	4.93867
-1.15465	-2.5222	7.7481	-0.210283	3.25723	1.31976
-0.714062	-1.76067	5.41168	2.11494	4.92992	2.23773
-0.347009	-0.265739	3.47933	3.07374	8.2666	4.81701
-0.806934	1.17012	7.66385	-0.165784	4.0567	1.87122
0.515802	2.00213	5.98277	2.42992	7.71879	5.04978
1.69845	-2.33725	0.498267	2.86105	7.98853	1.20012
0.472266	-3.38508	9.15622	-0.0596407	7.71323	5.08167
-1.8516	0.801173	5.92126	1.04684	4.63496	0.524929
-3.02254	-2.08897	1.61299	0.852339	7.58104	4.83879
1.84103	0.387872	3.51357	-0.248513	8.36404	1.43951
-1.52964	-2.66714	2.84769	-1.08442	6.40231	0.819112
3.44317	4.00654	-1.71068	0.973938	4.94636	1.18118
1.15598	-2.73747	5.75818	-0.259268	-0.950782	1.34492
2.24312	3.08285	4.43037	3.05624	5.3661	1.50908
-1.59268	-2.68492	6.1136	2.16514	7.16268	3.64471
1.53806	-1.31125	9.7502	0.985823	4.9091	2.10231
0.30453	-2.3614	7.81465	0.937793	5.53205	-0.0714268
1.58222	-0.669732	8.92233	0.527397	7.55452	5.02337
-0.288368	3.13236	9.64595	0.191578	7.12835	4.23276
0.295023	0.285015	8.07303	0.39818	5.11753	0.590379
2.62647	3.39835	10.4202	0.0981161	6.53475	3.82131
-0.755382	-2.95205	9.60293	0.636999	7.68572	4.89756
-0.631251	-1.55925	6.88512	1.84068	7.84311	3.92918
0.766782	0.348245	10.0212	0.419982	7.65128	5.10679
-3.1749	-0.53338	9.21189	1.18906	7.58227	5.18122
-0.382401	0.646358	3.74716	-0.0999663	7.91405	4.03727
-0.927359	-2.40791	9.97771	-1.29225	9.73788	1.03017
7.58545	2.23433	0.813481	3.88277	5.50259	0.827233
-0.159708	-2.32118	4.52195	3.41972	0.991224	3.80503
1.04949	0.490576	1.49201	1.55834	3.42567	0.563796
3.5473	3.75381	3.30132	1.53679	7.72747	5.19853
1.60133	0.303627	9.53439	-1.31418	8.54896	4.83981
-2.38195	-1.46321	6.52933	-1.19926	8.24421	4.52978
5.97363	-0.592902	0.72869	1.42154	3.51748	1.27373
1.95036	2.10617	2.72682	4.12133	7.88519	4.76588
-0.163327	2.63293	1.98531	4.62657	4.52128	0.955697
2.66005	-1.40943	3.43428	2.86366	7.66484	3.89406
1.26737	-0.740099	-0.132006	4.43092	7.09442	4.38781
-0.726727	2.81567	7.09783	-1.35974	7.76617	5.0666
0.516479	0.103619	3.48604	4.93283	4.02502	2.23263
6.51336	1.77715	3.47556	3.07829	7.28502	0.950892
2.65912	4.43522	9.08389	-0.722245	3.07155	-2.20509
0.967549	2.38149	6.37696	2.37889	7.29915	4.63584
-1.8525	-1.63059	0.953829	0.195732	6.06963	1.58464
0.14382	-3.36451	6.24378	0.126994	7.57346	5.30383
2.95096	-0.429467	1.83659	-2.70447	-0.62274	2.73154
0.939006	-0.0449011	4.4735	0.337867	6.47035	3.78561
-2.04714	1.36269	7.7575	1.87619	7.66727	5.08937
-0.0442551	2.8551	4.1181	2.3625	5.51944	1.09289
0.505881	1.80266	6.38631	2.08721	4.80911	1.10251
0.350273	-0.377714	6.81394	0.948433	5.10885	0.558171
2.78294	-1.1172	-1.88707	1.04734	5.32218	0.846627
0.0942744	-0.416051	5.71249	3.05371	3.74732	1.18886
-0.737739	2.36393	7.38893	2.9322	4.94863	1.03677
2.81971	3.68632	-2.36115	-1.78963	4.45051	0.670357
0.704761	3.2335	7.79942	-1.33785	7.56567	5.31962
0.469083	-1.9726	2.49101	4.48484	4.93658	2.20403
1.76532	-0.337355	2.84844	3.9735	7.73464	4.59642
-1.84844	-1.82739	7.57129	-0.526562	7.71367	5.24034
1.19662	-1.91591	7.66484	-1.46006	3.39533	1.29932
1.16044	-0.614609	0.987677	0.0994405	7.70885	4.73819
0.435737	-0.909704	9.93303	-0.540007	4.43471	0.0999782
6.7734	1.29305	8.1126	-1.27898	4.05874	1.71701
9.11851	0.45834	8.20256	2.77291	8.40672	4.6418
0.0693375	-2.11636	4.6039	-0.191764	4.97216	2.14896
3.01056	3.31495	9.68845	1.16722	4.3144	1.20416
7.07245	1.78655	5.10099	-0.545277	8.43981	2.51669
9.24095	-2.47419	4.0639	3.46545	6.03908	1.08066
9.80498	-1.17953	5.40744	2.23694	7.47916	3.83178
9.65849	-0.970123	2.71611	-0.207843	8.41195	4.87288
6.46533	2.40602	4.87813	-1.05574	5.17967	0.666513
7.42048	-0.654234	3.44025	-0.282812	7.05845	0.656658
8.32148	-2.85127	0.132228	4.09222	5.41016	0.780513
7.84646	-0.288696	3.72736	3.53649	7.65497	4.83937
9.52529	0.257938	8.29476	1.81154	8.04752	4.98553
7.67773	-0.241521	7.06742	2.47141	4.35584	1.97892
9.8922	-1.65951	5.8908	2.08491	5.4532	0.972244
8.9742	-1.77376	5.38034	2.86785	6.35966	0.498978
6.94506	-0.914819	6.68895	0.88723	7.71913	5.26328
10.4101	-0.684775	0.465077	4.33682	2.32625	4.42725
9.33153	-0.892189	4.16866	2.94435	7.89848	4.37394
1.12726	-2.65679	3.37039	1.61057	4.65789	1.4719
10.5007	-0.0809947	6.41549	1.81348	3.06567	1.39596
8.94525	-0.969107	8.55966	1.86826	3.03676	0.847926
7.67624	-1.99553	8.85449	-1.49828	8.39845	4.78374
8.07116	-2.05651	6.02957	2.61275	4.3362	1.84787
9.40658	-0.907318	5.39494	2.57591	4.34089	-0.474988
10.0099	-0.47634	3.45584	1.94308	7.76324	5.07356
9.19798	-1.44178	5.77808	1.09569	6.83395	0.277335
10.3446	-0.36813	-1.01047	2.7837	7.59227	3.74856
1.24116	0.793321	2.12281	2.76292	4.28798	1.9709
7.94914	-1.56044	3.01398	2.53214	8.25929	4.64771
8.34535	-1.3594	5.42381	1.5198	4.13632	-0.0280494
-0.684808	-0.739361	5.52175	2.09549	4.96134	0.287474
-2.31295	-0.424181	1.04306	-0.0695361	5.69177	1.01791
2.01387	-1.55171	7.45407	1.65623	8.46956	4.76575
9.21437	0.427146	9.15753	1.35357	8.6803	5.00102
8.52694	-0.870692	9.07612	0.562449	4.12376	2.55158
8.79883	-2.11847	5.06857	1.77209	5.2881	2.60371
-1.89676	1.81791	7.05673	-1.71012	4.90186	-0.110403
7.67195	-1.24925	7.76821	1.89889	6.60846	0.588346
8.88502	-1.57855	3.0865	0.89469	7.88256	4.5993
-3.27775	0.383306	1.93548	-0.0403833	4.45174	0.496036
9.82093	-2.26601	-3.22453	0.555327	8.35456	4.76671
0.311606	-1.49504	8.0865	0.504791	5.12172	1.21387
-0.195978	-0.875201	8.55711	0.844806	8.07773	4.79712
-0.624963	2.42496	8.39307	0.495679	8.60834	4.9534
9.69997	0.659351	-2.24832	2.11946	5.42429	1.72865
-1.16626	-0.901206	6.51513	2.37595	8.74245	1.2397
9.69764	-2.23306	3.62559	0.845925	7.93101	4.98061
-0.726628	-0.756732	7.46437	1.27839	4.9065	1.3749
5.60401	2.56395	4.77661	-0.596547	4.08337	1.12673
0.0955987	2.0539	1.0743	2.61764	8.10634	4.8939
0.44602	-2.78508	0.028532	3.98774	7.92831	4.29619
0.683702	-0.148978	5.74375	2.43745	3.68312	1.32743
-0.00977376	-0.53788	2.24895	0.328859	7.95441	4.89801
-0.741165	-2.16594	2.01115	1.42517	7.44347	4.65611
-2.33982	-2.20481	5.70171	0.505987	7.48016	3.68254
2.18317	0.271291	-0.987654	2.64561	8.28666	4.60851
0.680415	2.55781	-0.994126	3.22901	4.75741	1.46812
3.45339	4.28254	-2.76699	0.979393	3.02895	1.81157
-0.441292	-1.37996	1.87683	2.07938	8.37353	4.98293
-2.05585	1.32308	-1.34424	2.6682	8.02321	3.98293
3.81453	3.88676	1.56146	2.98967	8.63148	1.82054
1.62947	4.47409	0.832275	3.88177	8.23999	4.64533
-0.0229275	-1.52181	1.90619	3.26736	7.54434	-1.28782
8.14652	-2.46848	6.46039	1.69383	7.64211	-0.0186613
2.67627	-0.555839	4.82306	-0.766565	1.75045	4.47312
8.20042	-2.56052	1.30216	3.5636	9.40671	-2.17162
3.8948	-0.873136	2.04749	1.81751	7.79171	0.704085
2.05546	-1.26816	8.13209	3.03908	7.63759	4.95791
8.00952	-1.24948	6.3159	0.899608	3.39984	1.28291
6.34788	-0.77984	3.10539	-0.485204	3.11171	1.4259
2.15686	-1.06623	8.53527	0.821114	6.14357	0.579957
-0.674839	0.887111	8.84804	-0.125309	2.58388	1.47475
10.0244	-0.495403	7.31241	1.92408	7.66159	5.33154
6.81388	-1.20992	8.11385	-1.27745	6.36148	3.76283
10.0873	-0.247034	5.53757	1.28189	7.59531	5.28857
7.50305	-2.40489	8.08644	-1.20249	7.61698	4.99742
9.85447	-1.60356	1.99675	-0.877851	5.55554	0.0327118
-2.18106	-1.36877	0.126018	2.61858	7.59877	5.18389
9.05242	-0.287395	5.52545	2.35251	8.30331	4.94456
7.21244	-1.2687	4.64396	1.66716	5.64362	1.61244
9.64868	-2.28237	6.57557	1.97653	7.82656	1.62288
9.97502	-0.373316	7.85741	1.95209	8.07519	4.71624
10.0782	-0.722012	5.81803	2.60314	7.90297	3.98798
-2.57268	0.201475	7.28882	2.57132	8.02487	5.06043
9.20932	-0.0701913	8.80745	0.742743	7.82952	4.97891
1.07023	0.518374	9.08385	-1.15481	8.15821	4.82807
8.05208	-0.843507	5.6317	-0.872173	5.6438	0.58094
0.366137	-1.90941	7.89563	0.560686	4.75464	0.124877
0.639224	0.631147	7.50082	1.15426	4.53811	2.29486
3.70047	3.55332	8.60093	0.871425	7.96811	3.55073
3.18137	4.568	3.90912	2.64569	4.52289	0.170137
7.35022	-0.232576	7.0026	2.07234	5.88092	1.26599
2.09	-1.32512	4.82999	-0.592362	8.31462	4.76298
2.18456	4.56288	8.93775	1.20345	8.01157	4.83174
1.99086	-0.287704	3.10817	1.40801	5.7534	0.597125
-1.31304	-2.18513	5.8133	-0.156498	8.04636	5.09426
1.05442	-0.997183	7.64681	-1.00536	8.03939	4.77227
7.97954	-2.43137	8.66429	0.55605	3.40512	4.24472
0.301144	3.44785	7.98914	1.6828	5.51798	1.35728
-1.84913	-2.3645	8.53666	1.80963	8.27669	4.47639
4.99838	-1.00463	7.63676	2.14881	8.72369	4.9488
3.75076	3.94422	-1.78439	1.72842	3.61548	1.34288
-1.40797	0.702152	9.06323	1.06861	5.06713	0.749399
1.69126	-0.611497	2.26492	4.51375	4.85906	0.377734
2.54117	-0.470927	5.79297	-0.30597	8.36978	4.70495
-0.294334	-1.4066	3.06391	-0.492432	8.76036	5.07263
0.704359	-0.296771	-1.15418	2.40764	4.03999	-0.234875
-2.65406	-0.955742	8.03708	2.05462	4.80062	0.0586404
2.45033	-1.02764	7.46099	-1.43956	3.38925	1.39832
3.42228	-0.840556	8.43293	-1.80366	7.84712	4.59611
-1.4202	1.35123	-2.24582	-2.59062	6.30967	2.77042
-2.52947	-2.02495	9.91823	0.566716	9.44775	1.17702
3.80754	4.53009	3.869	2.69775	4.80275	0.954197
1.36938	-1.47138	4.20947	3.83235	4.11085	2.18641
0.627188	-2.98657	5.04742	-0.866824	7.35412	2.10427
0.220457	-1.62333	5.77436	2.46693	8.13432	-2.88271
1.77243	-2.26947	6.47103	1.7926	4.97446	1.71392
-1.32325	0.623671	7.94095	-2.93836	2.84552	4.61854
-1.74354	-0.830524	4.78365	2.66763	7.71774	5.279
0.927083	1.3529	3.34095	3.77296	4.63753	0.272589
-1.44057	0.300773	5.19409	1.76334	7.98886	4.54822
-1.30943	-0.123892	6.6118	1.21582	8.01817	4.61682
-0.00661178	0.762958	3.30315	4.09531	8.13592	4.94179
-0.772675	-0.658595	3.82409	2.7897	-0.0327535	4.49908
-2.68136	-1.59731	6.17944	-0.011576	5.86714	1.4469
-1.63883	-0.95486	2.93253	1.16346	7.60707	5.04099
-2.45338	-1.54369	6.21884	2.31801	8.66878	4.91923
-2.54088	-1.60308	9.31869	0.392525	3.34036	1.16355
-0.0239847	-0.781636	7.88416	2.26762	5.04825	1.18949
3.06808	-1.17018	9.72762	-1.45007	8.52881	4.99904
1.39643	-1.2771	8.06199	-2.80882	-1.56854	2.69817
-1.69136	0.305472	6.48112	1.43182	7.78627	4.73107
2.26314	-1.57882	5.50672	-1.45442	4.23735	1.03543
1.77468	0.388358	7.9033	1.24588	5.00685	1.28905
-0.919689	-1.20207	2.96473	3.39556	8.05729	5.1629
-0.212686	0.867684	10.1785	0.831677	7.57089	4.56052
-1.51369	-1.3468	9.2562	-2.73198	8.72131	5.11076
-0.263689	-2.01989	6.36546	1.96395	7.24279	1.34005
1.31216	-0.77054	2.5609	1.89738	4.97981	2.43252
0.720147	2.94039	6.35177	-0.662593	5.26666	2.34233
-2.02799	0.43828	4.63102	-0.666324	8.09699	4.5341
-0.152277	-0.488771	0.0647996	-3.40507	5.15096	0.991099
-1.42643	0.876563	5.24349	0.579131	5.50091	0.929936
0.972542	-1.44096	-2.7067	1.39493	8.82392	5.14016
1.24313	-1.68941	-1.23499	2.67829	8.67128	5.11977
-0.0432839	1.0951	-0.312712	3.47661	5.61944	1.14223
3.00531	4.99704	5.15102	-0.571954	8.68538	4.86263
0.798154	1.86348	5.30771	-0.742134	7.37997	4.51813
2.46197	-0.785841	5.97149	1.94267	2.91945	1.39543
-0.693106	-1.85756	3.71686	4.11909	7.66164	5.00236
1.52758	0.0920192	6.11255	2.33416	9.25002	1.12714
0.92668	-2.99937	4.25535	3.18632	8.74403	5.00907
3.6106	4.19019	7.22194	1.58427	8.33015	4.86337
-0.374705	1.35496	3.99887	-0.37193	7.5023	4.87623
4.04545	4.18916	7.97311	2.14835	2.58809	0.350459
0.847107	3.40389	-3.31662	-0.0486928	5.23718	2.66033
0.122251	-0.0930976	8.87631	1.55656	7.83103	5.24005
-2.8655	-1.35792	4.31878	1.83943	6.35732	1.97659
-0.540609	0.525456	8.14562	1.37783	6.06824	0.565809
0.115241	2.74684	6.75146	1.11059	7.36938	4.87116
-2.52499	-0.271786	2.34281	2.48347	8.83098	5.13933
2.77076	3.57857	-0.742119	2.51674	4.51957	0.903095
2.53885	4.04589	3.98396	3.98599	7.41465	2.16067
0.0252526	-0.768209	3.88434	0.99016	3.53633	1.20213
2.20722	-2.0671	4.39398	-0.867692	7.57592	4.41856
-1.71839	-1.27032	-0.100983	2.43453	1.79367	3.46433
3.6256	4.64185	7.43165	2.35155	6.80469	3.1117
0.529216	1.7537	9.25925	1.71598	8.28529	4.58046
1.62496	-0.693334	4.48433	-0.8178	7.61988	5.044
2.74177	-2.35098	6.25041	1.58431	6.91179	1.57548
-0.000423532	2.87153	4.87925	2.61816	0.641848	1.46463
1.61803	0.275931	3.67758	-0.728971	3.8216	0.259384
3.38485	3.62526	3.15445	-0.32798	7.3101	4.64592
-2.15622	0.814914	-0.581254	1.78253	8.32369	4.77243
1.14465	0.214207	5.25933	-0.486868	6.35715	0.610198
1.76052	4.1347	1.99436	2.67315	-0.0127327	-3.75286
1.86239	2.93639	0.216124	1.86343	6.47348	3.88849
2.93434	4.68316	0.903364	0.104176	4.7609	0.897075
-0.490106	-3.79058	-1.42627	0.666292	5.01398	1.96726
0.313877	3.11936	0.0635143	-0.517799	8.3057	0.888041
1.24595	3.643	7.35892	0.0346528	8.3659	2.24087
-0.325915	0.25491	8.08442	2.12605	8.43174	4.83463
-1.13707	-2.89801	3.25442	-1.87589	8.00016	3.25275
1.17384	-2.27112	6.28688	2.22905	7.37953	4.60849
1.04817	2.8368	1.55518	3.5742	4.86221	0.392176
3.41165	4.17119	-1.50124	0.643118	8.58671	4.88557
0.844935	-2.42438	3.47689	-0.396064	4.64947	0.494768
-1.00418	0.761082	2.7581	-1.34628	7.26428	4.63141
-0.959096	1.44932	5.30743	2.26566	5.39233	1.33795
1.95907	0.777643	1.82119	2.50102	3.64489	1.04897
0.40177	-1.02389	3.10477	1.80108	5.39127	1.59899
-2.57712	-0.90073	3.02748	0.770318	0.0996218	4.21974
-1.92704	-1.39681	-0.0759248	3.78349	5.28958	1.69341
-1.75024	-0.812598	-2.58023	1.33348	4.46159	0.0835041
0.0856273	-3.85294	3.22911	4.13876	7.37785	3.59101
0.0155159	1.02447	-2.49246	-1.89829	8.54333	4.97521
-0.313983	0.830571	0.564531	0.690277	8.94244	5.17436
0.586669	3.08258	1.39953	-2.17028	8.85522	5.2088
-0.518513	2.44877	-0.899878	-2.81409	4.45178	1.63689
0.737896	-2.97516	0.662873	3.78425	7.38953	3.37134
2.71091	-1.66939	3.90733	4.02962	7.51215	4.15314
-3.17233	-0.444935	-0.787682	3.65649	6.26493	3.35112
3.133	4.98789	2.34415	2.23065	7.74332	3.29322
1.12884	1.44159	3.84498	3.33067	7.62255	2.76805
0.0993801	-2.20069	-1.23622	1.74118	4.29279	0.346437
1.25511	-3.20245	7.52667	1.3976	7.38274	4.29212
-0.763351	-1.10701	-3.3156	-1.65921	8.27226	4.87026
0.881236	-1.00281	-0.769703	-2.76862	3.60709	-0.0552413
0.66679	3.23448	8.96067	0.97834	0.522243	4.35542
1.18162	-1.00383	3.445	3.62254	6.49187	3.65212
-0.330363	-0.613658	3.15159	4.69938	4.93733	1.12403
1.96192	2.69307	8.12436	3.19012	4.90175	0.0185735
5.06247	3.26282	7.72057	1.70797	6.92528	2.99942
-0.885298	-1.71961	5.94498	-0.805607	7.71143	3.70183
-1.91114	-0.327294	3.13897	1.31039	7.70987	5.1397
0.219136	3.67995	7.35668	2.15389	4.74732	1.47567
-1.72722	1.03575	5.59423	2.35518	7.99815	4.53398
1.57321	-0.505551	6.05409	-1.11554	8.5318	5.20159
0.545126	0.282573	7.02903	-1.12659	5.39982	1.66627
-1.18537	-0.776078	7.81886	-1.48661	7.24757	-1.89046
1.25928	3.06643	2.79495	4.95763	8.16417	4.89998
-1.49823	0.384705	3.12711	2.62165	4.34538	0.260329
2.3811	-2.76579	0.783094	4.43793	7.4401	4.58889
1.85537	0.213211	2.82669	0.830453	4.17719	0.828195
-2.25459	0.81203	-2.1921	-2.76127	7.73594	4.67344
-0.462498	0.333227	9.35163	-2.9853	4.46471	0.0534706
1.69962	-0.556386	1.91766	2.84712	7.53064	5.10009
2.51482	-1.06786	6.62666	1.64433	4.11253	2.12686
1.27298	1.18034	6.52011	1.86011	8.86686	1.25045
-0.954714	-0.175292	4.95438	1.53666	8.04675	4.57547
0.487692	1.96384	8.81397	-0.472181	-0.490141	3.81171
-0.145584	3.46408	0.479569	1.41473	8.88718	5.17522
-0.371582	1.77181	8.05898	1.53175	2.70177	1.4601
-1.15062	0.26376	6.50909	1.06933	7.60852	5.2169
-2.55095	0.758358	7.79347	-1.8996	8.03882	-2.47264
0.387042	3.22765	4.56019	3.505	8.78307	5.07788
1.39023	-0.632655	9.90178	-0.606074	7.51687	5.19794
-0.646833	-2.45128	5.25154	0.482741	4.69512	2.6964
-1.8609	-2.16009	8.3566	-0.432834	0.678035	4.29893
0.165975	0.717604	-3.35531	-0.106974	7.92361	2.60298
-2.87986	-0.647642	0.385292	4.13436	8.35694	5.03766
-0.184004	-2.34732	1.45537	3.58207	8.49154	4.85818
-2.68433	0.803219	9.5842	0.795078	8.74293	5.17381
5.64209	-1.29643	1.35751	3.7665	6.09676	0.236067
2.99544	-1.01835	7.68576	0.000856093	3.75467	1.37484
3.4792	3.87314	9.72253	0.102034	8.62361	4.96644
-0.967893	0.49559	0.290334	2.62849	8.75675	4.99447
-0.775109	-0.113045	5.17702	1.07608	7.50209	3.34225
-0.927657	3.0276	6.47813	-1.01374	8.88314	1.24397
-0.927113	1.78218	0.543371	1.04113	-0.0317749	4.28814
3.33761	4.64042	0.136336	3.49742	8.88603	5.26493
1.8661	3.76583	2.92386	1.10177	8.59637	4.93371
-1.0657	0.678675	4.9708	1.58021	3.38103	0.577872
-2.09318	1.14469	3.22218	3.45017	5.4645	0.647782
-1.09651	2.75572	4.40724	-1.08688	8.91873	5.01972
-0.518641	-2.97434	8.13403	-1.08199	7.30507	4.27667
1.04226	2.32908	-1.78133	2.37877	10.1148	-2.04733
0.648045	3.42682	5.90682	-0.0168215	7.72874	4.75136
-0.319184	-3.89708	0.955053	1.59091	3.42247	-1.08456
0.219347	1.70212	7.83633	0.0690125	7.92658	5.09224
1.7909	3.78814	0.262513	3.13239	5.08582	1.39396
-1.24902	-0.408764	6.1565	2.29227	1.43935	2.87399
-1.54738	-1.92578	1.23403	3.04399	5.70754	2.49119
1.63634	1.29838	9.43705	-1.97091	7.70788	5.37397
0.837031	1.53642	3.53412	2.35097	5.39558	0.0539629
-1.8394	-1.28012	1.90796	1.01612	4.9343	0.219123
0.839672	-2.81614	3.77089	-1.52521	4.16671	2.2649
-0.501613	2.75836	2.59906	2.27062	7.62638	5.42831
-1.51611	0.288788	5.35833	2.69183	7.3257	4.64987
-0.285304	-0.375841	2.41881	2.71493	8.55082	4.94003
-2.15041	-0.0471376	2.63115	0.689932	4.7316	1.91447
2.75923	4.7046	8.94462	-2.61601	8.15256	4.86552
1.68707	3.57254	-1.16402	3.20599	8.60808	4.94669
-0.266906	-1.06434	3.50354	1.1554	8.5325	5.15269
-0.201624	1.37626	3.14296	3.0908	8.79096	5.23722
-0.00863399	2.75004	-0.676053	-3.24727	8.68511	5.0656
4.04603	3.45474	7.88889	-3.06127	6.81573	4.11813
0.27569	3.90965	-0.599385	3.72093	7.50667	5.38164
0.865421	-2.5049	5.26549	2.08534	7.70601	4.6662
6.18329	-0.839273	7.98901	2.18798	8.9821	5.26014
6.67855	-1.22734	7.98007	-1.58244	6.47056	3.48563
3.90284	3.85776	3.03101	0.708858	1.01413	4.13545
1.40317	1.75325	-0.0520626	-3.02305	5.46714	0.409676
7.73394	-0.872668	5.72678	0.890629	5.60634	1.76817
-0.163347	0.979831	1.25161	-0.0936074	8.96625	5.22918
8.43722	-2.0614	-0.00517042	-4.00767	-0.320415	4.35069
2.64746	4.80384	-1.62871	1.05975	7.85634	4.00467
2.30944	-0.308032	2.48919	3.93081	7.93012	0.854327
6.38773	-0.709566	9.02314	-2.54328	8.64937	5.08116
3.91337	3.64442	6.9352	1.96862	8.70734	5.20892
9.76382	-0.256613	3.19482	2.51632	8.83007	5.20035
1.76811	-1.84491	5.51517	2.4007	8.76531	5.12928
-0.142948	-0.989401	7.19953	2.38955	3.42132	1.47775
-2.1647	-1.95177	2.57805	1.37398	3.61991	1.09854
7.21352	1.87452	3.14224	0.782791	7.50605	5.4611
7.93057	-0.529159	-1.51181	-3.64746	4.86767	2.33467
9.09103	-1.82896	1.98895	-2.8195	7.56744	5.17502
8.28601	-0.957886	-0.326963	-3.73627	8.36093	1.64922
-1.73317	-1.9341	0.607672	3.60878	6.49607	-0.174855
-2.47938	0.573164	2.07241	1.96722	7.48063	4.52384
4.92749	2.73103	5.51076	2.20336	8.9413	5.33641
7.71042	-2.34366	2.52102	1.72503	7.61425	5.25303
3.26223	3.55943	4.03916	2.61378	8.06883	4.73473
8.61171	-1.32857	3.25229	0.932866	9.04455	5.43115
-1.69861	-0.0682	1.1438	-0.104213	7.15071	4.56571
0.427007	2.60796	3.98007	3.51377	-0.95305	2.70881
8.86786	-2.28254	4.75588	0.182711	8.46911	5.23413
10.0653	-1.89461	0.616235	2.69293	7.50596	4.63202
9.76896	-0.377096	0.315287	4.29405	7.88697	5.05747
5.86655	2.08715	3.02014	4.76281	8.51326	5.19591
7.90402	0.00872161	8.62407	0.0737623	8.81451	5.12476
8.49992	-2.14759	1.92933	2.18499	7.31579	4.63612
1.72606	-1.62784	1.04884	3.74068	8.03526	5.04705
9.03978	-0.151724	4.5653	3.47728	9.03806	5.33587
9.10965	-1.03973	1.31252	3.86285	1.57387	4.0045
8.40229	-2.30618	6.45678	2.49913	8.63391	1.97339
8.80047	-2.7532	0.575198	4.11044	4.71819	1.43896
-0.570361	2.16029	9.3593	-2.05326	4.42611	0.8578
6.96608	2.0991	4.2639	2.2187	4.51388	1.80741
7.48179	-0.855223	2.10908	1.28732	9.17061	5.41049
8.30955	-0.484704	6.30814	3.00862	9.153	5.41217
9.40491	-2.35091	-2.69299	1.49426	9.17037	5.44838
9.74518	-2.07569	7.35126	2.03562	7.66091	4.99317
7.36411	-1.52671	0.256909	-3.28823	3.22638	1.15993
7.62295	-0.828821	2.46132	2.76801	7.74312	5.41815
9.60491	-1.24685	4.12042	3.89982	8.33053	5.03209
0.989987	3.66129	3.67013	3.88989	8.42046	4.98006
8.44637	-1.04085	1.35318	3.58848	8.78049	5.13091
8.01894	-1.23337	6.40102	1.64635	8.71327	5.03269
7.81359	-1.07097	6.91612	-1.86488	7.94074	4.86256
9.53327	-0.563896	5.77637	1.38703	7.89263	4.95478
8.34507	-1.93226	2.33591	3.12574	7.88583	5.14593
8.84896	-2.46096	7.41223	1.18232	7.68777	4.13198
8.30612	-1.33395	4.40996	3.10779	7.73815	2.10469
-0.643459	0.668048	6.16998	2.52144	8.48401	4.93436
-2.27487	-1.30663	8.30201	2.01472	8.69674	4.92944
0.014933	2.98955	1.95215	2.42252	9.08485	5.36811
-0.255138	-1.32467	0.882077	3.61969	7.77817	4.10608
-0.363336	2.05725	5.49908	2.01807	7.75891	5.18182
-0.923652	0.608941	-0.348713	3.52409	3.85739	0.857937
2.59602	-0.891313	-1.35249	-2.10357	8.50951	5.05605
8.89224	0.458429	5.78762	2.20035	5.83523	0.190677
-2.25742	-0.534485	3.61084	3.54821	8.23061	1.4678
3.26635	4.20353	5.50224	0.604773	9.03724	5.3481
8.48044	-0.640579	2.64108	0.631583	7.89808	4.14776
0.911192	-1.25736	5.07033	2.44692	8.983	5.34764
7.51562	-1.16031	2.21599	2.65605	9.03012	5.39684
1.78603	1.74928	2.55664	1.84799	8.96456	5.24922
-0.188781	3.29191	5.12644	2.43139	7.76652	5.36493
0.724217	3.84745	6.23217	0.407788	5.72556	1.94754
2.36229	-2.09607	2.69213	0.576259	5.34735	2.16537
8.09357	-0.85907	-2.48396	-2.16834	7.8953	4.14192
8.38108	0.441757	5.87543	1.88007	8.07949	3.02018
-2.06561	-2.33143	6.11745	0.265619	8.66472	5.23677
8.17214	-0.75874	6.17459	0.270113	4.67259	1.19345
9.0969	-0.0226941	9.96977	-0.556794	3.31293	1.34411
1.16635	3.67632	9.15881	-2.5547	5.60326	1.92728
7.59415	-2.46447	7.21363	-2.73866	3.48132	1.272
3.49702	4.62063	10.042	0.625883	7.50805	5.43902
-2.06134	-1.23062	7.4832	-0.272584	8.06377	5.11244
-0.936558	1.17892	1.66096	3.45859	7.37446	4.65571
-0.716994	-0.00031185	7.45781	2.46598	7.77465	5.25026
9.1221	-2.11125	9.54915	0.661249	8.29701	5.23258
-2.05684	0.841327	7.47908	0.435979	7.60005	2.51311
0.631111	-0.435776	6.62087	0.0567191	7.9338	4.84578
8.47153	-1.76503	8.26026	0.322353	3.10058	1.40577
2.68304	3.97978	2.45937	3.94062	5.55613	-0.0283904
7.46242	-1.62073	8.1984	-0.0916999	3.85369	2.2179
8.25887	-0.691409	8.00062	-2.74195	7.6524	5.49015
8.88538	-1.25177	6.74819	1.70433	7.83646	5.14637
2.64696	-1.66444	3.53464	-1.59835	8.98263	1.62563
1.52593	3.5899	1.7817	3.93673	8.1035	5.12454
9.6584	-1.08327	4.72659	1.09181	5.62237	0.75143
-2.19704	0.727019	3.18017	3.21266	8.18301	4.94626
9.0837	-2.64474	5.16203	1.81895	9.02027	5.3271
-2.2783	-0.70038	4.53706	3.35163	8.9094	5.22672
6.68513	-1.20825	4.0251	3.53415	7.99487	5.32535
-1.54051	-1.76435	9.77383	0.371988	7.62712	5.46067
-2.08422	0.866575	3.5177	-0.302583	3.21544	0.803981
-0.778209	1.11589	6.14271	1.39557	9.03872	5.34732
1.37408	-3.28863	5.81823	2.64431	8.81665	5.18224
-1.03868	1.23927	6.13066	1.38425	5.43249	1.4021
2.00332	-0.625638	6.43614	-0.619455	4.54521	1.19111
-0.871206	-1.84997	3.76522	2.26814	5.52709	1.0185
-0.330663	-3.09196	-0.259225	-1.96538	8.44061	4.81295
1.41337	-0.353697	4.3582	3.84992	7.91704	3.33522
0.343012	-2.53604	7.00087	2.58793	8.9215	5.28599
1.74009	-2.99166	5.92137	-1.11784	9.12767	5.39394
1.61368	-0.381624	4.65652	3.2955	8.83051	5.09753
-1.945	0.713043	4.13724	1.96251	8.32079	1.70017
-0.388964	-1.74988	6.79194	-1.30571	5.42386	-0.580428
-0.323742	1.9067	3.48414	3.62083	7.7605	4.06044
-0.850743	-2.1585	9.12602	1.24933	2.44618	2.96118
1.45374	1.06311	-1.18154	2.45684	8.33597	5.22401
-0.485023	0.497442	3.93829	-0.722894	5.46919	1.91449
-0.328764	0.947504	1.94103	3.80334	8.8155	5.10004
-0.59513	-1.96191	7.41344	-0.569491	7.61928	5.26257
3.23864	-1.12902	4.07695	3.07851	9.02191	5.36346
0.096658	3.08819	2.52718	2.80922	8.22559	4.65979
-0.274155	0.966893	5.99882	1.89554	8.99609	5.32479
-1.09309	-3.25257	8.26684	0.894617	5.39768	1.23499
-0.499377	-1.9429	7.11289	1.7644	8.12342	4.63982
0.572392	-0.219175	5.76351	0.78536	3.31005	2.0672
0.350166	-0.0683717	6.88942	1.65578	9.13923	5.41777
-1.61238	-2.02729	4.49064	-0.254642	4.19456	1.51227
-1.76442	-0.0412106	3.39855	-1.33862	4.94348	-0.0421868
0.45384	-2.38794	-0.24457	0.991468	8.16273	5.06354
1.08471	-3.02253	-1.79446	0.619192	8.33989	1.261
-2.63881	0.32329	3.83399	3.75003	4.29437	-0.763193
-2.32791	1.58336	3.04176	0.587746	2.55939	-2.92634
-0.22226	1.67368	3.56556	2.87189	7.75022	5.409
-1.60262	0.40503	3.16742	2.19736	7.8184	3.68727
-1.73661	-1.69741	2.71649	-1.65762	7.794	5.16954
1.1515	-3.0323	5.33383	2.24787	9.6405	-0.981662
-0.0162365	-3.22873	5.72913	3.17794	7.22292	1.29223
1.35854	-1.41433	7.74818	0.917182	8.3738	5.22836
1.96649	2.47496	3.22637	4.32438	8.3738	1.9202
1.86788	-1.16897	3.38333	3.36653	7.56986	5.11036
0.041835	2.33083	0.300046	3.76315	5.36888	1.21585
1.12505	-1.18134	-1.09085	2.9793	9.12813	5.39859
1.92429	3.5553	-1.35075	1.85053	5.4659	0.00204414
2.22251	-0.501087	-0.732533	1.5265	8.5257	5.01621
-3.1298	-0.96472	-1.93684	2.08009	8.60438	5.10849
-2.10216	0.688133	4.02149	3.18998	7.62276	5.30745
-1.70838	0.790883	6.33087	0.34331	7.59615	4.96498
0.126647	-0.737302	2.51546	3.33465	7.71425	3.47813
0.187821	-1.22708	8.03007	-2.27749	9.12978	5.39933
-0.945742	-2.85784	7.50318	1.38956	9.13465	5.44948
9.4395	-1.57258	3.16223	0.339857	8.46203	4.86103
3.50145	-1.50846	4.98424	2.27231	9.13343	5.39485
8.54743	-0.866966	7.34649	0.0259084	8.05734	4.83275
1.12358	-2.15834	-0.656844	3.41458	9.18669	5.48032
9.72075	-0.786947	7.87923	2.11994
9.24671	-1.90903	3.85966	3.33635
7.47057	-1.15912	5.09871	1.6423
8.09801	-2.7907	8.14881	0.0266009
9.87792	0.0310399	-0.411009	3.68822
7.1702	1.9101	-0.758128	3.5429
7.61536	-0.93616	-0.133304	-1.23323
6.85158	1.87438	8.95232	0.815939
6.54614	-1.00801	9.65087	0.20861
8.45981	-0.600793	9.40181	-0.985008
9.39551	-1.82067	6.00892	1.44738
7.80865	0.82153	9.05627	-1.77065
-0.684159	0.614441	1.2806	2.0821
9.82014	-0.0948833	7.37311	0.0481877
7.58927	-0.818037	8.20687	0.364241
-1.54127	-2.65848	2.58086	0.951065
8.18125	-0.758881
0.855713	-0.751325
-0.530577	-1.35167
0.712132	1.60227
7.63368	-1.85397
7.05129	2.11912
7.1332	-2.46773
0.758976	1.61852
6.26843	-1.04805
6.4286	-0.52709
0.252643	-2.21687
-2.9453	0.809837
8.94305	-1.02597
0.288339	3.24775
1.79978	3.1662
-1.16056	-0.53089
0.153451	2.45141
7.78474	-0.943407
1.34146	-0.632962
10.2211	-0.653487
0.645565	-0.252929
2.64629	2.36566
0.812746	-2.09277
-0.515777	0.0733847
-1.85402	-1.96838
0.267361	0.203079
0.0752991	-2.96521
0.790382	-2.90411
9.7555	-1.20918
-2.70248	-0.00555256
-0.837915	-0.0653261
3.96161	4.48571
0.652542	3.50901
-0.381248	-1.11711
2.40339	-0.368381
0.44686	1.95981
1.73193	-0.980402
7.43382	-1.9686
-1.78053	-0.462769
1.03476	-1.17009
1.49601	-2.65506
-0.544486	2.05955
-1.31353	-0.949767
0.356862	-1.12377
-0.725748	-1.19367
3.05272	2.95524
-1.47219	-0.422492
0.824449	-1.91431
-0.352155	-1.12986
-0.527611	-1.29113
-0.757537	-2.46628
3.91388	-1.49551
0.283585	-2.72438
9.82712	0.156552
-0.746771	0.209069
-1.26437	1.90968
-0.19294	0.920284
1.96576	-0.533572
0.214407	-0.504419
-1.70759	-1.59221
10.5376	-0.462239
0.633277	0.492409
0.0978917	-2.79294
-2.49284	1.31725
0.517284	-0.643809
-0.753759	1.1435
-0.110375	2.16878
-0.203243	-0.619366
2.02339	-2.30185
8.94305	-0.443873
9.90247	-1.4912
0.0766394	3.40653
2.36641	3.26082
2.16507	0.119357
7.05377	2.39213
-2.23463	0.582248
10.0097	-1.75658
-0.662143	0.21598
-0.639973	0.373701
9.33282	-0.289143
0.255323	-1.15529
7.39453	-2.34561
9.70284	-1.05627
1.89417	2.89665
-1.58802	-0.125221
0.987389	1.89396
2.10802	0.337472
-0.736647	3.15163
6.05528	0.500864
3.73159	3.60356
-1.77961	1.24094
7.98372	-1.65856
0.136947	-1.19608
1.50345	2.23014
0.477685	-1.07124
7.68926	-2.66139
-0.955041	-1.15703
9.22223	-1.11623
8.78566	0.362854
10.0348	-0.484532
0.25085	2.97891
6.25672	-1.1741
3.21283	-0.953041
0.131015	-2.43555
2.95745	3.31987
0.142977	-2.07585
-1.61322	-1.75884
7.32443	-0.850547
8.5467	-0.329292
8.10085	0.371013
-1.24835	-3.48939
6.59225	2.33939
9.34485	-0.814341
10.514	0.00779059
3.41437	4.30663
9.19395	-0.446108
9.8962	0.0441535
8.38761	-2.18733
-0.62726	2.76024
7.20677	-1.61565
10.0316	0.287536
10.5489	-0.364473
0.0424012	-2.23333
0.0562478	-1.29309
-1.26734	-1.59196
-0.321694	-0.0156054
-1.43535	0.0657427
2.01649	-2.16165
-1.8145	-0.424907
6.82927	1.44576
8.28922	-0.308844
2.90859	4.52976
8.69975	-2.70652
10.3458	0.0314511
8.88915	-1.21388
7.64375	1.96519
-2.21484	-0.937732
0.717246	3.1173
7.3115	-2.11171
1.89955	-0.886082
-0.145348	2.39192
-0.314578	-0.32849
1.50153	3.75499
-3.01403	-1.10486
8.83231	-2.65305
1.16438	-2.14206
1.28019	-2.05349
4.27421	3.43277
0.070455	3.06248
10.1352	-0.362158
2.30641	3.6419
1.03041	0.351994
-2.34134	-2.68318
1.80286	3.5798
8.16578	-0.809132
1.35876	-2.13992
0.543202	-2.50211
4.25661	3.77937
-2.91035	-1.68872
0.12131	2.69889
1.79284	2.36449
-0.607453	0.0536612
-0.265788	1.00284
7.70028	-2.30222
-0.891241	-0.781225
-1.79483	-0.00397528
1.24555	-0.737148
1.32821	-0.612762
0.675669	-1.44245
-0.368969	-0.239698
-0.395463	2.86986
2.05049	4.67944
-2.86659	0.0629071
2.07159	4.16449
10.5543	-0.365356
-0.725044	1.40847
1.46481	0.935076
-0.778895	0.0919346
1.08513	2.01344
0.32422	-2.56213
0.794207	-0.984611
-0.525601	3.38245
3.06353	3.19006
-1.46734	-1.51443
-0.270102	2.20005
-1.18443	1.64817
-2.83843	-1.03303
8.27974	-2.78686
-1.92569	-0.214186
0.00629606	1.11394
2.60302	-0.656336
-2.85045	-0.0782259
-2.16768	-2.23726
-3.43021	-0.24923
0.679003	-3.04361
3.27061	-0.565939
8.00087	0.354799
2.16305	-0.293628
-0.139909	-2.22295
1.71127	-2.9887
0.794196	1.19037
9.15828	-0.432059
-0.230504	0.152984
-1.68643	1.94939
2.4216	3.65745
9.93937	-1.11505
3.75464	4.14737
9.0626	-0.192998
1.75377	-0.831644
-2.86883	-1.24024
-0.476746	-0.549457
9.54776	-1.8394
7.09347	-1.25384
2.09779	-0.0860474
8.20829	-0.958074
7.09801	-1.13511
7.52275	-1.34516
8.11372	-1.54806
8.13829	-0.291401
9.46937	0.268826
9.59242	-1.03416
9.02682	-1.93428
5.40863	2.07606
9.40485	-2.20643
8.94022	-0.264853
3.266	3.65947
-0.61696	0.654981
8.71894	-2.89708
-1.14459	1.60372
-0.573796	-2.71707
-1.67788	-2.48935
6.60715	2.49069
-2.06937	0.597356
-1.02377	-2.09759
8.49376	-1.55872
-1.60377	1.89767
0.921689	-2.77383
0.454966	-2.94565
7.3705	1.63655
6.50098	1.95718
0.0781916	-3.53059
-0.476218	1.73803
0.83556	2.0121
8.91377	-1.85794
7.43114	1.94604
7.31763	1.89907
8.97119	0.632805
0.304862	-2.16677
1.56817	3.96936
0.155932	-3.714
-0.997371	2.16815
0.178463	2.61914
1.03958	-3.24903
1.57859	-0.85897
-1.29835	0.879192
10.1226	-1.33305
7.04823	2.04057
1.09556	1.63966
-0.380841	1.00247
-2.85763	-0.0629012
-0.165566	3.42417
-2.46972	-1.23179
-0.199581	2.09868
-2.03573	1.25587
2.23017	-1.16354
1.0774	-3.73296
2.02655	-1.14121
-2.03036	-0.323379
0.559782	3.69978
0.620943	-1.69597
1.00212	0.379315
-0.890858	2.85196
-1.48438	-2.13875
-0.132266	2.48142
0.0671754	2.66006
0.8564	3.69228
-1.82612	-1.93182
-1.06678	-3.24746
-1.25865	0.957523
-2.02975	-1.62898
-0.577628	-1.44257
-0.249837	2.65407
2.26111	-1.98472
0.546326	1.67371
0.646547	3.82801
-2.08347	-1.09507
1.29174	4.04774
0.0663997	-1.01766
0.854494	3.78688
4.05027	3.76856
0.239807	-0.119481
-1.01724	1.7399
0.0537243	-2.31038
-0.0384752	3.59708
0.37599	-2.07059
0.365079	2.77023
0.0956118	-2.22944
1.30279	4.54755
0.372623	3.49234
1.71463	-0.67448
-1.49538	0.779709
0.0723233	-3.59775
1.60688	-3.25394
8.3239	-2.2178
8.88432	0.723375
0.525197	-2.50209
7.84345	1.79064
1.18417	-1.09366
0.421844	4.26272
1.60409	3.63855
1.4766	3.25601
0.136792	3.17009
1.97265	3.34097
-0.47736	-3.53386
9.3373	-0.632931
2.77437	4.01255
1.94066	1.2979
5.47279	2.35671
8.99273	0.982081
2.64771	4.47431
-0.998679	0.881707
3.89425	4.18707
5.89724	2.29237
3.91962	3.64493
2.73595	3.71526
1.25335	3.7167
0.198071	-0.923146
9.60288	-2.22468
3.05483	3.9632
0.977163	-0.853228
0.274073	3.31132
9.36356	-0.541104
-0.26834	0.0160164
0.094667	-3.0891
-0.503452	-0.881095
2.59045	-0.642861
1.81584	-1.65737
-1.54676	1.04098
0.23216	-2.357
3.8013	4.14233
2.15356	-1.99854
-2.86793	0.489461
-2.64744	1.13014
-0.307897	1.04091
0.417045	-1.55694
-1.80636	-2.56328
4.5374	-0.89094
-2.03699	-0.957397
-2.02118	-3.30623
-2.27003	-0.0320057
-0.289594	-1.03786
0.0331785	-2.80275
-0.788168	-0.981221
-0.977361	-0.57827
1.90478	-0.509036
0.629368	2.95868
-0.594341	1.0253
-0.895837	2.6085
-2.90311	-1.45432
-2.33638	-0.0646479
0.69374	4.14208
0.72584	3.59794
2.30047	-1.72682
0.943052	-0.77424
-1.79989	-0.323104
1.04655	-3.43406
-0.898725	-2.19501
1.11812	-3.34438
-0.679063	-2.1843
0.424796	-1.52032
1.31027	0.809273
-2.66206	0.398592
1.50208	-0.704455
1.66712	-0.0749369
-2.72673	-0.734146
1.75062	0.365996
-0.580728	-2.43068
1.03412	0.278946
-1.52723	0.6771
0.899937	-1.99216
3.33829	4.12441
0.915785	-2.46852
2.02357	0.163023
1.62739	-1.11323
-2.96309	0.268835
0.116013	-0.00185897
0.534549	0.601007
8.82776	-0.924286
4.32932	-0.821625
0.394567	-1.53384
3.0114	-1.24785
0.379742	-3.7971
-0.0939577	-0.506497
-0.949404	1.6385
-2.49967	0.296501
-0.358058	0.61178
1.08165	0.891461
-1.48849	2.34112
-2.10231	1.42254
0.0391272	-1.2723
2.22254	0.14149
2.01912	-1.78642
2.89518	3.45989
1.09649	3.49449
0.779945	-2.35916
3.0465	4.51733
0.831241	-0.798654
-0.988224	0.231921
4.33614	-0.908368
0.269465	3.05529
0.910091	1.41012
-0.278427	-0.693782
-1.57903	1.87198
-1.46661	-2.0867
-2.11664	-0.471777
-0.163329	3.83624
-1.01867	-0.601346
0.405682	-2.57299
-1.63137	-3.37618
-0.492326	3.30575
1.46376	-0.708864
-2.68366	-1.28554
-1.99083	-1.21627
3.49988	4.41409
-0.159707	-1.71959
3.15032	3.20389
-0.876621	-1.27276
2.44895	4.59791
0.824967	2.81872
0.448814	-1.18702
0.0863578	-3.4614
-0.240187	-1.4238
3.15351	-1.41225
-2.34999	0.0769126
2.26896	3.00362
1.32583	2.82511
-0.0597121	0.0556997
2.3456	-0.561796
0.117512	0.634347
-0.895339	-0.56407
-2.01869	-1.62873
-3.16822	-0.464219
2.52529	3.35756
9.48355	-0.432719
7.5263	-1.32963
8.24035	-1.24123
8.81662	-0.0685129
3.65797	4.21837
0.140848	-2.85771
7.1212	-1.06574
0.954739	0.192911
1.66642	0.746761
-1.95028	0.135153
6.97122	1.7482
8.79572	-0.377219
-0.75228	-1.79219
8.43982	-1.99935
0.505589	-3.16228
7.32179	-0.787957
9.10591	0.0976512
-1.68247	-1.10513
7.59121	-2.11285
-2.7306	-1.51817
-2.66216	-1.16273
-0.950574	-2.37592
6.15623	1.47483
3.70325	4.23027
9.39182	0.132442
8.34929	-2.27625
8.70153	-1.55038
9.68016	-1.27437
-0.712807	0.598813
-1.67343	1.82438
7.76582	-1.72301
3.1865	-1.11157
-0.168662	3.72773
9.93484	-2.20078
8.70898	0.435346
9.54917	-2.00019
7.16225	2.25164
7.99014	-1.4057
5.61745	2.58388
5.91818	-0.995476
9.1759	-1.9218
8.02532	1.02698
8.33034	-2.16334
9.96236	-2.32875
8.1097	0.533699
6.04417	2.50974
8.26037	-2.20822
6.75327	1.72818
8.58572	-0.748908
9.1158	-1.81395
7.23465	-2.02633
9.58744	-1.32828
4.22009	4.29033
6.51759	-1.32946
8.77674	-2.47833
-0.438102	-3.12035
8.51599	-0.3288
1.03101	-2.42007
8.31148	-2.17684
-0.601345	0.15491
7.93906	-1.51501
9.99851	0.506421
8.23616	-3.01062
8.80096	-0.216757
9.30163	-1.86536
3.26116	-0.584435
0.844769	-0.434755
-1.45462	1.13252
-0.47804	3.32429
-1.578	0.914763
2.45326	4.69512
2.70435	2.10907
7.09192	1.75931
-1.08371	0.174474
3.62824	4.57541
0.236409	-3.24963
-1.36315	-0.472612
7.65389	2.10189
7.29186	0.941668
8.89466	-0.184397
1.95868	-0.318357
0.934296	3.00134
0.0653815	2.28576
-2.96274	-1.87544
-1.7308	0.426973
-2.32379	-1.5191
1.02158	0.0301106
0.878677	1.6295
2.01216	-0.398862
2.3722	4.6517
0.519617	-2.47696
1.94727	1.23391
3.553	2.76519
1.44062	4.305
-0.0335069	1.69241
0.779539	-0.494957
0.7025	-1.99048
-0.683737	-0.0974126
-1.6771	1.72272
1.98332	3.504
-0.908406	-2.13599
-0.0962821	0.86422
0.669504	2.08847
-0.0556496	0.529604
-0.306212	-2.70313
2.18137	4.8045
0.879314	2.35432
1.83902	2.79191
1.28082	-2.24808
-0.789718	-0.424888
-1.48298	0.587981
0.459595	-1.9262
1.21366	1.84745
2.43928	4.34804
3.38787	3.46016
-2.00248	-2.43981
-0.669312	-1.247
0.49107	-1.76096
1.50757	-0.498492
-0.794894	-0.00115862
-0.296043	-2.67721
1.38709	-0.399674
1.66029	-2.12653
0.664795	-0.895609
-0.0681625	-2.80282
-1.27616	-0.0644087
-0.41049	3.72602
0.877044	-1.96216
-0.464606	-2.26066
1.28847	1.72921
1.41694	0.301877
0.51789	-1.39122
1.64652	0.464671
0.113816	-1.25092
-1.89832	1.61346
1.00804	-2.93544
-1.11502	0.0466807
0.728645	3.75958
-1.84987	-2.12122
1.63642	-2.05143
3.8182	2.80336
2.02142	-1.25822
0.762724	-0.344183
0.718924	-2.208
1.24976	-0.206345
0.745194	-3.62848
0.916196	-1.8062
0.534594	3.61932
-0.449032	-0.126828
-0.348315	-2.9578
0.548539	0.296443
9.67209	-2.18369
0.32504	-0.694288
0.851403	-2.72751
-1.38808	1.76882
8.66685	-0.86426
2.74594	-2.15189
-2.1401	-0.151263
0.691136	-0.387418
0.914266	1.25355
7.02305	-1.6395
1.4279	1.3569
2.35713	-1.23882
0.716298	-1.82178
0.0370771	1.63229
1.68832	3.64026
2.98634	4.22242
6.41305	2.4098
10.1257	-1.6654
6.68108	1.55954
0.222525	-1.42429
8.59986	-3.19019
6.61365	1.93009
-0.536526	0.275617
1.40492	-0.288854
9.63924	-0.652369
8.50709	-0.782029
0.237797	3.49286
0.736271	4.23681
3.15532	4.23839
0.394764	-1.80047
0.553641	-3.27969
-1.12282	-1.18801
-0.272392	-1.2529
9.95959	-1.10754
7.0403	-0.870986
7.42744	2.08365
6.92173	-1.91726
-0.969874	-1.27197
8.42713	0.807772
1.07967	-0.289825
7.34764	-0.767219
1.26468	-2.64342
0.433215	3.31484
4.27036	-0.942837
-0.147265	-0.714414
3.05304	-0.616628
0.598	-1.13334
8.52172	-1.06439
3.15618	2.69764
-0.698333	1.84315
9.43955	-2.39867
7.46601	-1.66558
0.10595	-3.55606
-1.79773	1.11932
7.02942	-1.55651
7.98366	-1.25788
0.650815	0.650144
4.53559	0.311231
9.44828	-0.273061
6.88614	1.77803
-0.0570518	-0.3352
3.19212	4.26981
7.26782	-1.46534
-0.0396514	0.302809
-1.12369	1.11571
7.89175	-1.19812
6.88574	-1.27895
-2.73609	-0.0919408
9.35556	-2.67046
1.11549	0.504114
1.27275	0.828317
-1.41414	-0.963617
1.9483	4.82782
-0.521314	-0.905243
6.93666	-0.848811
9.01916	0.0536752
9.70936	0.0422908
9.40511	-1.28512
7.19716	0.249707
9.64549	-2.29419
7.95074	-0.926574
10.5644	-0.536831
9.19622	0.0622346
-1.55069	-0.778221
7.41743	2.28001
3.88086	-0.960379
10.483	-0.757879
1.79724	4.41218
7.68379	-2.66228
-2.59653	1.04447
8.81227	-2.13209
6.32257	2.50323
7.95175	-1.72977
7.99685	-0.138267
10.1539	-0.245168
8.56401	-1.82264
-2.29792	0.2824
8.78397	0.60453
6.50976	-1.41307
7.20663	-1.63072
7.78099	-1.62976
0.940151	1.95263
7.53894	-1.85542
3.46451	4.5171
6.99032	-2.41512
9.31098	-0.0586823
7.18506	2.27952
0.326051	-2.82704
6.90287	1.33
-0.25501	2.09181
2.40282	-1.93091
-3.383	0.426595
1.56677	3.39082
-2.82274	0.444421
2.54481	1.89815
-2.44301	-1.49804
0.622292	-3.65354
0.127	-0.9553
-2.20538	0.973573
-1.69599	-1.8586
0.359117	0.469882
2.03818	0.240791
-1.42038	1.40052
1.92419	0.0153162
-1.82824	-3.00307
-0.429539	-1.87694
-1.76034	-2.50143
-0.251371	-3.27607
2.8958	4.3907
-2.21113	-2.98093
-2.2348	-2.74967
-0.326317	2.23658
0.72811	-2.05904
2.11972	3.81955
0.326155	2.98854
-0.512631	-0.676614
-0.736638	0.873747
0.174407	3.0464
-1.39246	-0.0212349
-0.335224	-0.375418
-0.131991	-0.104415
-1.22403	0.850246
-1.92098	-2.57059
-2.08987	-3.08924
1.1604	1.39297
-2.30086	-0.862454
-2.4106	-0.700556
-1.60128	0.604679
-0.0989828	-2.59405
-1.84534	-0.504851
1.31015	-0.857758
-0.601513	2.14812
-1.39556	-1.65189
2.12306	3.36122
1.66771	4.34938
0.470427	2.19085
-2.23584	-0.807734
-0.681118	0.0445024
0.511061	2.77374
0.95217	1.87944
-0.502737	-2.47281
1.38605	-0.31727
1.03981	0.447891
-1.80912	0.528489
-2.07921	1.64984
-2.40218	1.28815
-1.28488	-1.75189
-2.23898	-0.914432
-0.0345928	2.18555
0.351139	-1.15897
-0.158998	1.12624
1.53306	-2.97745
-0.92095	2.65185
-0.431052	-1.37973
-0.347264	2.4709
-2.17768	0.392734
-0.524263	-0.387599
-1.12141	-1.36491
0.583393	0.0679061
-2.95271	-1.23769
2.30808	4.11676
2.23123	-2.24509
-0.619783	-2.01355
1.45448	-3.19139
-2.54245	1.00367
-0.259943	-2.13209
1.56806	4.23841
2.21459	3.27188
0.50567	0.20444
1.23856	1.29946
1.06736	0.375308
-0.191332	-2.04788
2.60101	-1.12527
2.22492	-2.20042
-0.415425	-0.54271
-2.17419	-0.262964
-0.786456	1.00119
9.11472	0.117071
2.87824	4.03355
-1.9796	-0.694286
0.808973	2.22002
1.51377	-1.83666
2.24049	0.247203
-2.93469	-1.2706
0.0867517	1.39415
0.621578	3.04491
9.36222	-1.97274
9.28562	-3.01503
3.1466	3.74231
-1.09582	-2.78046
-0.567474	3.26466
-3.06857	-0.0393124
-0.147792	-3.89466
-0.666949	2.343
0.140915	-2.99423
0.0814168	-0.86812
-0.800611	-0.886914
2.2	-0.273579
-1.95046	0.0110539
6.563	-1.84426
-1.22509	-3.21388
9.34827	-1.59285
1.68428	-1.78495
8.9929	-2.80403
3.31301	3.34958
8.17247	-2.66433
0.727381	1.13552
-1.94938	-1.19494
3.50017	-1.9409
1.06932	-3.13443
-1.2128	-2.23937
2.6265	4.00485
-1.33193	-2.59984
-2.37911	-0.183932
0.361422	3.39423
2.48149	-0.10084
0.613385	-0.748614
0.570959	-0.454872
0.567703	-1.27488
9.3824	-1.65263
8.4582	-2.56063
6.5778	-0.934727
-0.13854	2.21381
-0.233636	-1.41542
1.42642	-0.0341474
1.97478	-1.45463
-2.14882	0.182353
8.64348	-2.46678
1.08904	-0.65266
-0.0904428	-0.993438
3.19254	5.0278
-0.940561	-1.42788
1.1987	0.925026
0.410437	-1.29928
0.407958	-0.12474
-0.133036	-0.756758
1.57787	-2.48478
0.6575	-3.10804
-2.25234	-0.282881
2.49957	4.0478
-1.16233	0.16044
-0.565431	2.27501
1.1589	3.34863
-2.81554	-0.7588
2.54914	-1.12279
-1.56699	1.21564
0.672008	0.150273
-2.67307	-0.132802
-0.511996	0.101953
-1.01349	-0.107228
0.907436	-0.107837
-1.5966	0.0257099
-2.68203	-0.315156
1.09923	-0.0641655
1.38306	-0.75454
-0.295727	-3.12278
-1.90109	-0.275346
-0.488979	-1.96323
1.58657	-2.95537
0.42886	1.7018
1.7854	-1.14925
-1.16983	-1.82538
0.828831	-2.06676
-0.776494	0.889663
8.00501	-0.244684
-0.86412	-1.47238
9.73097	0.190656
-0.627144	3.22948
1.48078	2.49546
8.64015	-0.997603
9.35368	0.540363
9.50312	-1.81999
7.96956	-1.13617
-2.95276	-0.0109553
9.38855	-2.06196
9.75174	-1.0687
9.58452	-0.403921
-2.41998	-0.0298076
8.80949	-1.72573
7.84329	-0.196035
9.40626	-0.0265465
9.90036	0.0757581
9.52037	-2.04703
8.06127	-0.0784667
6.82279	-0.370209
8.29994	-2.21257
7.29768	-0.283073
9.45893	-0.202014
8.26948	-1.60031
7.46937	-1.54502
7.2827	1.54363
7.29731	-1.27726
10.3814	0.141277
9.6617	-0.634701
0.299183	-3.64722
4.28302	-1.54046
9.22425	-0.311153
10.0823	-0.759837
8.26558	-2.92752
7.79402	-2.38915
8.97975	-1.63916
4.12197	1.02182
7.98173	-2.51538
9.46009	-1.53607
7.40825	-1.21107
8.93687	-1.36684
0.384665	-2.50664
9.72831	-1.83588
-1.6092	1.33477
6.81368	2.27235
9.14602	-0.836874
7.15181	1.64209
9.621	0.33716
-1.47611	-1.32715
2.08692	-1.47101
0.46122	-2.78869
7.21028	1.92448
-1.10529	0.132513
0.407289	-0.0916097
-1.42947	-0.104634
-2.96301	-0.91483
-0.466734	-0.985587
3.90055	4.38619
-2.00437	-2.31814
7.15889	1.64421
-1.65003	0.779022
-1.61832	-0.766667
6.34428	-0.362371
9.89181	-0.219528
1.54506	2.77123
-1.69253	-2.03605
7.60106	-0.44419
1.31697	-0.260569
4.13711	-0.245232
-1.18681	-3.63512
-1.22134	-3.32683
3.68634	-1.70623
10.1169	-1.63956
-2.22379	1.03076
6.38108	2.38092
8.94897	-0.0456896
7.09956	2.18273
2.85912	-0.912348
7.9394	1.94167
1.82502	-2.44297
[truncated: 48,001 more rows]
