# Supplementary material for: Uncertainty-driven dynamics for active learning of interatomic potentials
Source: Nat Comput Sci. 2023 Mar 6;3(3):230–9. doi: 10.1038/s43588-023-00406-5 (PMC10766548; doi:10.1038/s43588-023-00406-5)
Supplement: Supplementary file 4 — Statistical source data for Fig. 3. [file 43588_2023_406_MOESM4_ESM.xlsx]

## Sheet: 3_a
Bins left edges	350K MD-AL	350K UDD-AL	600K MD-AL	1000K MD-AL		350K MD-AL std data	350K UDD-AL std data	600K MD-AL std data	1000K MD-AL std data
0.758632	0	1	0	1		0.98191	1.01605	1.00014	0.917507
0.774732	0	0	0	0		0.951536	0.92432	0.969784	1.05112
0.790832	0	1	0	1		0.987695	0.972518	0.990826	0.934196
0.806932	1	7	2	6		0.952663	1.01296	0.969635	0.962184
0.823032	0	5	3	9		0.964084	0.957926	0.89294	1.02504
0.839132	2	4	8	11		0.942428	0.936063	1.02108	0.995141
0.855232	2	5	11	10		0.944729	0.988152	0.915266	1.03724
0.871332	2	7	8	24		0.943439	0.964305	0.928004	0.949248
0.887432	6	8	30	40		0.95903	0.949781	0.987823	1.02847
0.903532	27	29	65	54		0.962059	0.997081	0.964434	1.02073
0.919632	88	85	93	89		0.99104	0.97287	0.969636	1.01506
0.935732	188	166	133	130		0.974779	0.945759	1.02235	0.9913
0.951833	253	243	165	135		0.988102	0.918432	0.974251	0.984468
0.967933	209	193	173	128		0.983578	0.964092	0.980435	0.846047
0.984033	144	142	129	101		0.986309	0.966543	0.978899	1.02567
1.00013	77	58	86	94		0.951958	1.01946	0.925383	1.03013
1.01623	23	33	52	68		0.98276	0.94037	1.06427	0.981521
1.03233	11	10	35	39		1.03967	0.936135	0.914491	0.960689
1.04843	3	7	13	39		0.953873	0.966403	0.990708	0.996429
1.06453	2	1	4	19		1.00379	1.07878	1.00628	0.971713
1.08063	1	4	6	10		0.967828	0.966944	0.993107	0.992028
1.09673	0	4	1	4		0.953003	0.977144	0.963855	0.96851
1.11283	0	3	2	3		0.93476	0.924213	0.929296	0.952502
1.12893	1	3	3	1		0.952079	0.961992	0.963143	0.9298
1.14503	0	3	1	3		0.975929	0.970486	0.968431	0.990145
1.16113	0	1	0	3		0.956994	1.04331	0.949557	1.06109
1.17723	0	0	0	0		0.958955	0.94001	0.958993	1.0459
1.19333	0	0	0	1		0.987972	0.972149	0.947377	0.980952
1.20943	0	1	0	1		0.962637	0.97295	0.997496	0.972064
						0.942668	0.983071	1.04051	1.01637
						0.956724	0.926994	0.971498	0.962768
						0.96667	0.949754	0.994936	0.982679
						0.983695	0.995289	0.915831	0.926066
						0.925179	1.00732	0.813919	0.941497
						0.992309	0.949564	0.947522	0.956796
						0.960706	0.960473	0.994651	1.08888
						1.0286	0.947319	0.964091	0.965338
						0.925217	0.96892	0.923433	0.999768
						0.999806	0.948557	0.948286	0.948535
						0.976633	0.961935	0.993577	0.936734
						1.00282	0.960413	0.860851	0.981026
						0.938549	0.934311	0.986136	0.879224
						0.986668	1.00672	0.886082	0.95306
						0.948412	1.00448	0.935379	0.930022
						0.956762	0.978899	0.948432	0.99404
						0.94102	0.946757	0.964975	0.942252
						0.997529	0.954142	1.00511	1.01746
						0.942208	1.02202	0.959157	0.920194
						0.954016	0.959036	0.845645	1.0053
						0.96569	1.15731	0.913603	0.868451
						0.926907	0.985854	0.953083	0.859083
						0.943855	0.992772	0.943252	0.954705
						0.938676	0.967518	0.967885	1.04517
						0.959572	0.990381	0.955172	0.93378
						0.994228	0.947676	0.959723	1.06461
						0.959058	0.977873	0.990273	0.939049
						0.958158	0.953208	0.965445	1.00524
						1.0009	0.969501	1.00775	0.949543
						0.968093	0.997237	0.968635	0.990609
						0.959059	0.926787	0.965312	0.989024
						0.969972	0.973314	0.989318	0.92907
						1.01123	1.00544	0.907613	0.935839
						0.963171	0.989381	0.911121	0.98423
						0.946065	0.964892	0.912886	1.02871
						0.982764	0.980626	0.975191	0.989362
						0.924947	0.935599	0.959415	1.01285
						0.995096	0.975513	0.888153	1.03723
						0.998982	1.00331	0.963942	0.950766
						0.947691	0.992249	1.00763	0.974253
						0.952339	0.815275	1.03034	1.03427
						0.961179	0.867575	0.852349	0.932383
						0.977278	1.02187	0.862251	1.03636
						0.996658	0.953688	1.01624	0.976738
						0.936833	0.904885	0.842988	0.836774
						0.951659	0.959258	0.944603	0.952952
						1.00475	0.991341	0.915485	0.934613
						0.958541	0.945673	0.947207	0.94372
						0.953985	0.929083	0.952472	1.04485
						0.943127	0.918214	0.968939	1.05499
						0.980875	0.958565	1.0332	0.939972
						0.911646	0.995119	0.967527	0.8421
						0.963134	0.951889	0.941916	0.923682
						0.909874	0.963	0.980156	0.967935
						0.986101	0.996068	1.09037	0.972515
						1.02273	0.9525	0.97169	0.992889
						0.939735	0.987169	0.987548	0.975485
						0.988928	0.950176	0.938113	0.915188
						0.961996	0.976921	0.963135	0.932227
						1.03091	0.927977	1.0151	0.9602
						0.948324	0.825864	0.933289	0.840978
						0.962333	0.982757	0.961256	0.887312
						0.97164	0.951553	0.962092	1.06369
						0.950917	0.954125	0.975779	0.984927
						0.930252	0.952559	0.956802	1.01959
						0.946777	0.97996	0.954098	0.962449
						0.944584	0.975543	0.952789	0.918687
						0.950782	1.00199	0.918712	1.047
						0.945414	0.978137	1.00454	0.984235
						0.986043	1.05627	1.00943	1.02365
						0.969807	0.951785	0.954653	1.00865
						0.945717	0.958836	0.946218	0.925146
						0.9366	0.952697	0.938175	1.06437
						0.968807	0.957368	0.972412	0.886517
						0.957093	0.897688	0.946209	0.984115
						0.942123	1.1011	0.964841	1.01079
						0.964401	1.00643	0.975564	0.941491
						0.96801	1.05598	0.975868	0.958606
						0.971739	0.975795	0.951259	0.965985
						0.955366	0.964143	1.03837	0.949967
						0.975067	1.02228	0.994418	0.941625
						0.945041	0.991434	0.918262	0.942823
						0.944756	1.11777	0.969137	0.994
						0.969747	0.967258	0.979021	1.00186
						0.93279	0.96123	0.91284	0.940274
						0.990408	0.996843	0.924492	1.00237
						0.994452	0.958284	0.930348	1.15762
						0.935377	1.00182	0.918712	0.931744
						0.971907	0.92306	0.973479	1.018
						0.925516	0.949359	0.951503	0.971978
						0.977149	0.924463	0.901128	1.00915
						0.994785	0.946436	1.02096	0.938674
						0.9716	0.981919	1.03662	1.0386
						0.961925	0.951925	0.96458	1.00841
						0.95563	0.91393	0.937123	0.983385
						0.976672	0.980793	0.981811	0.892502
						0.966141	0.922794	0.962246	0.99941
						0.989972	1.22553	0.978588	1.02477
						0.983694	0.976953	0.934232	1.17547
						0.944524	0.967459	1.00341	0.967813
						0.964128	0.972567	1.00877	0.949189
						0.978291	0.959659	0.964179	0.921244
						0.955496	1.00249	1.04363	1.07025
						0.968072	0.955519	1.02684	0.973153
						1.03906	1.00019	1.00002	1.03207
						0.953595	0.93801	0.947965	0.963931
						1.02381	0.970344	1.02952	0.910291
						0.92717	1.00595	1.05503	0.976908
						0.931232	0.967216	0.99373	1.05508
						1.0043	0.934102	1.05717	1.10205
						0.951528	0.99487	0.989484	1.07043
						0.960749	0.994605	1.01337	0.906274
						0.948396	0.955568	0.998159	1.0131
						0.938663	0.95509	0.92227	0.981609
						0.951675	0.993194	0.954714	1.05948
						0.876425	0.999885	0.902906	0.961192
						0.924927	0.939411	0.952673	0.975154
						0.966661	0.9763	0.929831	0.965281
						0.957032	0.915738	0.959394	1.01007
						0.95525	0.969371	0.952417	0.951805
						0.963821	0.966549	1.0135	0.91544
						0.908147	0.932958	0.974458	0.981949
						0.93005	0.959205	0.990033	0.89488
						0.953513	0.940101	0.874884	0.992954
						0.997781	0.9545	1.0365	1.01723
						0.961469	0.966727	0.993948	0.983064
						0.928764	0.944522	0.991661	0.915348
						0.98521	0.959497	0.968484	0.918311
						0.952967	0.961515	1.00362	0.969788
						0.937498	0.939817	0.945249	0.976766
						0.892249	0.925398	0.964659	0.921019
						0.892872	1.00967	0.985358	0.945572
						0.963842	1.01918	0.961583	0.921488
						0.97149	0.982785	0.9999	0.974287
						0.96758	0.959653	0.966768	0.975037
						0.987438	0.956692	0.985561	0.950239
						0.940511	0.98042	0.988351	1.07751
						0.97368	0.973737	0.899653	1.00409
						0.945446	0.96254	0.993718	0.98515
						0.980612	0.933512	1.00732	0.954353
						0.998384	0.954584	0.939908	0.902856
						0.913548	0.96612	0.940278	0.992939
						0.967537	0.961585	0.971127	0.94948
						0.927038	0.938363	1.0434	0.997771
						0.964658	0.949158	0.955779	1.01322
						0.92491	0.947965	1.03021	0.935703
						0.964495	0.940405	0.996013	0.875585
						0.999996	0.992005	0.990123	0.909262
						0.9702	1.00444	0.941043	0.929175
						0.985681	0.939929	0.975586	0.986192
						0.906982	0.93793	0.967777	0.975813
						0.937696	0.981382	0.891426	0.988976
						0.990738	0.962735	0.981262	0.947974
						0.964892	0.992418	0.985915	0.989559
						1.02985	1.00147	0.965401	0.988004
						0.957319	0.965403	0.970706	1.05256
						0.94601	0.964329	1.0236	1.02354
						1.00105	1.00468	0.960529	0.960147
						0.957259	0.967742	0.977713	0.963295
						0.9839	0.969126	1.0129	0.978811
						0.990295	0.951791	0.974514	1.01904
						0.952717	0.916394	0.945289	0.947262
						0.907259	0.943206	0.932881	1.03199
						0.950494	0.822685	0.964055	0.947743
						0.951557	0.949873	0.989639	0.977814
						0.983798	0.981188	0.987733	0.987539
						0.956841	0.998928	0.91202	0.899768
						0.964125	0.999947	1.03221	0.890586
						0.975271	0.957341	0.964522	0.991758
						0.97338	0.98995	0.910941	0.98488
						0.989373	0.951593	0.985943	1.05239
						0.956368	0.971763	1.04705	1.08729
						0.930349	0.97477	0.985024	0.880683
						0.939386	0.953025	0.887969	1.05546
						0.968054	0.919498	1.03995	0.956483
						0.97439	0.903313	1.04902	0.840882
						0.953209	0.975894	1.01451	0.925402
						1.00772	1.02057	0.937768	0.874956
						0.983444	0.981745	0.979156	0.859508
						0.948799	0.944838	0.900037	0.982748
						0.951434	0.96014	1.00819	0.990647
						0.99622	0.920943	1.09398	0.950171
						0.948856	0.979003	0.923905	0.89828
						1.01532	0.974308	0.947886	0.992328
						0.97917	0.953833	0.981399	0.906025
						0.938953	0.972907	0.945426	0.912657
						1.00729	0.966619	0.983096	0.996345
						0.983283	0.970842	0.977688	0.91972
						0.913869	0.947141	0.961014	0.952533
						0.990623	0.820809	0.932841	0.962282
						0.945495	0.967965	0.925393	0.931146
						0.965974	0.950469	0.90317	0.93109
						0.940115	0.930074	0.941662	0.901392
						0.952587	0.962748	1.01063	0.946635
						0.968953	0.919209	1.11028	0.924072
						0.969695	0.931949	1.00512	0.968677
						0.956793	0.971777	0.989879	1.00929
						0.944351	1.013	0.929308	0.985161
						1.01425	1.02733	0.958426	0.944215
						0.950337	0.917771	0.92661	0.968593
						0.981334	0.986487	0.953354	0.964192
						0.984216	1.0388	0.965675	1.05292
						0.950291	0.959845	0.923186	0.953875
						0.93083	1.00064	0.995716	0.961956
						0.938771	0.912665	0.976184	0.993499
						0.958617	0.954303	0.96319	0.946747
						0.955422	0.939656	0.960155	0.964667
						0.992984	0.989036	0.978433	0.920754
						0.983826	0.943675	1.11298	1.00149
						0.956217	0.970375	1.02475	0.919804
						0.948629	0.941329	1.04261	0.893394
						0.995056	1.0235	1.0171	0.981318
						0.973593	0.874579	0.936026	0.966414
						0.990215	0.92908	0.966622	1.05607
						1.02131	0.974674	0.993533	1.02747
						0.970819	0.956845	0.96518	0.991922
						0.983772	0.914352	0.937719	0.894951
						0.902798	0.972163	0.967044	1.06273
						1.01508	0.956723	0.992345	0.969467
						1.01041	0.957357	0.969384	0.937653
						0.993271	0.930419	1.04828	0.984892
						0.953911	0.981711	0.967479	0.940569
						0.929079	0.967912	0.920475	1.00978
						0.938033	0.994	0.961293	0.835965
						0.9676	0.962273	0.978057	0.872486
						1.02999	0.964621	0.911112	1.01166
						0.9497	0.965116	0.992843	0.999749
						0.93259	0.984691	1.00295	0.9763
						0.959175	0.960055	0.99934	0.948144
						0.961585	1.00963	0.978594	1.05104
						0.946636	1.08332	0.874526	0.907879
						0.969769	0.949792	1.02908	0.953259
						0.948507	1.00729	1.02586	0.985357
						0.98731	1.00322	0.952274	0.919151
						0.933885	0.962143	0.948411	1.00949
						0.927004	0.958391	0.968649	1.00067
						0.938215	0.986707	0.862398	0.924934
						0.98379	0.99681	0.93783	0.980068
						0.850106	0.947263	0.870678	1.01504
						1.00193	0.918177	0.994225	1.19352
						1.00292	0.933534	0.988489	0.916703
						0.943923	0.974462	0.914174	0.942409
						1.01729	0.975928	0.968408	1.06169
						0.94685	0.979991	0.990302	0.914195
						0.942888	0.941453	0.98447	0.97572
						0.979235	0.966551	1.08929	0.97967
						0.96245	0.939386	0.982701	1.03304
						0.977158	0.94659	0.972252	0.939722
						0.976813	0.953939	0.99617	1.02142
						0.994551	0.950648	0.981395	0.917078
						0.961672	0.994725	0.976342	0.964634
						0.976398	0.918744	0.991172	1.02798
						0.989887	0.986318	0.935362	0.948965
						0.992408	0.919358	0.990728	0.948879
						1.00216	0.935374	1.00413	0.951004
						0.990704	0.986192	0.98171	0.913361
						0.973686	0.978377	0.940798	0.935819
						0.995274	1.01275	1.01004	1.05076
						0.940423	0.989011	0.942192	1.00301
						1.00383	0.995588	0.858033	0.923951
						0.927992	0.926753	0.925207	1.16429
						0.944844	0.925479	0.964873	0.96752
						0.960311	0.97128	0.979336	0.905467
						0.95018	0.93177	0.973587	1.07148
						0.952217	0.961248	0.974156	1.2169
						0.993188	0.969738	0.963454	1.0168
						0.947065	0.969596	0.929206	0.940669
						0.940134	0.968263	0.925059	1.09132
						0.96293	0.941577	0.947099	0.964177
						0.976918	0.940006	0.940496	0.907946
						0.979657	0.935063	0.953016	0.95328
						0.979037	0.979776	0.849315	0.949062
						0.96341	0.94628	0.852221	1.02463
						0.979329	0.968157	0.99641	0.962291
						0.977619	0.987928	0.999061	0.922369
						0.985654	1.00361	0.958837	0.871804
						0.997019	0.964493	0.931493	1.02133
						1.00982	0.95426	0.993176	0.943554
						0.938557	0.985419	0.975448	0.977011
						0.988213	0.979464	0.983259	1.01422
						0.915108	0.951225	0.943915	0.95572
						0.943743	0.939483	0.751959	0.976921
						0.920278	1.01417	0.985676	0.944815
						0.939599	0.973983	0.907216	0.986352
						0.930107	0.974588	0.957448	0.908371
						0.933019	0.932218	0.981376	0.955669
						0.98911	0.967298	0.919835	0.907043
						0.935405	0.939956	0.966727	0.941922
						0.981629	0.988404	1.03927	0.934995
						0.950374	0.950836	0.922566	0.899109
						0.956142	0.966663	0.949373	0.975722
						0.96709	0.967546	0.91184	0.938091
						0.96247	1.0073	1.02173	1.09031
						0.962988	0.97885	1.01365	0.890616
						0.96936	0.986865	0.942989	0.97923
						0.927346	0.971953	1.13736	0.954559
						0.975382	0.95187	0.964997	0.99891
						0.960205	0.990205	0.998763	0.949197
						0.940734	0.925307	0.93976	0.971711
						0.977296	0.991586	0.954018	1.01259
						0.976496	0.943768	0.89327	0.94779
						1.01719	0.950996	0.969937	0.967226
						0.978162	0.986591	0.967057	0.931802
						0.942688	0.996024	0.937764	0.989445
						0.967075	0.938909	0.919829	0.952529
						0.98958	0.967977	0.95197	0.959347
						0.974682	0.982926	0.971086	0.845041
						0.957936	0.940709	1.01871	0.988764
						1.03663	0.966296	1.01345	0.974562
						0.981023	0.9787	0.95045	1.04855
						0.937887	0.951698	0.966326	0.902415
						0.967851	0.930499	0.948106	1.00084
						0.96157	0.97375	0.905582	0.825537
						1.00769	1.02618	0.956875	0.985009
						0.985503	0.966163	0.985611	0.927579
						0.941494	0.979909	1.02403	0.914632
						0.973919	0.925786	1.02156	0.94579
						0.964931	0.914983	0.921263	1.03784
						0.984291	1.02358	1.01646	0.999953
						0.959181	1.01509	0.8795	0.992094
						0.999902	0.961565	1.02159	0.959302
						0.940694	0.99752	0.890808	0.932526
						0.980877	0.944842	1.01866	0.963791
						1.13899	0.958643	0.96571	1.01661
						0.968358	1.00951	0.992647	0.943608
						0.979533	0.988258	0.944173	1.013
						0.948338	0.940718	0.95969	0.93657
						0.982216	0.984745	1.01084	0.910643
						0.926527	0.906639	1.00857	0.881858
						0.959132	0.961529	1.02723	0.902518
						0.924282	0.964718	0.977804	1.11839
						0.981817	0.948226	1.001	1.01052
						0.941891	0.944539	0.93774	0.966994
						0.944122	0.953687	1.00508	0.971037
						0.973502	0.99733	1.01157	1.05577
						1.02226	0.992435	1.08773	0.945896
						0.966795	0.92363	0.920849	1.02493
						0.956903	0.927276	0.985594	0.94111
						0.939002	0.956716	0.914205	0.938366
						0.819463	1.01831	0.980142	0.961097
						1.00287	0.963918	0.88113	1.00071
						0.978336	0.941667	0.97906	0.925501
						0.993339	0.976367	0.949146	1.00493
						0.960085	0.959636	1.04746	0.977919
						0.999441	0.995061	0.984303	0.897803
						1.00153	0.964584	0.959605	0.897708
						0.99539	1.01631	0.948454	0.934368
						0.952276	0.970366	0.948937	1.0513
						0.949313	0.961366	0.911028	0.98494
						0.940964	0.965251	0.93697	0.983629
						0.964792	0.946573	0.924636	0.973106
						1.01455	0.99594	0.995644	0.903048
						1.07533	0.995112	1.01805	0.940999
						1.0059	0.962207	1.01696	0.95597
						0.982182	0.937277	1.07408	0.958961
						0.966557	0.999561	0.995695	1.02593
						0.962771	0.933771	0.921581	0.933548
						0.982709	0.985871	1.01203	0.959956
						0.969215	1.0017	0.9747	1.07352
						0.891911	0.989257	0.946332	0.96635
						0.970746	0.970872	1.01169	0.959912
						1.00635	0.937272	0.982497	1.0765
						0.959918	0.974944	1.03792	0.930807
						0.966254	0.957376	0.96494	0.96018
						0.958453	0.984473	0.975555	1.00077
						0.959985	0.939616	0.907095	0.881323
						0.929819	1.00968	0.893736	1.01398
						1.00219	0.979507	0.945294	0.955969
						0.990223	0.953989	0.955663	0.916385
						0.972089	0.947554	0.992667	0.932797
						0.94833	0.957391	0.992989	1.04436
						0.942086	0.99679	0.977982	1.07808
						0.907605	0.953629	0.932978	1.03592
						0.968739	0.970154	0.947448	0.972769
						0.957912	0.981728	1.00651	1.01709
						0.983113	0.950295	0.935209	0.999491
						0.976169	0.964949	0.91268	1.0543
						0.983417	0.947442	0.969752	1.04414
						0.987264	0.986057	0.929821	0.983279
						0.974982	0.96952	1.00844	0.919432
						0.97567	0.963783	0.986314	0.954785
						1.02682	0.952807	0.906974	1.07307
						0.946054	0.994311	1.05774	0.835055
						0.915978	0.950393	0.911408	1.01938
						0.974095	0.935163	0.933098	0.942657
						0.923293	0.94414	1.02125	0.931269
						0.928227	0.929615	0.922626	0.967321
						0.938462	0.935619	0.926824	0.957608
						0.981288	0.946246	0.957206	0.974235
						0.977321	0.957459	0.958997	1.0041
						0.939279	1.01988	0.976935	0.970695
						0.947509	0.996584	0.956935	0.927241
						1.00627	1.14226	1.04121	1.14434
						0.845623	0.969515	0.964322	0.978308
						0.933042	1.11396	0.934659	0.995172
						0.943874	0.939658	1.00941	0.937166
						0.964741	1.08159	0.996108	0.924492
						0.988646	0.936254	0.980397	0.896971
						0.971919	0.971121	0.971315	0.96872
						0.959885	1.15896	0.977988	0.979086
						0.955415	0.955657	1.03856	1.02731
						0.976681	0.987143	1.03466	0.937374
						0.938385	0.973493	0.970981	1.00529
						0.94374	0.956464	0.909689	0.978029
						0.967556	0.987367	0.966522	0.935648
						0.926271	0.941889	0.923648	0.959652
						0.954006	0.877463	1.06126	0.976387
						0.997003	0.938835	0.995046	1.02348
						0.925903	0.959455	1.03584	1.00617
						0.95384	0.985824	0.926146	1.00996
						0.983868	0.976208	0.949334	0.978259
						0.992129	0.973211	0.980861	0.952759
						0.953012	0.87508	0.950303	0.877601
						0.943116	0.850421	0.98928	0.912521
						0.927826	0.980678	0.951366	0.892143
						0.983734	0.960348	0.952769	0.948714
						0.919715	0.977252	0.982314	0.900244
						0.97753	0.943978	1.01389	0.987742
						0.977336	0.864289	0.95878	1.0405
						0.963369	0.991669	0.947566	0.931382
						0.99226	0.974633	0.90421	0.935897
						0.944481	1.00509	0.907186	1.04853
						0.973145	0.984515	0.957757	0.882619
						0.940346	0.935311	0.971549	0.984945
						0.939859	0.897453	0.927055	0.904274
						0.978252	0.93876	0.96837	1.09527
						0.949487	1.01089	0.963982	0.889916
						0.931815	0.973064	0.921728	1.01551
						0.924372	0.958014	0.954212	0.941474
						0.950078	0.956924	0.941454	1.05514
						0.968659	0.827528	0.92501	0.950916
						1.0052	0.958594	1.03649	0.93927
						0.997058	1.01232	0.992352	0.979923
						0.957605	0.820882	0.976639	0.905103
						0.944769	0.985359	0.916917	1.07307
						0.957682	0.993955	0.928852	1.08641
						0.953409	0.919275	0.979982	0.974202
						0.956833	0.925674	0.993888	0.927022
						0.951051	0.942161	0.991418	0.880079
						0.953089	0.982817	1.00676	1.05854
						0.948818	0.965974	0.988759	0.935072
						0.991921	0.977172	0.933456	0.965951
						0.934704	0.94284	0.949003	1.07066
						0.952417	0.947465	0.971141	0.957948
						0.984997	0.988669	1.00532	0.971703
						1.00314	0.954863	0.941527	0.983912
						0.983644	1.15208	0.952943	1.02215
						0.952873	0.93809	0.982881	0.91953
						0.928921	0.944658	1.01567	1.04694
						0.962478	0.982045	0.993623	0.953414
						0.990391	0.938395	0.97438	0.918715
						0.940324	0.987812	0.969149	0.976581
						0.953482	0.989328	1.00762	0.965382
						1.01031	0.983856	0.929265	0.986291
						0.940144	0.95579	0.990594	0.945467
						0.99832	1.00719	0.991556	0.989259
						0.970674	0.92766	1.00076	0.907949
						0.962771	0.961837	0.921544	0.912572
						0.911558	1.01317	0.987387	0.864341
						0.976161	0.966003	0.931642	1.00121
						0.917284	0.950159	0.923636	1.05991
						0.973189	1.01806	0.981308	0.981728
						1.01216	0.955689	0.915001	0.94398
						0.946793	0.970881	0.958953	0.960718
						0.889253	0.989328	0.940932	0.958356
						0.984587	0.990738	1.06125	0.983816
						0.98053	0.970402	0.955314	0.904593
						0.941365	0.986146	0.909912	0.961897
						0.942422	0.998425	0.905531	1.02491
						1.01238	0.959908	0.971244	0.900689
						0.919456	0.989515	1.02178	0.932662
						0.960453	0.931907	0.980498	0.998587
						0.99821	0.99665	0.911993	1.06105
						0.972678	0.929153	1.00972	0.988398
						0.965289	1.08311	0.928913	0.97563
						0.935173	0.957659	0.992285	0.92862
						0.941528	1.01837	0.956122	0.883553
						0.989237	0.96564	1.03314	0.954687
						0.977166	0.928459	0.888912	0.980931
						0.950894	1.02484	0.903031	1.024
						0.994898	0.959897	0.940563	0.903017
						0.961194	0.959002	0.944696	0.942878
						0.956025	0.933539	0.964653	0.943171
						0.877861	0.961377	0.968532	0.953172
						0.995419	0.978833	0.971629	1.01113
						0.956361	0.957553	0.859024	0.965476
						0.932768	0.950559	0.930805	0.962843
						1.00739	0.976316	0.990595	0.872136
						0.941358	0.973052	0.950127	0.973448
						0.977202	0.974385	0.973004	1.04778
						0.973953	0.981651	0.99147	0.842156
						0.96956	0.962953	0.963257	1.02043
						0.863857	0.94364	0.961017	0.982948
						0.984585	0.965291	0.829517	0.964722
						1.00258	0.904285	0.922135	0.924388
						0.984657	1.00744	0.953926	1.0114
						0.983491	0.978622	0.921538	0.942826
						0.946939	0.969093	0.918075	0.938409
						0.94442	0.971477	0.94566	0.923696
						0.978857	0.959096	0.883191	1.05283
						0.993957	0.878522	0.966268	0.927417
						0.978613	0.988244	1.06554	1.03825
						0.964603	0.957647	0.848956	0.955106
						0.974951	0.884116	1.01494	1.02583
						0.993292	0.971324	0.990225	1.06675
						0.958452	0.960241	0.953041	0.95086
						0.965922	0.940829	0.990688	1.01553
						0.953358	0.932851	0.988232	0.964646
						0.936252	0.826312	0.982843	0.916103
						1.04307	0.996174	0.92134	1.01327
						0.975049	0.903455	0.92765	0.973368
						0.953767	0.936179	0.898983	0.988028
						0.870944	0.958709	0.942201	0.964064
						0.961062	0.993138	0.993836	0.884107
						0.962729	0.939248	0.926204	0.925527
						1.01049	0.954966	1.06293	0.956876
						0.931598	0.968774	0.980688	0.958167
						0.974346	1.04271	1.11919	1.11412
						0.941956	0.967711	1.01535	0.976148
						0.947701	0.967702	0.996422	0.992426
						0.960486	0.963545	0.97627	0.985189
						0.91835	0.961713	0.987283	1.00143
						0.970633	0.968999	0.95127	0.924181
						0.939955	0.968115	0.979748	1.05611
						0.968182	0.952083	0.918197	0.936364
						0.969064	0.995445	0.98182	0.956328
						0.97259	0.923311	0.954757	0.833053
						0.980235	0.998276	1.05444	0.92469
						0.971836	0.961454	0.967106	0.973348
						0.928661	0.960592	0.997146	0.822959
						0.926307	1.01944	0.910286	0.950197
						0.928299	1.0009	0.941801	0.959898
						1.00324	0.968934	0.969647	0.922036
						1.05986	1.00752	0.992471	0.993675
						0.95887	0.92096	0.963729	0.95435
						0.964761	0.93351	0.963715	0.991097
						1.04325	0.948275	0.905247	1.04626
						0.942209	0.973285	0.987565	0.970666
						0.954608	0.961583	0.959687	0.890074
						0.925701	1.00245	0.928813	0.949383
						0.959943	0.956661	0.958593	1.01322
						0.93298	1.17536	0.999517	0.955418
						0.934403	0.997131	0.980468	0.967159
						1.00716	0.953831	1.02451	0.948308
						0.99493	0.926167	0.978754	0.961766
						0.951084	0.970341	0.961192	1.04785
						0.939089	0.933066	1.03697	1.00531
						0.999722	0.960364	0.933447	1.06188
						0.99294	0.957028	0.960696	1.0157
						0.980723	0.909021	0.973233	0.978286
						0.990793	0.841337	0.907367	0.941619
						0.963922	0.946447	1.0026	0.999661
						0.969262	0.985507	0.976968	0.945043
						0.988029	0.998154	0.93368	1.00104
						0.992855	0.955199	1.04137	0.92206
						0.941057	0.956061	0.988511	0.979013
						0.949367	0.927978	0.93443	0.994633
						1.00689	0.921902	0.956051	1.01844
						0.925432	1.01645	0.96971	0.843098
						0.982802	0.995039	1.01392	0.943704
						0.985818	0.980013	0.970154	0.923249
						0.996682	0.935109	0.917479	1.00933
						0.948458	0.889162	0.97712	0.982278
						0.955564	0.996323	0.955087	0.965285
						0.977553	1.05575	0.950841	0.950524
						0.990516	0.941132	0.911692	0.915565
						0.939611	0.998712	0.958466	1.01083
						1.01101	0.993254	0.968654	0.964643
						0.924002	0.994636	0.939871	1.02854
						0.963969	0.959598	0.937988	0.892479
						0.958811	0.956286	0.922584	0.933364
						0.978067	1.01136	0.981255	0.998594
						0.959388	0.985095	0.950285	0.960663
						0.930481	1.02982	0.884184	0.936522
						0.950482	0.906332	0.926132	0.95369
						0.960866	0.845453	0.949489	1.053
						1.03411	1.00708	0.946524	1.111
						0.976178	0.961155	1.0438	0.947139
						0.95358	0.97146	0.983106	0.94184
						0.954761	0.951845	0.983298	0.954518
						0.955964	0.964322	0.853285	1.01124
						0.953463	0.998578	0.948933	1.00182
						0.968931	0.958413	0.96288	0.984174
						1.01703	0.965663	1.00425	1.0128
						0.939118	0.946197	0.968491	0.98401
						0.950434	0.937765	0.958824	0.927206
						0.91807	0.959643	0.940634	1.01152
						1.00097	0.971591	0.951688	1.01617
						0.946348	0.87399	1.02771	0.825964
						1.0021	0.946381	0.98587	0.958225
						0.972431	0.932256	0.903191	0.977536
						1.03908	0.971402	1.00941	0.968044
						0.999578	0.911846	0.98138	0.948406
						0.96089	0.991428	0.931613	0.835518
						0.964873	0.933063	0.954484	0.836187
						0.961834	0.969571	0.96349	1.00476
						0.955154	1.04748	0.937755	1.02363
						1.01526	0.924116	0.954152	0.952006
						0.953687	0.944862	0.941983	1.02796
						0.942189	1.1396	0.910176	1.00076
						0.933829	0.972742	0.9949	0.835495
						0.957861	0.952059	1.01712	0.96378
						0.941545	0.968287	0.967331	0.965029
						0.946051	0.923523	0.966879	1.02134
						0.940278	0.955593	0.91753	1.02865
						0.979827	0.925171	0.977039	0.949006
						0.973713	0.976564	1.04478	0.962586
						1.0021	0.97462	0.952698	0.976642
						0.952212	1.00975	0.9903	1.02412
						0.955111	0.983098	0.902467	0.964863
						0.993474	0.948148	1.01792	0.946027
						0.956921	0.987531	0.957049	1.01731
						0.995693	0.945919	0.997011	0.960188
						0.91229	0.9514	0.995767	0.948902
						1.01249	1.04501	0.987263	1.07529
						0.921895	0.924226	0.975685	0.988104
						0.951543	0.945444	0.967308	1.00198
						0.918234	0.966943	0.982246	1.00365
						0.96431	0.977295	0.935841	0.942216
						0.977587	0.972425	0.915728	1.03372
						0.988505	0.991051	0.97332	1.02052
						0.969061	0.912886	0.983694	0.944168
						0.981809	0.961466	0.972461	0.964646
						0.945146	0.943847	0.950844	0.996728
						0.961719	0.997222	0.957492	0.957101
						0.968361	0.969144	0.976779	0.987105
						0.989489	0.993349	0.9251	1.16035
						0.933904	0.989784	0.822643	1.02137
						0.959562	0.956562	0.940057	1.01337
						0.94178	0.939301	0.979291	0.975744
						0.988043	0.989889	0.985131	0.985996
						1.00983	0.915195	1.00739	0.989023
						0.952084	0.985434	0.942697	0.997103
						0.971346	0.950555	0.904621	1.04462
						0.948372	1.10533	0.944822	0.953914
						0.962049	0.995443	1.00238	0.941058
						0.961052	0.940381	0.972452	0.940527
						0.978099	0.9816	1.00883	1.01356
						0.979117	0.928521	1.00762	0.93746
						0.972812	0.973257	0.932673	0.939078
						0.956999	0.961966	0.94417	1.01026
						1.02235	0.998302	1.00432	0.957109
						0.957487	0.985023	1.0443	0.971219
						0.970896	0.977697	0.891905	0.89841
						0.960813	0.9865	0.91951	0.956883
						0.978991	0.919855	1.04902	0.946871
						1.00742	0.988053	0.913464	0.976059
						0.952801	0.969532	0.924973	0.950957
						0.981879	0.99889	1.037	0.924943
						1.00277	0.988809	0.912751	1.0002
						0.974655	0.955922	0.949112	0.935616
						0.987083	0.918004	0.932668	1.06433
						0.984621	0.957162	1.00335	0.963207
						0.969192	1.04993	1.05166	1.00597
						0.9886	0.98084	0.968039	0.978058
						0.941008	0.971622	1.03954	0.868207
						0.919525	0.970061	0.979505	0.964223
						1.00244	0.944228	1.02185	0.884298
						0.94806	0.947727	0.933535	0.975086
						1.00977	0.929676	0.960546	1.03833
						1.01308	0.966599	1.02633	1.00892
						0.992648	0.968738	1.0021	0.979884
						1.02339	0.970268	0.947731	0.998079
						0.995936	0.966034	0.978591	0.950349
						0.953413	0.991497	1.07858	0.985861
						1.08321	0.932	0.956893	0.919158
						0.949228	1.1073	0.928121	0.990767
						0.986744	1.02657	1.02913	0.972289
						0.946218	0.974737	0.893084	0.980988
						0.93251	1.02566	0.83187	0.966869
						0.921705	0.992664	0.951775	1.01356
						0.958939	0.959768	1.01943	0.98867
						0.966503	0.971328	0.953433	1.00184
						0.968547	0.984397	0.975165	0.957631
						0.937602	0.947833	0.90761	1.00001
						1.0181	0.946868	0.994106	0.929975
						0.940487	0.993985	0.895052	0.951539
						0.925008	1.01638	0.946992	0.922053
						0.933032	0.935921	0.984295	0.964814
						0.968717	0.8925	1.00164	0.947086
						1.00719	1.0256	0.917436	1.08367
						0.943494	1.02566	0.964013	0.977498
						0.987811	0.929629	0.998877	1.00858
						0.995394	0.982355	0.899462	0.911777
						0.949851	0.973612	0.970608	0.969615
						0.978462	0.999786	0.932886	0.937704
						1.00843	1.01285	1.01408	1.02438
						0.930134	0.99272	0.966719	0.93879
						0.941841	1.04642	0.946813	1.03393
						0.924075	0.9707	0.970723	0.943149
						0.965207	0.972424	0.943709	0.968218
						0.914813	0.946088	0.969616	0.990339
						0.922457	0.997656	0.984271	0.986444
						0.948957	1.03247	0.918391	1.01037
						0.950142	0.958452	0.934253	1.04615
						0.913474	0.961327	0.972632	0.947777
						0.958362	0.945585	1.03951	0.974747
						0.980716	0.998304	1.06513	1.02582
						0.982371	0.930064	0.978054	0.941854
						0.968968	0.989671	0.963478	1.04299
						0.9393	0.961457	0.999712	0.798958
						0.974308	0.961447	1.00125	0.9122
						0.913506	0.98623	0.963532	0.900154
						0.983815	0.988552	1.0113	0.993267
						0.985184	0.955294	0.97114	0.933971
						0.994664	0.955168	0.973445	0.982822
						0.993519	1.03799	0.967293	1.03098
						0.944802	0.932295	0.978551	0.982211
						0.942793	0.984916	0.969079	0.956339
						0.953971	1.00943	0.904086	1.15203
						0.930428	0.94122	0.96947	1.022
						0.994273	0.98511	0.9579	0.81691
						0.942407	0.882825	0.955807	0.977141
						1.04999	0.960613	0.946365	0.959679
						1.00824	0.931656	0.97536	0.993039
						0.9149	0.926687	0.94997	1.01241
						0.957445	0.976521	0.9456	0.948543
						0.972601	0.952466	0.986773	0.996533
						0.945415	0.933701	1.04246	0.902367
						0.98143	1.00908	1.00463	1.02532
						0.910708	0.97579	0.960775	0.80853
						0.959728	0.959552	1.00055	0.924618
						0.962613	0.928954	1.00192	0.910861
						0.993833	0.997477	0.967885	1.02348
						0.985863	0.961959	0.918876	0.899587
						0.98746	0.936327	1.00425	1.00394
						0.970126	0.949293	0.955198	0.948367
						1.03264	0.915003	0.936897	1.02889
						0.947079	0.950154	1.00825	0.979
						0.924077	0.971478	0.976083	1.02621
						0.933693	0.977499	0.943188	0.931036
						0.962376	0.987423	0.955737	0.937309
						0.932349	0.967832	0.921981	0.934072
						0.927658	0.977786	0.968569	0.968352
						0.940631	0.934718	0.946938	0.949766
						0.923254	0.925066	0.962282	0.899531
						0.969015	1.0025	0.990751	0.915685
						0.97992	0.927169	0.967942	1.01639
						1.0206	0.945325	0.945691	1.01668
						1.01223	1.1248	0.943365	1.04911
						0.918304	1.02029	1.00417	0.952376
						0.983177	0.963157	0.97713	0.985105
						0.99017	1.01607	0.955107	0.941322
						0.981965	1.04783	0.971596	1.04596
						0.959176	0.977993	0.952263	0.914191
						0.959364	1.13092	1.05127	0.915596
						0.978415	0.97243	1.00896	0.975742
						0.95184	0.922957	0.96406	0.933869
						1.01471	0.959844	0.997902	0.99453
						0.969523	0.953886	0.9859	0.822157
						0.984119	0.966912	0.932715	0.930188
						0.975534	0.987988	0.935744	1.07435
						0.954265	1.03512	0.9174	1.04256
						0.985666	0.997439	0.993951	1.01256
						0.962582	0.971243	0.94855	1.06378
						0.967115	0.961056	0.984436	1.03485
						0.979679	0.965061	0.867334	1.03489
						0.939343	0.942506	0.979103	1.06496
						0.951115	0.972401	0.97403	1.08714
						1.07079	0.972755	0.874641	1.01236
						0.952648	0.971898	0.964901	1.02379
						0.987825	0.979223	0.861561	1.16361
						0.979189	1.03192	0.866713	1.03462
						0.989191	0.93831	0.95215	0.862268
						0.967357	0.996751	0.851903	1.05377
						0.95749	1.02616	0.988484	1.00154
						0.961432	0.988311	1.03137	1.07721
						1.02048	0.947255	0.897868	0.855144
						0.938618	0.96106	0.975361	0.968444
						0.972716	0.827862	1.00802	0.895912
						1.01396	0.985437	0.860759	0.9539
						0.947799	0.916843	0.968005	0.985166
						0.932993	0.976537	1.01722	0.985648
						0.959695	0.962507	0.959413	0.930011
						0.992242	0.984754	0.968277	0.953372
						1.0067	0.941109	0.981082	0.993909
						0.962588	0.948824	1.03148	0.93581
						0.984535	0.924537	0.98053	0.975745
						0.95073	0.973719	0.974902	1.02642
						0.976559	0.959023	0.978447	1.01312
						0.937484	0.972854	1.02482	0.978927
						0.939228	0.949677	0.967932	0.902579
						0.975754	0.916705	1.03267	0.953117
						0.962122	0.938726	0.922543	0.931412
						0.946382	0.963141	0.930379	0.954428
						0.957182	0.940657	0.991475	1.03391
						0.969205	0.966828	0.917413	0.981317
						0.928434	0.958935	1.02134	1.01193
						1.01583	0.998747	0.941053	0.995538
						1.01604	0.97462	0.925137	0.953266
						0.963735	0.941486	1.03578	0.946154
						0.99101	0.981808	0.945552	1.00255
						0.935347	0.966261	0.957321	0.962274
						0.973838	0.971667	0.976455	0.909865
						0.953739	0.954111	0.920355	1.00486
						0.989727	0.947176	0.984756	0.903404
						0.977246	0.940211	0.931834	1.01131
						0.997492	0.990016	0.929681	0.932466
						0.956668	0.944351	0.995439	0.945906
						0.943025	0.984992	0.888514	0.992602
						0.955202	0.938957	0.977141	0.949158
						1.02128	0.949468	0.92509	0.954179
						0.95219	0.947499	0.951332	0.965101
						0.959281	0.952892	0.916276	1.01338
						0.996501	0.966791	0.94434	1.01599
						0.948452	0.975687	0.951587	0.923839
						0.977699	0.972057	0.970923	1.01627
						0.955494	0.955028	0.923497	0.950259
						0.951127	0.961009	1.01347	1.00816
						0.959348	0.943405	1.00344	0.764487
						0.943304	1.01872	0.899311	0.946405
						1.00604	0.991952	1.00459	0.86144
						0.949947	0.921506	0.965264	1.0699
						1.00314	0.974337	0.976014	1.12059
						0.955619	0.984005	0.952011	1.02519
						0.987291	0.990897	0.949106	1.0224
						0.957886	0.961054	0.992377	0.951952
						0.937906	0.95116	0.986194	0.976728
						0.958937	0.938337	1.00503	0.939277
						0.962546	0.864366	1.00579	0.932419
						0.994208	0.821924	0.916698	1.01124
						0.955126	1.00405	0.987805	1.01705
						0.953271	0.981783	0.921201	0.982283
						0.965231	0.809903	0.991954	1.00654
						0.978598	0.960505	1.04859	1.10018
						0.995594	0.937011	0.961533	0.995501
						0.937476	0.758632	0.924151	1.001
						0.953255	0.813781	0.941379	0.935367
						0.983535	0.958751	0.94789	0.942991
						0.945163	0.854975	0.999391	0.913023
						0.975416	0.828069	0.968155	0.936556
						1.00169	0.855728	0.942618	0.876209
						0.989003	1.1051	0.981893	0.939626
						0.967498	0.939342	0.940268	1.04922
						0.951814	0.860587	0.949095	0.96804
						0.961633	0.903439	1.00975	0.934018
						0.975687	0.936834	0.917976	1.03897
						0.94668	0.975513	1.0279	0.97164
						1.04689	0.967564	0.97804	1.0909
						1.03124	0.988985	1.00232	1.02055
						1.00205	0.932014	1.08242	0.955601
						0.926246	0.965719	0.962492	1.03283
						0.942326	0.94716	0.956388	1.01529
						0.953016	0.964326	0.995944	0.882297
						0.94773	0.97485	0.983099	1.0463
						0.978031	0.964833	0.954207	0.925166
						0.944524	0.983749	0.980191	1.00273
						0.930896	0.94679	0.994277	0.815528
						0.980062	0.966692	0.903664	0.902606
						0.984436	0.974885	0.962058	0.897815
						0.921225	0.949076	1.01171	0.915577
						0.952308	0.932488	0.917229	0.977444
						0.964148	0.966338	0.85881	1.04349
						0.930077	0.97793	1.04736	0.913313
						0.999395	0.967492	0.913889	0.862142
						0.937431	0.944455	0.992287	0.875829
						1.00168	0.968458	0.933334	0.982068
						0.947435	0.962085	0.987491	0.844054
						0.980506	0.978036	0.973264	0.999996
						0.983658	0.938278	0.961941	0.94189
						0.953039	0.996956	0.963868	0.975087
						0.99389	0.927565	1.01239	1.01999
						0.965511	1.01983	0.926143	1.01506
						0.941143	0.984451	0.987062	0.986429
						0.976317	0.985341	0.96598	0.953067
						0.94969	0.937178	0.932286	0.959633
						0.945454	0.931764	0.915245	0.891295
						0.956509	0.980257	0.937193	0.906876
						0.993509	0.958017	0.971229	1.00111
						0.958279	0.974112	0.903224	0.953496
						0.994482	0.966557	1.0084	1.05344
						0.923554	0.956542	1.00059	0.921271
						0.954848	0.992628	1.00734	1.01274
						0.972624	0.957703	0.958075	0.923551
						0.959204	0.945465	0.915611	1.01379
						0.993495	0.953375	1.01497	0.984276
						0.946919	0.96573	0.986461	1.02526
						1.00775	0.994385	0.971933	1.04988
						1.03265	0.954721	1.01852	0.913255
						0.975727	1.0003	0.977187	0.947619
						0.978237	0.965643	0.948793	0.963374
						0.935136	0.955194	0.9914	1.00011
						0.959734	0.970362	0.991286	0.967736
						0.991321	0.994372	1.00432	0.969685
						0.983623	1.02639	0.908093	0.889878
						0.972727	0.952829	0.971295	0.951062
						0.959697	1.00014	0.991826	0.959389
						0.994614	0.950241	0.971261	0.972144
						0.964954	1.00881	0.944321	0.988467
						0.961943	0.937482	0.993892	1.05736
						1.00393	0.93242	0.967081	0.886723
						0.97428	0.965995	0.925442	0.938455
						0.957756	0.921745	0.958593	1.0369
						0.958412	0.974086	0.888824	0.975144
						0.956	0.982477	0.968172	0.972655
						0.959385	0.951238	0.97461	0.961089
						1.05698	0.930371	0.970232	1.00172
						0.951095	0.955031	1.0245	0.922476
						0.953655	0.93098	1.0964	0.866935
						0.968292	0.977623	0.962706	0.943701
						0.9778	0.949945	1.02027	0.942546
						1.0144	0.929417	1.03165	0.845964
						0.963388	1.00571	0.951642	0.925865
						0.958638	0.995102	0.966672	0.967174
						1.00436	0.962045	1.00093	0.97152
						0.939653	0.941868	1.13119	0.967753
						0.960149	0.936569	0.983478	1.03046
						0.947596	1.05755	0.950286	0.991288
						0.907752	0.908817	0.888287	0.974713
						0.966128	0.982051	0.929903	0.98941
						1.00454	0.978127	1.13524	0.923281
						0.975472	1.08441	0.968488	1.00511
						0.911728	0.910119	0.967869	0.974067
						0.981848	0.947026	1.00039	0.953874
						0.991571	0.952451	0.995776	1.05496
						0.964254	0.992505	0.916397	0.92551
						0.966926	1.02279	0.949503	0.960865
						0.926661	0.975405	1.04708	0.956313
						0.978202	0.982451	0.968657	0.97529
						0.970814	0.965644	0.981037	0.908381
						0.979482	0.974962	0.971997	0.972836
						0.990431	0.950881	0.936047	0.963935
						0.94887	0.962771	0.947509	0.918124
						0.956395	0.973066	1.03471	0.954189
						0.965168	0.940375	0.894271	0.994201
						0.967594	0.95827	0.989952	0.995698
						0.954273	0.952328	0.924365	0.926374
						0.988184	0.958725	0.968322	1.10863
						0.983653	0.950981	0.937263	0.954694
						0.997664	0.954222	0.962203	0.92443
						0.966388	1.01385	1.01316	1.07796
						0.956116	0.957019	0.944099	1.01426
						0.988242	0.937478	0.980481	0.93245
						0.901882	0.935948	0.969693	0.985769
						0.975839	0.973197	1.02506	0.97493
						0.955427	0.961637	1.02232	0.90058
						0.93134	0.97697	0.952532	0.988043
						0.956088	0.961763	0.946658	1.02914
						1.02032	1.00448	0.895856	0.968737
						0.984817	1.0319	1.01569	0.970823
						1.02797	1.00757	0.958087	0.977242
						0.927426	0.945448	0.980995	0.938837
						0.967554	0.974053	0.939458	1.08563
						1.016	1.06116	0.937816	0.96787
						0.923163	0.944243	0.894386	0.947789
						0.945609	0.967843	0.958502	0.993412
						0.949088	0.942884	0.94311	0.897902
						0.997293	0.960265	0.988119	0.980194
						0.946653	1.01515	0.967043	0.965605
						0.983526	0.948756	0.951418	0.974068
						0.956756	0.981015	0.957577	0.949931
						0.986837	0.950848	0.962464	0.971271
						0.970589	0.997424	0.982135	0.980365
						0.979233	0.982867	0.955808	0.942624
						0.991309	0.98186	0.963332	0.991291
						0.955159	0.974371	1.14786	0.912157
						0.912321	0.948885	1.03811	0.941538
						0.948496	0.957019	0.986952	0.920315
						1.01491	0.953744	0.956636	0.977514
						0.977103	0.976364	0.968426	0.935784
						0.979362	0.976178	0.981965	0.933683
						0.972183	0.960585	1.0318	1.02698
						0.923815	0.967096	0.930667	0.929872
						0.924209	0.900774	0.83595	0.899128
						1.02989	0.976982	0.933715	0.965524
						0.932071	0.933815	0.976005	0.977678
						1.00192	1.05707	1.00223	0.995367
						0.966129	0.975647	0.939543	1.04452
						0.998116	0.991907	0.949745	0.816206
						1.00419	1.02957	0.946576	0.97025
						1.00908	1.00214	0.986232	0.914005
						0.988404	0.968363	1.01851	0.944787
						0.995768	0.9422	0.940934	0.976422
						1.00289	0.942379	0.940883	0.883868
						0.995859	0.980068	0.913334	0.868518
						0.961352	0.967073	1.00463	0.919121
						1.00352	0.972786	0.950923	1.03327
						0.954176	0.960092	0.934498	0.953889
						0.950299	0.97625	0.956432	0.932104
						0.961867	0.973629	0.944102	1.0056
						0.982439	0.956791	0.958026	0.940581
						0.921723	0.963895	0.938457	0.907636
						0.938319	0.977363	1.02022	0.872669
						0.972044	0.968406	0.99212	0.900166
						0.977593	1.00334	1.01747	0.943429
						0.994377	0.961475	0.980299	0.840309
						1.00831	0.954482	0.996959	0.958749
						0.961481	0.967247	1.02269	1.06553
						0.982228	0.955619	0.994877	1.01646
						0.926051	0.964412	0.962681	0.955523
						0.963386	0.965284	0.928805	1.05498
						0.972292	0.949106	1.01649	0.929944
						0.979586	0.951835	0.970961	1.00373
						0.989686	0.79556	0.950282	0.951766
						1.00724	0.966059	0.967721	0.879774
						0.961249
						0.950907
						1.01909
						0.9529
						0.956547
						0.959536
						0.958555
						0.990333
						0.968269
						0.936274
						0.974733
						0.968042
						0.962551
						1.04143
						0.990429
						0.972383

## Sheet: 3_b
Bins left edges	350K MD-AL	350K UDD-AL	600K MD-AL	1000K MD-AL		350K MD-AL std data	350K UDD-AL std data	600K MD-AL std data	1000K MD-AL std data
0.799864	0	1	0	2		1.0128	0.988057	1.04469	1.04357
0.817338	0	1	1	1		1.04122	0.978324	1.00517	1.00554
0.834812	0	1	1	5		0.974144	1.04674	1.05312	1.20612
0.852285	0	2	0	2		1.01206	0.950317	1.00755	1.01033
0.869759	0	3	0	6		0.994026	1.01252	0.95867	0.882652
0.887233	3	3	2	7		1.0177	1.00122	0.963909	1.11404
0.904707	1	3	6	19		1.00775	1.00608	0.984962	1.03343
0.922181	8	8	15	27		1.03594	0.878111	1.03617	1.04497
0.939655	16	30	49	55		1.02294	0.893613	1.0155	0.99052
0.957129	55	76	68	91		1.05753	0.98726	1.01015	1.14405
0.974602	146	115	122	113		1.03951	0.999964	1.0051	1.08719
0.992076	222	219	174	139		1.06232	0.931017	1.0125	0.969252
1.00955	242	224	171	146		1.03064	0.855783	1.04208	0.992239
1.02702	172	179	161	130		1.06625	0.999223	0.960531	1.13148
1.0445	110	94	122	89		1.04642	0.870448	1.02998	0.967132
1.06197	39	35	69	69		1.03627	1.0026	1.0624	0.893257
1.07945	16	14	31	47		1.03127	1.01664	0.973655	1.04298
1.09692	5	6	19	32		0.984328	1.05675	0.993488	0.998319
1.11439	3	1	4	19		1.02281	1.01506	1.00643	1.01664
1.13187	0	3	4	10		1.00646	1.03536	1.02349	1.04067
1.14934	2	0	3	5		1.00926	1.01269	1.01657	0.967652
1.16681	0	0	0	4		1.01578	1.02539	1.01247	1.04057
1.18429	0	0	0	2		0.965468	0.963891	0.950097	1.12815
1.20176	0	2	1	2		1.02098	1.02789	1.06869	1.07728
1.21924	0	3	0	0		1.02363	0.968402	1.04476	0.936346
1.23671	0	0	0	1		0.951649	1.00878	1.02118	1.02092
1.25418	0	0	1	0		1.03062	1.05347	1.06287	1.04369
1.27166	0	0	0	0		1.10136	0.980684	1.04666	1.02869
1.28913	0	1	0	1		1.0343	1.02502	1.04497	1.07959
						0.98564	1.03343	1.06789	1.05893
						0.98695	0.983246	1.00477	1.11756
						1.00869	1.01977	0.925442	1.09479
						0.999812	1.04855	0.955798	0.986362
						1.04973	1.08112	1.03501	1.1244
						1.00916	1.00282	1.00281	1.09983
						1.0155	0.986018	1.02371	0.932031
						1.00474	1.01935	1.00386	0.965117
						1.04571	0.852444	1.01448	1.04713
						1.05112	1.03829	1.00623	0.950137
						1.01457	1.00301	0.997762	0.956355
						0.902361	1.02219	1.04908	0.917084
						1.02857	1.06741	1.01521	1.07245
						1.02303	1.02527	1.08037	1.05193
						1.0606	0.993728	1.02747	0.917742
						1.0488	0.892284	1.00127	0.884676
						0.99168	1.08614	1.10553	1.01471
						0.982369	0.94608	1.00626	1.05444
						0.995447	1.05355	1.07869	0.996648
						0.967651	1.05991	1.05732	0.908023
						1.04715	0.995744	1.03478	1.00213
						1.00261	1.01659	1.00213	0.956913
						0.98071	0.994979	0.968956	1.01465
						1.02656	1.06935	0.967933	0.998826
						1.06238	0.971765	0.983957	0.996889
						1.04774	0.959171	0.979982	1.00028
						1.03948	0.971667	0.98011	0.994083
						1.00654	0.996157	1.04635	0.92089
						0.984038	1.0346	1.00395	1.00848
						1.07544	0.971815	1.03476	1.00671
						1.00375	0.940698	1.03357	1.04051
						1.019	1.01486	1.05596	1.09384
						1.00729	0.985312	1.00359	1.13996
						0.994796	0.998596	1.01216	1.00635
						1.12889	1.00809	1.05802	1.02137
						1.01667	1.00986	1.05927	0.973572
						1.02641	1.01975	1.01873	1.04322
						1.03125	1.00626	1.01848	1.05884
						0.989566	1.04043	0.990925	1.10325
						0.9946	1.0553	1.04885	1.0882
						0.994906	0.988826	0.982878	0.909189
						1.0082	1.07274	0.970105	1.05631
						1.03125	1.06716	0.992315	1.00939
						1.02123	1.00209	1.00195	1.00664
						0.978158	1.03146	0.979717	1.06318
						1.01261	0.989607	1.05827	1.01397
						0.992302	0.966813	1.01774	1.056
						1.01759	0.981143	0.911116	0.975356
						1.05948	1.05309	1.01147	1.05367
						0.99573	1.00245	1.06155	1.09604
						1.03995	0.973369	0.972367	0.85822
						1.03287	1.00365	0.972408	1.01314
						1.01866	1.004	0.991767	1.05235
						1.01982	1.00137	1.09192	1.00561
						1.01684	1.05575	1.04895	1.04126
						0.969186	1.0221	1.03153	0.958735
						1.03263	0.989422	1.11478	0.972306
						0.999255	0.955358	1.06188	0.981947
						1.0082	0.962682	0.991002	0.981461
						1.02771	0.994995	0.979593	0.971018
						1.008	1.02216	0.987386	0.982762
						0.981112	1.02226	1.0311	1.00714
						0.994489	1.01803	1.00049	0.993833
						1.01913	1.02061	1.11949	0.972002
						1.0087	1.01385	0.965269	1.15117
						1.02361	1.02514	0.970392	1.04305
						1.02018	1.02593	1.01652	0.968126
						1.05282	1.03123	0.979628	1.09986
						1.01848	1.03268	1.04489	0.941134
						1.04383	0.960038	1.03667	1.05982
						1.00373	1.01762	0.952293	1.20886
						0.999525	1.072	1.04768	1.05356
						0.987498	0.886059	1.10123	1.00237
						1.00856	1.00897	1.02182	1.09429
						1.0177	1.01927	0.98874	1.02208
						1.01928	1.03379	1.07593	1.00012
						0.978616	1.0221	0.962842	1.05548
						1.05484	0.994187	0.993779	0.991344
						0.960172	1.01876	0.998801	1.06467
						1.02286	1.00732	1.06573	0.962824
						0.996304	1.03831	1.01797	1.13177
						1.01125	0.931265	0.993814	1.16008
						1.04093	0.978574	1.08522	1.00977
						0.98864	1.04209	0.991647	0.991422
						1.03989	1.01961	1.06846	0.944095
						1.00867	1.22913	1.00164	0.994469
						0.9919	0.950767	1.00274	1.03488
						1.04421	1.01261	1.03713	1.00447
						1.01855	1.00297	1.03683	0.972834
						1.05308	1.0127	1.04133	0.976155
						1.00351	1.0645	1.05381	1.02297
						1.02473	1.00184	1.0353	1.07414
						1.0526	1.02897	1.03609	0.904048
						0.999194	0.985887	1.05117	0.977842
						1.04939	0.967517	1.06812	1.05292
						0.990432	0.993235	0.97014	1.00485
						1.04299	0.946377	1.08718	1.00801
						1.00868	1.01236	1.00249	1.02418
						1.02617	1.03131	1.04839	1.03842
						1.00642	0.9996	1.03847	1.02265
						1.01521	0.980327	0.973122	1.03357
						0.976784	1.01962	1.06232	1.13465
						1.09094	1.01746	1.08318	1.01178
						0.988333	0.953816	0.996724	1.04473
						1.02767	0.967192	0.981046	1.01212
						1.04281	1.03244	1.03326	0.949593
						1.00028	1.03434	1.08246	0.994072
						0.998097	0.953297	1.00162	1.12636
						0.981531	0.955951	0.983454	0.986151
						1.0428	1.01907	1.04308	1.02102
						1.05674	0.992567	0.99326	1.07213
						1.00678	1.03331	1.07227	1.01294
						1.06149	1.0184	1.03714	0.999148
						1.02517	1.03444	1.04026	1.00026
						1.0572	0.997884	1.03144	0.965415
						0.979473	0.980118	1.0794	0.968829
						0.995435	1.01548	1.00203	0.956667
						0.968356	0.942082	1.03886	1.05795
						1.01539	0.991489	1.03214	1.10105
						0.988229	1.00776	0.984865	1.0949
						1.0002	1.00401	1.05023	1.00872
						0.968644	1.03753	0.950284	1.00411
						1.00466	1.05737	1.01096	0.952529
						0.998724	0.974328	1.04356	0.99139
						0.976295	1.02705	1.05167	1.05357
						0.999547	1.04028	1.10242	0.994028
						1.03517	0.994446	1.06142	1.04985
						0.894297	1.0104	0.98221	1.03395
						1.0079	1.0257	0.963117	1.01325
						1.00113	0.963952	1.0703	1.00392
						0.994345	0.94602	1.0331	0.916721
						0.967387	1.016	0.970951	1.06399
						1.01903	0.969306	0.954608	1.03295
						0.984371	1.01856	0.940225	1.01435
						1.03066	0.999041	1.02493	1.02487
						1.01016	1.05562	1.00769	1.07315
						0.997613	1.03741	0.957196	0.961117
						0.994197	1.04149	1.15131	0.991344
						1.00586	1.05344	1.05711	1.04969
						0.991172	1.00011	0.960947	0.959277
						1.00715	1.00668	1.03657	1.11126
						0.994819	1.01122	1.13651	1.04203
						1.02532	1.06834	0.847958	1.06141
						1.03463	1.03033	0.967152	1.0422
						1.08057	1.04114	1.01016	1.06379
						0.976401	1.00936	1.03917	1.02278
						1.03622	1.0125	1.13477	0.939831
						1.07003	1.01363	1.02467	1.04262
						1.02757	1.02652	0.940784	1.01658
						1.02145	1.01391	0.981828	1.0276
						1.04449	0.98016	0.98114	1.00614
						1.02997	0.975935	1.00446	1.01197
						1.04501	1.00936	0.957702	1.04333
						0.990459	0.963949	0.952092	1.11331
						1.00788	1.05537	1.00876	1.00938
						1.02419	1.0132	0.999047	1.00905
						1.01755	1.01258	0.990675	1.01907
						1.0742	0.993021	1.04135	0.961022
						0.997297	1.01771	0.993209	0.987256
						1.01432	1.01104	1.05323	0.941731
						1.04147	1.01441	1.00753	1.01397
						1.039	0.996607	0.996358	1.00284
						0.948046	1.01336	0.992706	1.03766
						1.08834	1.06384	0.984099	0.994506
						0.98241	1.00908	1.08253	1.00706
						0.961474	0.974008	0.953364	1.02495
						1.06063	1.01161	1.04181	0.996547
						0.974477	1.01849	0.993613	1.00228
						1.01352	1.02676	0.988754	1.03098
						0.991257	1.01202	1.00701	1.00615
						0.996137	1.00205	0.972907	1.04375
						0.994647	1.03204	1.07684	1.0679
						1.01107	1.03837	0.903746	0.931288
						0.98337	0.982768	0.949168	0.920419
						1.01755	1.04307	1.04048	1.07929
						0.984849	1.02665	1.04076	1.05475
						1.00203	1.00061	1.00786	1.02383
						1.00065	1.06199	1.05431	1.06869
						1.03874	1.03334	0.972202	0.973415
						1.07502	1.01731	1.07647	0.970028
						1.02562	0.986346	1.01801	1.01866
						0.999107	1.01836	0.977344	1.12539
						0.954512	0.956635	1.01146	1.04976
						1.03833	1.03753	0.951193	1.01119
						1.00422	1.06356	1.06358	1.01312
						1.05822	1.14131	0.994458	1.01761
						0.985374	0.992282	1.04829	0.976567
						1.00791	0.998172	1.05049	1.05195
						0.987493	1.09179	1.01639	0.97338
						1.02805	0.983706	0.986153	1.01977
						0.985094	1.12264	1.04889	0.923972
						0.987714	1.04654	0.965345	0.966825
						0.926913	1.06422	1.02552	1.01555
						1.02646	1.0009	1.10626	1.00505
						1.05845	0.984496	0.976023	0.991127
						1.03872	0.971446	1.07616	0.97087
						0.997496	0.989971	1.03972	1.10288
						0.9995	0.96126	1.10039	0.952062
						1.02609	0.996281	1.0041	1.04356
						1.038	1.01662	1.06096	1.03392
						1.02956	1.01342	1.03281	1.01671
						1.05723	1.00036	1.06873	0.991671
						1.01889	0.970129	1.0002	0.950584
						1.019	0.966022	0.982746	1.08399
						1.06327	1.00389	1.08175	1.0257
						0.999387	0.951371	1.04476	1.0499
						1.00158	1.00008	1.00452	1.07707
						0.950715	1.04477	1.0427	1.17088
						0.976119	0.972928	1.02521	0.992615
						1.00808	0.939835	1.01169	0.996352
						1.01971	0.99987	1.01798	1.06452
						1.01088	1.05085	1.05419	1.0047
						0.982697	1.0221	1.01309	1.02252
						1.02737	1.02459	0.995154	0.935285
						1.0166	0.991278	1.00733	1.00415
						1.02274	0.973166	1.00504	1.06815
						0.995651	1.02312	1.01843	1.0329
						0.994281	1.01492	0.964738	0.9521
						1.04058	1.08952	1.05073	1.00306
						1.07413	1.09578	1.04846	1.10544
						0.977787	1.04499	1.03036	1.01879
						1.00883	1.0095	1.00238	1.06516
						0.984845	1.03009	0.961978	0.965369
						1.0302	1.04034	1.05086	0.980352
						1.032	0.989861	1.07241	0.997488
						0.982503	0.981507	1.00013	1.01551
						1.0243	1.03305	1.0131	1.02025
						1.01181	0.983001	1.10066	0.968983
						1.01824	0.991417	1.01245	1.00406
						0.98199	1.01443	1.07733	1.06511
						1.03881	1.03554	1.0238	1.07263
						0.960566	0.995662	0.99193	0.888504
						1.01299	1.06972	1.08259	1.11589
						1.02863	1.01096	1.01288	1.01265
						1.04757	0.993465	0.983263	1.02349
						0.993219	1.00736	1.06374	0.970321
						0.966857	0.999234	1.05042	0.989686
						1.0094	1.02577	1.04133	1.02657
						1.04603	1.01584	1.00449	0.982683
						1.01816	1.01848	1.02525	1.12775
						0.986186	1.21907	1.00628	1.03179
						0.978258	1.0143	1.04274	1.04536
						1.05063	1.05007	0.953374	1.0151
						1.01444	1.04423	1.02232	1.02368
						1.05015	0.981777	0.998386	0.999726
						1.02902	1.0331	0.954949	1.1049
						1.02042	0.915675	0.98202	0.94091
						0.997621	1.02322	1.00119	0.953293
						0.96265	0.969137	1.02156	1.04162
						1.03598	1.00555	1.02225	1.07896
						0.976611	0.972686	0.930522	0.996642
						0.976835	1.0057	1.05013	1.01777
						1.01099	1.02023	1.0229	1.19509
						1.02916	1.02471	1.08258	0.985679
						1.05197	1.03715	1.03837	1.02962
						0.998128	1.03369	1.03166	1.05626
						1.02198	0.997568	0.972875	1.18071
						1.01829	0.987591	1.01396	1.10759
						1.00324	1.00839	0.992892	0.998595
						0.989176	0.985081	0.991206	0.997638
						1.06325	0.981064	0.976287	1.02311
						1.0611	1.00677	1.02725	1.01944
						0.978377	1.04084	1.0604	1.00871
						1.00273	1.05245	0.992016	0.964958
						0.994806	0.991318	1.01827	0.989574
						1.04463	0.999206	1.01801	1.07121
						1.02385	1.0473	0.945553	1.08746
						1.04361	1.00407	1.01564	1.00075
						1.03898	1.03419	1.05094	1.06979
						1.05603	1.01181	0.965361	1.11975
						1.03101	1.02078	1.05414	0.939982
						1.07959	1.00263	1.03017	0.986995
						0.967617	1.02511	0.96058	0.996144
						1.00987	0.957358	0.966287	1.02541
						0.935549	1.0318	1.01105	1.07513
						1.00993	1.03737	1.00444	0.967312
						1.0043	1.01866	1.01071	0.995872
						1.00594	0.99958	1.00161	1.02481
						0.899423	1.02406	1.02265	1.06204
						1.0141	1.00156	1.00566	1.01468
						1.08105	1.04406	1.02566	0.944061
						0.979914	1.02863	1.01826	0.960363
						0.982176	0.94404	0.983237	1.05885
						1.01253	1.0046	0.967338	0.983141
						0.983123	1.0053	1.00303	1.02352
						1.00473	0.961661	1.05855	1.00809
						1.01751	0.99952	0.945069	0.969022
						0.965991	0.99535	1.01055	1.0526
						0.994504	0.999554	1.05769	1.02186
						0.919427	1.06225	1.0704	1.0761
						1.00022	1.05294	1.02362	1.04277
						0.976114	0.997724	1.09963	0.921171
						1.03354	1.01106	1.02895	0.991255
						1.0033	1.01997	1.04364	1.12363
						1.01209	1.03441	0.975568	1.05005
						1.00954	1.02028	0.994572	0.993598
						0.949113	1.01195	1.03332	1.04554
						1.05059	0.979617	1.02802	0.984821
						0.99326	1.02602	0.978055	1.04411
						1.00033	1.0294	0.967156	0.972032
						1.04607	0.956533	1.00174	1.01451
						1.05016	0.945631	1.07183	0.986241
						0.977879	1.0423	1.00612	1.08768
						0.964265	0.993845	0.978947	0.987554
						0.980768	1.02061	1.00088	1.02222
						1.02634	1.01113	1.00791	1.11835
						1.01578	0.994807	1.01037	0.967899
						1.05736	1.00891	1.06123	0.958385
						1.00483	1.03254	1.04755	0.996914
						1.04585	0.971748	1.05237	0.942274
						1.00094	1.03611	0.998351	1.08528
						1.03909	0.973279	1.0421	1.00833
						0.992796	1.06358	1.03359	1.11058
						0.998585	0.989408	1.01013	0.997403
						1.01406	1.0587	0.991454	1.00769
						1.03999	1.03081	1.03374	1.09915
						1.05808	0.97622	0.998806	0.965911
						1.04636	1.03891	0.948606	0.969824
						1.01233	1.03827	0.979254	0.947028
						1.04764	1.09782	0.992289	1.02058
						1.01113	0.824597	1.02317	1.02725
						0.966503	1.00995	1.06015	1.03796
						1.0539	1.04484	1.07367	0.978786
						0.998813	0.988634	1.00435	1.0229
						1.02452	1.03762	1.00004	0.999717
						0.964063	1.04207	1.03573	1.01867
						1.01367	0.981264	1.00103	1.0278
						0.993074	1.01876	0.988495	1.04335
						1.02273	1.00924	1.02752	1.03899
						0.991806	1.04054	0.941875	1.03676
						0.968512	0.997517	0.828203	0.979809
						1.0197	1.03554	0.97471	0.984265
						1.05188	0.985584	1.01567	1.09552
						1.06211	1.02028	1.06297	1.04043
						1.03112	1.05947	1.00252	1.01701
						1.09732	1.00961	1.02084	0.959042
						1.05425	1.02596	1.05382	0.966696
						1.06806	1.00613	1.1228	1.02804
						1.03714	1.02488	0.988228	1.05536
						1.00819	1.02515	0.989094	0.996997
						1.00168	1.01831	1.00611	0.992324
						1.03752	0.993244	1.003	0.94827
						1.03459	1.02525	1.00993	1.01604
						1.0581	1.00918	1.21029	0.995648
						0.958671	0.999908	1.01795	1.04417
						0.992988	1.03001	1.03129	1.06811
						1.0199	0.97065	1.02626	1.04211
						1.00431	0.996414	1.00351	0.979499
						1.03543	1.0331	1.03172	0.969033
						1.0412	1.04372	1.01826	1.02822
						1.05084	1.00466	1.04437	1.02924
						0.98792	1.00542	1.104	1.03893
						1.01701	0.971675	1.04546	0.975538
						1.00063	1.02363	1.0113	1.02161
						1.01632	1.02216	1.08246	0.991979
						1.01059	0.980926	0.985908	0.986574
						1.01623	1.00545	1.07964	1.05381
						1.00959	1.04525	1.07032	1.05676
						0.982618	1.01139	0.949306	0.994999
						0.992557	1.02293	0.954473	1.04567
						1.03354	1.01303	1.03189	1.04109
						1.04177	1.02136	1.03417	1.0454
						1.02329	1.07103	0.980671	0.941317
						1.01883	1.03226	0.991548	1.00948
						1.01149	1.05224	0.975605	1.09338
						1.03675	1.03198	1.00971	0.974752
						0.985906	1.03259	0.994732	1.0156
						1.02382	0.962081	1.02402	1.06261
						1.06508	1.02447	0.935519	0.978115
						0.993432	1.03448	1.0177	0.99215
						1.0719	0.992642	1.01408	1.065
						0.993882	0.963393	0.955372	1.03709
						1.0434	0.992271	1.07655	1.06528
						0.991893	0.998307	1.01063	0.968382
						0.984458	1.02979	1.05132	1.01522
						0.993702	1.02585	1.01358	1.07957
						1.05264	0.999398	1.01978	1.00384
						1.02156	1.00729	1.0125	0.985471
						1.01521	1.00974	1.00082	1.07788
						1.00772	1.0335	0.99841	1.08973
						1.07523	0.989214	0.973706	0.93269
						0.978774	1.02507	1.01195	1.06267
						0.989838	0.978159	1.01167	1.10032
						1.03519	0.979146	1.01174	1.02346
						1.03805	1.03123	1.07011	1.12788
						1.03659	0.954715	1.0096	1.10437
						0.986922	1.0322	1.00981	0.949313
						0.955573	1.06979	1.02345	0.990466
						0.989373	1.00471	1.07972	1.06701
						1.00773	1.01853	0.995871	0.976872
						1.00792	1.06377	0.98726	0.975815
						1.05739	0.977707	0.973208	1.08268
						1.01942	0.989093	0.952809	1.02738
						1.01697	0.979295	1.04109	0.996421
						1.03781	1.02721	1.00374	1.03889
						1.04472	1.0066	1.04621	0.812269
						1.02319	0.999638	0.968822	0.966997
						1.05375	0.973126	1.00139	0.81494
						1.02666	1.02533	0.992075	0.995419
						0.990675	0.991024	1.01432	0.9986
						1.01999	0.972639	0.995142	1.08251
						1.0574	1.01627	1.08282	0.927429
						1.0947	0.989852	1.03805	0.969595
						1.03086	1.03965	1.07899	1.07752
						0.998832	0.98811	1.02659	1.06494
						0.97541	1.06695	0.978124	0.982976
						1.05892	1.08196	1.07076	1.03451
						1.03413	1.01477	1.00951	1.07283
						1.08503	1.05878	1.01412	0.932136
						1.01293	1.03281	0.983679	0.959928
						1.01543	1.03427	0.929032	0.995689
						0.981352	1.03923	0.981943	1.02836
						0.986045	0.984244	1.03609	0.87651
						1.00694	0.986326	1.04768	1.02472
						0.980324	1.02888	1.02189	1.04583
						1.02867	1.03778	0.953616	1.06887
						1.03884	1.0427	0.94094	0.960468
						1.01272	1.02407	1.01596	1.03589
						1.00518	1.01789	1.00845	1.10417
						1.02762	0.999005	1.03521	1.17303
						1.05145	0.963982	0.983691	1.08382
						1.04778	0.96036	1.00913	1.02977
						0.953197	0.943614	1.03072	1.09976
						1.03797	0.986779	1.01968	1.05473
						1.00414	1.04479	1.04205	1.15515
						1.04319	1.00553	0.972408	1.03263
						1.01729	1.03522	0.99497	1.10766
						0.987707	1.01045	0.987329	1.04276
						1.01511	1.00325	1.03228	1.04757
						1.02293	1.01557	1.05875	0.979871
						0.98038	1.0406	0.97105	1.01262
						0.99264	0.973467	0.985373	1.03091
						1.04532	1.02669	0.999991	0.979934
						1.10127	1.02749	1.05205	0.962869
						0.924076	0.997497	0.948287	0.984134
						0.999034	1.00239	1.04602	1.05941
						1.00148	1.04303	1.02177	0.972819
						1.03614	1.04363	0.975146	1.10286
						1.04914	1.05214	1.00198	1.01379
						1.0308	1.01095	1.09695	0.971162
						1.05203	1.0118	1.04573	0.981569
						1.04499	1.0051	0.992535	0.936567
						1.00143	1.07195	0.986099	0.972329
						1.03101	1.02213	0.982287	0.992224
						0.976574	1.06197	1.0128	0.967353
						0.994983	1.00277	0.952217	0.944863
						1.03092	1.01893	1.02544	0.988255
						0.984062	1.01958	1.02885	0.975493
						1.02665	1.02031	1.0846	0.977714
						0.987705	1.01829	1.04492	1.05887
						0.95412	1.01067	0.994466	1.0301
						1.07054	1.00229	1.08289	1.02585
						1.03309	1.03476	1.07031	1.08625
						1.00858	0.958407	0.97965	1.02785
						0.969578	0.966756	1.0199	0.975408
						1.08211	1.0422	1.00951	0.997015
						1.05805	0.938829	1.05052	1.07725
						1.00227	0.996775	0.940114	0.954407
						1.028	1.04247	0.97488	1.00132
						0.990312	1.03454	1.03377	1.0356
						0.961193	0.992907	1.03589	1.05625
						1.02317	1.01701	1.07938	1.00357
						1.01207	0.992989	1.01145	0.969323
						1.01039	0.970294	1.04605	0.923477
						0.99637	1.10755	0.949399	1.01064
						0.991017	0.984916	0.941131	0.994096
						0.990013	1.05586	0.966309	1.06533
						1.03107	0.981403	0.988497	1.08707
						1.03192	1.04086	1.00207	0.949064
						1.00172	1.04512	1.11187	1.11136
						1.03577	0.994244	1.10309	1.13931
						1.01888	1.00513	0.99616	0.983543
						0.982692	1.00669	1.04358	1.05736
						0.970896	1.02954	1.07217	0.985714
						1.03904	1.0288	0.991679	0.987537
						0.98407	0.99279	1.07689	0.947161
						1.05065	1.0696	0.950727	0.968655
						1.01296	1.02714	1.06661	1.07535
						1.03442	0.985179	0.979322	1.02204
						1.03375	1.0374	1.03224	1.02101
						0.994585	0.992284	1.03729	1.03716
						0.982378	1.00739	0.987285	1.02625
						1.0636	1.0492	1.0489	1.02699
						1.00104	1.04537	1.03539	1.03958
						0.999184	1.04001	0.997758	1.01424
						1.08842	1.22328	1.07684	1.08409
						0.966465	1.00687	1.00833	0.987776
						1.01927	1.02665	1.01006	1.02881
						1.0537	1.00688	1.0347	1.03001
						1.01392	1.04676	1.02387	1.07973
						1.03824	1.03432	1.0171	1.08924
						1.01447	1.04749	0.919653	1.0176
						1.02242	0.975811	1.06072	1.02954
						0.96081	1.00339	1.00819	0.999312
						1.0113	1.02755	1.04449	1.0119
						1.00153	1.01812	1.06665	1.09299
						1.03587	1.06009	1.02353	1.01261
						0.999912	1.00386	1.00032	0.957179
						1.01863	0.981926	1.01138	1.05397
						0.984755	1.02324	1.05588	1.05839
						1.06314	1.0287	0.981506	1.14725
						0.998142	1.03354	1.03245	0.96928
						0.985588	1.10089	1.04562	0.947984
						0.995639	1.06222	1.08699	1.08653
						1.05687	1.03125	1.02721	1.00917
						0.990129	1.00283	1.04746	1.14035
						0.994216	1.03904	1.01618	1.03787
						0.980106	1.01361	1.02428	1.1093
						1.01776	1.06101	1.07649	1.14842
						0.99124	1.10387	1.0313	0.95831
						1.02066	1.05819	1.04007	1.10133
						1.04147	1.05515	1.01425	1.04749
						1.03394	1.08978	0.966177	0.973376
						1.01937	0.921986	1.0503	0.941614
						1.02645	0.976083	0.93202	0.986966
						1.01615	1.01942	1.05266	1.02003
						1.01013	1.00713	1.01724	0.935287
						0.934464	1.03304	0.96697	0.99792
						1.02131	1.04411	1.05176	1.13043
						1.03228	1.01381	1.05238	1.11919
						1.03717	1.00286	1.06701	1.01446
						1.07079	1.05412	1.00358	0.923177
						1.00799	1.03898	1.05255	1.10525
						1.08317	1.03276	1.00197	0.95573
						0.963873	0.959222	1.05079	0.986243
						1.02244	1.01858	1.0792	1.08699
						1.03059	1.00449	1.01467	0.970996
						0.973029	1.05881	1.02424	1.06599
						1.01221	1.00943	0.980073	0.965126
						1.00516	0.993208	0.931643	1.01011
						0.994815	0.964126	1.01384	1.02814
						1.00991	1.04598	0.985833	1.03607
						1.03046	0.982137	1.00225	1.05503
						1.02609	1.02928	1.01127	1.03779
						1.03751	1.00043	1.021	1.17208
						1.06075	1.09749	1.05494	1.02576
						1.04655	1.03722	1.02345	0.998713
						1.01877	1.02124	1.09975	1.07079
						1.02024	0.980494	1.00855	1.04039
						1.0328	1.06033	0.990795	1.06155
						1.00485	1.0389	1.0042	1.01796
						1.04706	0.979388	1.01572	0.960791
						1.04342	1.00151	0.987946	0.970921
						1.0274	1.01602	0.948446	0.99826
						1.00965	1.02547	0.98815	1.05101
						1.02371	1.05595	1.04122	0.998532
						1.04971	0.99834	1.06008	0.988075
						1.05185	1.06155	0.97498	1.05536
						0.935473	1.02571	0.955963	1.01286
						1.03102	0.963386	0.978184	1.03728
						1.00256	1.0637	0.914255	1.01303
						0.980933	1.02871	1.06016	0.959471
						1.00752	1.01033	1.04043	1.18867
						1.06887	1.04461	1.0398	0.98588
						1.04994	0.948439	1.01931	1.02465
						1.05679	1.002	1.03994	1.03097
						1.04607	1.02563	1.05056	1.02089
						1.04003	1.06168	0.99253	1.07975
						1.07727	0.977089	1.03182	1.01617
						1.02494	1.05828	0.973463	1.00085
						1.03466	1.03363	1.06734	0.933635
						1.04946	1.02059	0.988219	1.03361
						1.01506	1.03035	1.08928	1.03774
						1.0129	0.985922	1.26315	0.952605
						0.951308	0.99173	0.966316	1.082
						1.0463	0.964126	1.01031	1.04741
						0.971098	1.04235	1.05814	0.972055
						0.980235	1.01146	0.991012	1.0697
						1.02643	0.989252	1.019	1.04074
						0.98359	1.00179	1.06998	0.994785
						1.03852	1.03384	1.06416	0.957962
						0.992193	1.01975	1.03643	0.99797
						1.04808	0.977506	1.02599	0.836151
						0.989041	1.02735	1.026	0.983258
						1.02371	1.0344	0.966831	0.95963
						1.03306	0.991489	1.03549	1.02247
						1.07384	1.06327	1.07922	1.06013
						0.99457	1.03979	1.00351	0.956404
						1.04224	0.988193	1.06864	1.02208
						1.02309	1.01462	1.03395	1.02243
						0.928169	1.00937	1.02195	0.978501
						1.02002	1.02228	0.96525	1.03401
						1.02929	0.984696	1.03536	0.955048
						0.96586	1.0011	1.03133	0.997365
						1.02296	1.00227	0.950708	1.00327
						1.03343	1.00082	0.948485	1.04579
						1.01529	1.02953	1.00746	0.955562
						0.991511	1.01961	0.986603	0.989722
						1.01162	1.09198	0.999058	1.12831
						1.00086	1.06145	0.94149	0.964892
						1.01618	0.994523	0.997164	0.977323
						1.03193	1.03668	1.01891	1.02767
						0.992964	1.05292	1.00578	1.02058
						0.963682	0.970671	1.06014	0.938485
						0.981922	0.990633	1.04344	1.0452
						0.968688	1.01337	1.01288	0.991617
						0.970839	1.02583	1.01955	1.07434
						1.02009	1.00808	1.06511	1.0777
						0.989939	1.013	1.07842	1.01908
						0.996558	0.983981	1.01893	0.987699
						1.03992	1.02131	1.02487	1.00118
						1.0433	0.983879	0.938772	1.03332
						1.00003	1.2137	0.977251	0.961388
						1.00206	1.01496	1.07128	0.958145
						0.983808	0.997935	1.06836	1.08839
						0.977881	1.05178	0.99287	0.968501
						1.02149	0.989188	0.924518	0.944414
						1.02854	1.00708	1.01625	0.962916
						0.993356	1.00021	1.16313	0.953757
						1.01607	1.0572	0.990471	1.00203
						1.07834	1.0029	1.05906	1.06656
						1.02074	1.04972	1.09298	1.07817
						0.987762	1.06226	0.967254	1.05432
						1.00222	0.969464	1.01619	1.01054
						1.04452	1.02397	1.05333	1.15475
						1.04975	1.0266	0.996304	1.05164
						0.951493	1.00892	1.05674	1.07586
						1.04552	1.05883	0.988815	0.865833
						1.0169	0.991157	1.02035	1.24456
						0.976149	0.980594	1.05795	0.97597
						0.96956	1.03692	1.03173	0.996661
						1.00034	0.978587	1.02631	0.883776
						1.00276	0.958532	1.05475	0.987906
						1.01388	1.02128	0.948223	1.03373
						0.930464	0.961207	1.03155	1.05509
						1.00271	1.00881	1.09018	1.035
						1.04937	0.937185	1.04666	0.906538
						0.96758	1.0192	1.09421	1.07411
						1.01188	1.06222	1.00171	0.953942
						1.01353	1.01398	0.976938	1.00772
						0.982709	0.968651	0.975439	1.01357
						1.0652	1.00844	0.941147	0.983197
						1.00123	1.03511	1.02935	1.06683
						1.02722	1.04056	1.01875	1.04295
						1.00874	1.02759	1.10511	0.892546
						1.00926	1.04958	1.02628	0.980624
						0.983282	1.03482	1.00117	1.06209
						1.00569	1.033	1.01861	0.937249
						1.02206	1.01327	0.967472	1.04195
						1.02797	1.01497	1.10668	1.04603
						1.00466	1.04994	1.00126	1.03515
						1.02119	1.01234	1.03886	1.05812
						1.05732	1.00197	1.03075	0.971633
						1.01727	0.9366	0.961788	0.971221
						1.00358	1.00471	1.01399	1.0516
						1.01432	1.02455	0.983089	1.06363
						1.01829	1.14839	0.976425	1.03675
						0.973547	1.01206	1.10211	0.998324
						1.01137	0.986045	1.01848	0.99702
						0.986596	0.965079	0.974913	0.97219
						1.0436	0.961266	1.05889	0.985102
						1.00615	1.01876	0.968468	0.962941
						1.02367	1.07377	0.976343	0.978009
						1.01531	1.03735	0.997734	1.00642
						1.08161	1.01991	1.04041	0.996119
						1.01521	0.931671	1.02502	0.934262
						0.98958	1.04957	1.07382	0.98187
						1.04684	0.996554	0.957301	1.08257
						0.98332	1.0363	1.06319	0.961785
						1.00495	0.97849	1.01559	1.0902
						1.02832	0.971703	1.00509	0.936874
						1.01442	0.841888	1.03665	0.961548
						0.953863	1.01969	1.10422	0.956327
						1.02442	1.22779	0.976377	0.902835
						0.992357	0.799864	1.03452	1.02773
						1.00137	1.01915	0.960172	1.05313
						0.999177	1.03518	0.941794	1.08049
						1.03864	0.999564	1.02312	1.02165
						0.989597	0.978135	1.01288	1.10214
						0.948371	1.05612	1.0663	0.995167
						1.01427	1.00778	0.992986	1.09851
						1.08486	1.02053	0.960515	1.0083
						0.985532	1.04128	0.982523	1.30059
						1.0424	1.01149	0.988446	1.01655
						1.03927	0.994346	0.994402	1.01464
						1.02958	1.00342	1.01596	1.05677
						0.996322	1.02545	1.02949	1.01254
						0.994507	1.00441	1.06551	1.01297
						1.03908	0.988382	1.10753	0.984692
						1.00735	1.00381	0.986428	1.07219
						1.02551	0.992193	1.04251	1.03199
						1.15806	1.02701	1.00298	0.968238
						0.987173	1.01318	1.02943	1.02643
						1.02596	1.00808	0.99204	0.988161
						0.983614	0.978972	1.02597	0.981884
						0.996744	1.05873	1.05784	0.984352
						1.05401	0.978675	1.06173	1.05575
						1.025	1.06787	1.05034	0.977612
						1.02199	1.01461	1.00829	1.08386
						0.978908	0.964899	1.02298	0.942118
						0.974276	0.967339	0.998896	0.941457
						1.03076	1.01045	1.01987	0.976006
						0.942964	1.04191	1.01474	1.09641
						1.03293	1.04632	1.00115	1.06323
						1.06016	1.05914	1.03801	1.0453
						1.03349	1.01613	0.992612	1.00078
						1.05803	0.986449	1.09054	0.921098
						1.02449	1.00774	1.06027	0.928357
						1.04515	0.950516	1.03434	0.97674
						1.0613	1.03372	1.00493	0.97959
						1.03432	1.04778	0.983468	0.999332
						1.05389	1.0555	1.06511	1.00247
						0.990079	0.957267	1.13901	1.03551
						1.01401	0.98716	1.03082	1.00183
						1.01937	1.0205	0.995196	0.963495
						1.05044	1.0566	1.16674	1.03263
						1.01356	1.04931	1.02474	1.03996
						1.03611	1.01844	0.955302	1.02426
						1.06416	1.00621	1.03092	0.956835
						0.997219	0.981161	0.989686	1.0153
						1.02116	0.962742	0.997138	1.16273
						1.0219	0.919092	1.03353	0.963848
						1.05	1.00729	1.02918	0.876562
						1.00514	1.0042	0.992371	0.995601
						1.02971	0.945329	1.03256	0.99843
						1.00448	1.03762	1.00499	1.01422
						1.03247	1.04303	0.987615	1.03465
						1.01696	1.04996	0.973965	1.04409
						0.975552	1.00241	1.07653	1.03993
						1.0789	1.00501	0.952393	0.94887
						1.04752	0.983794	1.02907	0.972301
						1.02188	1.0276	0.950162	1.042
						0.994105	1.02473	0.980484	1.02048
						0.988083	0.997983	1.048	0.907451
						1.01629	1.01155	1.05026	0.886629
						0.968775	1.0184	0.933939	1.08984
						1.07463	0.964113	0.981606	1.04861
						0.971753	1.04665	1.03836	0.971342
						0.978481	0.975447	1.02564	1.04131
						1.00454	1.05622	1.00645	0.967754
						1.05388	0.989923	1.01079	1.08002
						1.00925	0.99622	1.01507	0.952657
						1.06842	1.03632	0.973039	1.09547
						1.02886	0.984162	1.03082	0.977129
						0.99774	0.942586	1.14174	0.966231
						1.01357	1.0216	1.04283	1.05955
						1.02592	0.979126	1.03735	1.07493
						1.00039	1.03092	0.980434	0.969406
						0.979608	1.02728	1.00003	0.982298
						1.01412	0.98692	1.00662	1.02406
						1.01641	0.970894	1.04459	1.02055
						1.07118	1.01012	0.97768	1.06045
						1.02585	1.02324	1.02687	1.00537
						0.968036	0.971999	0.985701	1.06073
						0.97542	1.03953	1.03535	0.949194
						1.0258	1.05499	1.01331	0.986717
						0.993541	0.984398	0.969569	1.0769
						1.04608	1.14516	0.992942	0.948302
						0.997121	1.00391	1.09579	1.04334
						1.03075	0.991282	0.979655	1.00521
						0.988268	1.0344	1.05554	0.992462
						0.988794	1.03415	1.00549	1.00724
						1.01057	1.01327	0.976608	1.01188
						1.05154	1.01841	0.995591	0.979531
						1.024	0.952372	1.06203	0.962883
						0.968178	0.896427	1.03322	0.976526
						0.993085	1.04216	1.03539	1.01558
						1.03014	1.30661	1.00565	1.00221
						0.975281	1.0328	1.00463	1.0097
						1.00793	0.997456	0.969212	1.05185
						1.02468	0.92453	1.04507	1.00465
						1.04449	1.0393	0.955828	1.06527
						0.994736	0.991216	1.04566	1.03151
						1.02254	0.989081	0.992804	0.956933
						1.02474	0.973263	1.07556	0.98966
						0.986153	0.997456	1.01259	1.01528
						0.980102	1.02152	0.996176	1.07248
						1.01961	1.00723	1.01334	1.00072
						1.04682	0.987646	0.898935	1.05373
						1.0253	0.990299	1.03231	1.01495
						1.02106	1.04961	1.03741	1.04231
						0.969276	1.03798	0.983027	1.00432
						1.02977	0.92378	1.03068	0.92419
						1.02298	1.00973	1.00848	1.03286
						0.99136	0.958224	0.975595	1.00764
						1.00497	1.00543	1.07348	0.91989
						1.05531	1.02119	1.02876	1.00958
						1.00747	1.02945	1.05325	0.927339
						1.00314	1.00733	0.965397	0.968417
						1.00802	1.00833	0.929793	0.936426
						0.978785	0.979166	1.00745	1.00782
						1.03464	0.990315	1.04926	1.11014
						1.08334	1.00249	1.05528	1.00708
						1.0501	1.05164	0.988563	1.02827
						1.02424	1.00699	0.972066	0.920292
						1.03599	0.953179	1.03943	0.896987
						1.0149	1.03003	1.00812	1.01744
						0.990627	1.0618	0.987101	1.07704
						1.02448	1.03242	1.00728	1.03546
						1.05018	1.00215	0.93724	0.992153
						1.08121	1.02133	1.00009	0.991552
						1.02727	0.978822	1.023	0.982262
						1.16556	0.990015	0.976021	1.02326
						1.03623	1.01823	1.04907	1.06378
						1.07766	1.01052	1.03497	0.99722
						0.990602	1.03083	1.01907	1.03155
						0.998206	1.06001	1.02402	1.03845
						0.958935	0.989163	1.00845	1.01049
						1.04938	1.08711	1.11746	0.977775
						1.02604	1.04121	1.03589	0.999713
						0.993112	0.965088	1.04905	1.03124
						0.976689	1.03249	1.00568	0.849948
						0.995338	0.976894	1.00338	1.05048
						1.00308	0.956452	1.00046	1.01344
						1.00833	1.02987	0.929284	1.01187
						1.01059	1.00365	1.03046	1.0367
						1.03476	1.02683	1.0022	1.05044
						1.03168	1.02324	1.03317	0.98842
						1.00358	1.03234	1.03618	1.04296
						1.04953	1.0278	0.908871	0.985047
						1.0351	0.994555	0.932745	0.952859
						0.980028	1.03346	1.02957	1.01423
						1.03955	1.03652	1.03403	1.0812
						1.00191	1.04149	0.969862	1.0757
						1.00867	1.07761	1.08019	0.98752
						1.12525	0.988809	0.99078	0.930777
						1.02104	1.07505	0.961744	0.985201
						1.01344	1.0227	1.00612	1.0442
						0.97588	1.04566	0.974194	1.00317
						1.03917	0.983152	0.944872	1.06593
						1.02868	0.998925	1.04722	1.03734
						1.02822	1.0129	1.0356	1.08592
						1.01298	0.995463	1.00835	1.03858
						1.03173	1.07202	1.01675	1.0135
						1.00796	0.968535	1.00526	1.04416
						1.02824	1.01654	0.994349	1.03012
						1.02182	1.02354	1.03797	1.03525
						1.03198	1.01011	1.07853	0.982459
						1.01599	1.03483	1.05271	0.978336
						1.07393	1.02364	1.01333	1.07009
						1.00655	1.03599	0.925604	0.988956
						0.997369	0.972422	0.987908	0.836175
						0.989679	1.01555	0.985394	1.02542
						0.977893	0.971923	1.02335	1.06493
						1.06037	1.05489	0.995754	1.05753
						1.04042	1.02362	1.03673	0.936009
						1.04434	1.00656	1.06375	0.986986
						0.995628	0.992539	1.02977	1.1134
						1.00107	0.973076	1.02083	1.0089
						1.02924	0.973928	1.02465	1.02761
						1.02861	1.00171	0.955103	1.01114
						0.985382	0.961777	1.0341	1.06851
						1.01811	1.06094	1.05885	1.03831
						1.05939	0.989131	0.957249	1.08109
						0.977775	1.05477	1.05258	1.11951
						1.05357	0.964231	1.0517	1.05021
						1.05332	1.03598	0.989614	1.00527
						1.00732	1.01284	0.994307	1.00188
						1.0684	1.03772	1.01343	1.02646
						1.02014	0.980448	0.995638	0.97181
						0.983692	1.01665	1.00483	1.11911
						1.01453	0.962588	1.00572	1.01399
						0.995443	0.997584	1.03484	1.04771
						1.0917	1.09762	1.04857	1.01112
						1.00077	1.00552	1.02159	0.926035
						0.971838	1.09127	1.08986	1.03495
						1.02954	1.04368	0.972947	0.968143
						1.06822	1.0582	1.03604	1.02797
						1.02562	1.03643	1.07778	1.02517
						1.02664	1.06291	0.969249	0.987617
						1.03196	1.05002	1.06921	1.07283
						1.04176	1.01178	1.00144	1.0185
						1.04506	1.01793	1.08587	1.06967
						0.956092	0.967864	1.03788	1.13802
						1.03324	1.04712	0.9949	0.975979
						1.0498	1.02544	0.956304	0.966334
						0.981078	1.03938	0.997929	1.05709
						1.00674	1.00247	1.09386	1.03665
						1.02875	1.00789	1.03115	0.915409
						0.980459	1.01331	0.991168	0.98458
						1.01841	1.01746	0.984126	0.99546
						1.01653	1.02875	1.00467	1.03642
						1.0394	1.02825	1.04814	1.02332
						1.003	1.08004	0.965908	1.01825
						1.04815	1.00135	1.03289	1.0607
						1.02284	0.999276	0.965806	1.05993
						1.03349	0.98497	1.05401	1.1118
						1.00512	1.05435	1.02452	0.952772
						0.966407	1.02062	1.01513	0.977863
						1.01274	1.07255	0.999401	1.02734
						1.03093	1.00089	0.99103	1.03962
						1.02545	1.00524	1.04817	1.0156
						1.12428	1.01612	1.06142	0.8398
						1.00687	1.03496	1.03631	0.982862
						1.04502	0.939842	0.999219	0.89639
						0.96972	1.09036	0.954053	1.13234
						0.933599	1.04439	1.00002	0.993321
						1.02893	1.02005	0.998918	1.06083
						0.997669	1.00619	1.04776	1.05629
						1.00156	1.0139	1.01315	0.926998
						0.990837	0.99933	1.05232	0.956866
						1.04507	1.02492	0.976245	1.05516
						0.994184	1.02646	1.01203	1.01345
						0.98929	0.999808	1.03188	0.82473
						1.03205	1.00629	0.939876	0.907147
						0.987514	0.999659	1.06217	1.08945
						1.03938	1.03479	1.03989	0.979781
						1.07189	1.06138	0.985767	0.990569
						1.01067	0.998695	0.995197	0.982185
						1.01242	0.999213	1.02925	0.977198
						0.987496	1.03551	0.993746	1.0281
						1.01217	1.05843	1.04809	1.01003
						0.999413	1.01421	1.04267	1.04357
						0.994069	1.04889	1.01867	1.06435
						0.998191	0.998536	0.951486	1.0625
						1.08519	1.05003	1.02813	1.00337
						1.01722	1.03104	1.00291	1.06142
						1.01636	1.07877	0.987422	0.997771
						1.02915	0.997786	1.11059	0.956416
						1.00628	1.00876	0.954534	1.0342
						0.974027	1.0286	1.00918	1.00032
						0.992388	1.04305	1.00288	1.07411
						1.016	0.975381	1.1037	1.09438
						1.01113	1.05577	0.976632	1.03834
						1.00794	1.05127	0.939144	0.961132
						0.987969	1.00502	1.00937	0.993603
						0.994017	1.05185	1.01923	0.944849
						1.04565	1.0065	1.00844	1.01027
						1.00484	1.0093	1.0195	0.992917
						1.00908	1.03252	1.01934	1.02623
						1.03043	0.962675	0.964609	0.918437
						1.01189	0.964032	1.08382	1.0435
						0.989465	0.99775	1.01757	0.920344
						0.973463	1.02468	1.02921	1.04738
						1.01	1.0158	1.03896	1.01592
						0.963677	1.01002	1.02993	0.942207
						1.01262	0.983957	1.03071	1.02501
						1.00329	1.00663	1.03785	0.995766
						1.02228	1.00132	1.00719	1.09134
						1.03582	0.999085	1.02845	1.02273
						0.986091	1.01203	1.016	0.963711
						1.02936	1.03964	1.0942	1.01506
						1.02287	1.01914	1.07258	1.08111
						0.98707	1.0164	1.05966	1.03129
						1.10824	0.942784	1.02432	1.01969
						1.02122	0.981735	1.05673	1.01786
						0.968141	0.993051	0.975601	1.05714
						1.02642	1.01412	1.04936	0.942062
						1.0721	1.00317	1.0657	1.01168
						1.04472	0.956438	1.00587	0.937081
						1.01723	0.984224	1.02673	0.923023
						1.00128	1.04531	0.993018	1.04713
						0.981177	0.979393	1.03092	1.12475
						1.02259	1.0249	0.975447	0.942473
						0.973855	1.03166	1.01939	1.00775
						1.04499	1.00882	0.942484	0.986618
						0.993736	1.00542	1.05375	1.01894
						1.02088	1.04123	1.05978	1.11002
						1.03516	0.995642	0.962478	0.988072
						0.994149	1.03018	1.01103	1.02366
						1.01618	0.997456	1.04418	0.973591
						0.993675	1.02594	1.04286	0.944601
						0.986891	1.0804	0.998085	0.954815
						1.02119	1.02595	1.00823	1.01681
						0.976535	1.04473	0.910212	1.13227
						1.07646	1.05822	1.03646	1.02464
						1.04715	1.02265	1.0362	1.046
						1.0299	1.03433	1.05155	0.97982
						1.00152	1.00181	1.08373	0.997445
						1.02381	0.992148	0.911359	0.95863
						1.0532	0.970358	0.994798	1.11066
						1.02841	1.08177	1.07952	1.05117
						1.01174	1.00726	1.07425	0.976707
						1.02851	1.00901	1.02166	0.993894
						1.06967	1.03238	1.0597	1.00763
						0.982014	1.0245	1.04265	1.07133
						0.987194	0.998645	1.03338	1.06098
						0.987714	1.01845	0.961959	0.973107
						0.973796	1.00729	1.01477	0.963835
						1.01503	1.05375	1.02958	0.976217
						1.00194	0.955832	1.06551	1.01676
						0.981921	1.01912	1.0401	1.08392
						1.11284	1.04095	1.02441	1.05537
						0.959348	1.07225	1.04831	0.981922
						1.01959	1.04121	0.984765	0.999444
						1.00973	1.00167	1.0178	1.10135
						1.0593	1.033	1.03993	1.03744
						0.952539	0.970193	1.03345	1.03149
						1.03423	0.998432	1.06717	1.03345
						1.02565	0.991224	1.03477	0.918535
						1.02414	1.05612	1.03487	1.03271
						1.0791	1.0021	0.982373	0.993404
						0.954586	1.00527	1.02074	1.04698
						1.00711	1.06163	1.0794	1.0284
						0.98054	1.02898	0.985242	1.09685
						1.00633	1.02426	0.97445	1.0049
						0.972026	1.00425	1.0601	1.0103
						0.976062	1.01301	1.0391	0.978585
						1.0048	1.03225	1.06079	1.10008
						1.00393	1.00584	1.05271	1.03252
						1.02006	0.987837	0.984653	0.91974
						0.995527	1.03895	1.01802	0.84837
						1.00864	1.02318	1.01772	1.00402
						1.00351	0.995	1.01079	1.02573
						1.06567	1.00741	0.975807	0.989678
						1.02935
						1.00703
						1.00471
						0.964343
						0.99064
						1.01033
						1.01399
						0.993692
						1.0032
						1.00259
						1.01634
						1.01561
						1.02423
						0.968747
						1.03109
						1.01774

## Sheet: 3_c
Bins left edges	350K MD-AL	350K UDD-AL	600K MD-AL	1000K MD-AL		350K MD-AL std data	350K UDD-AL std data	600K MD-AL std data	1000K MD-AL std data
0.853576	0	1	0	0		1.08329	1.18614	1.07366	1.07593
0.87296	0	0	0	1		1.10362	1.06398	1.10421	1.05134
0.892345	0	0	1	1		1.11581	1.08209	1.07173	1.14198
0.91173	0	1	0	2		1.0684	1.1226	1.1227	1.06474
0.931114	4	2	1	3		1.08577	1.12452	1.11471	1.05269
0.950499	2	0	3	3		1.03794	1.06092	1.03995	1.11326
0.969883	1	2	7	10		1.08544	1.0714	1.12597	1.12589
0.989268	5	4	17	20		1.09546	1.09548	1.12545	1.12715
1.00865	25	13	38	36		1.07455	1.06795	1.17653	0.995049
1.02804	55	58	69	68		1.11758	1.10499	1.00061	1.0163
1.04742	129	127	126	97		1.0884	1.09644	1.07185	1.14327
1.06681	200	198	149	105		1.06376	1.0657	1.0887	1.154
1.08619	200	220	167	155		1.07785	1.10866	1.08995	1.12306
1.10558	170	178	136	129		1.09653	1.07766	1.00339	1.10501
1.12496	128	118	122	129		1.06543	1.07588	1.06155	1.12621
1.14434	62	49	82	86		1.05033	1.10754	1.10925	1.17358
1.16373	33	22	49	59		1.12394	1.08801	1.09438	1.12262
1.18311	11	10	16	38		1.09554	1.09638	1.09841	1.1246
1.2025	10	2	15	25		1.02779	1.10922	1.07056	1.13056
1.22188	2	5	5	19		1.08835	1.06746	1.13079	1.07674
1.24127	1	7	5	10		1.00207	1.12073	1.14151	0.995106
1.26065	2	0	3	6		1.09034	1.08332	1.18049	1.14752
1.28004	0	1	6	8		1.04206	1.07238	1.17296	1.09917
1.29942	0	0	3	6		1.1188	1.15616	1.0636	1.12569
1.31881	0	1	1	1		1.14118	1.14667	1.0294	1.13711
1.33819	0	0	2	1		1.09845	1.12303	1.1099	1.14887
1.35758	0	2	0	1		1.11318	1.08391	0.994895	1.24391
1.37696	0	1	0	0		1.09232	1.07335	1.12546	1.13116
1.39634	0	2	1	1		1.08335	1.08513	1.08699	1.09685
						1.10157	1.09802	1.04832	1.09854
						1.05905	1.1195	1.07973	1.15185
						1.07953	1.1504	1.0853	1.16302
						1.11693	1.14278	1.07852	1.4532
						1.08301	1.12441	1.17615	1.11713
						1.09035	1.04959	1.09555	1.31651
						1.1294	1.09656	1.14421	1.08319
						1.09306	1.09128	1.0843	1.06404
						1.11764	1.15209	1.09449	1.10631
						1.20802	1.10375	1.03552	1.11139
						1.14846	1.05799	1.08056	1.09031
						1.13318	1.13894	1.09474	1.19754
						1.04928	1.10622	1.06169	1.12336
						1.03554	1.14861	1.16113	1.14977
						1.12316	1.09978	1.07167	1.09368
						1.09506	1.07879	1.08813	1.2
						1.06879	1.14252	1.10208	1.13197
						1.07683	1.09888	1.11286	1.10251
						1.10527	1.06397	1.08315	1.10918
						1.05001	1.09341	1.05179	1.29099
						1.02424	1.09632	1.09582	1.07681
						1.0556	1.08097	1.06534	1.13323
						1.10894	1.11107	1.07756	0.99614
						1.09068	1.09363	1.06779	1.146
						1.06485	1.03393	1.11658	1.21326
						1.10407	1.05725	1.15087	1.03616
						1.07416	1.10324	1.13999	1.18579
						0.961975	1.05831	1.05276	1.0484
						1.15826	1.09445	1.0618	1.06445
						1.08494	1.12103	1.0811	1.17694
						1.08318	1.15529	1.08223	1.06582
						1.15532	1.14507	1.02566	1.03527
						1.10587	1.1296	1.10287	1.16221
						1.0478	1.10033	1.13032	1.14786
						1.07632	1.1276	1.08041	1.09712
						1.12254	1.10284	1.20602	1.16485
						1.02336	1.14581	1.17454	1.11959
						1.05118	1.08331	1.06514	1.04179
						1.12709	1.10584	1.11109	0.940967
						1.10452	1.06651	1.10681	1.15711
						1.13963	1.07809	1.11457	1.13972
						1.12639	1.18063	1.17089	1.07434
						1.14838	1.12591	1.15263	1.10186
						1.11408	1.11494	1.14039	1.13032
						1.11871	1.05336	1.0419	1.0161
						1.06967	1.119	1.07754	1.26833
						1.10536	1.13553	1.14192	1.07677
						1.05451	1.10546	1.12407	1.08409
						1.0717	1.14363	1.09416	1.08498
						1.03322	1.08565	1.07293	0.917106
						1.04395	1.07821	1.10805	1.10055
						1.06167	0.931316	1.08998	1.12297
						1.1546	1.05788	1.15344	1.07137
						1.03193	1.10017	1.1472	1.0857
						1.12443	1.07752	1.08638	1.13249
						1.1042	1.08017	0.994184	1.16122
						1.1359	1.07868	1.12815	1.04918
						1.10269	1.07378	1.07301	1.09509
						1.12174	1.06288	1.15074	1.09769
						1.10658	1.07792	1.04359	1.0059
						1.08825	1.08485	1.06666	1.17336
						1.13088	0.917373	1.13091	0.983727
						1.09947	0.853576	1.11436	1.06874
						1.20308	1.04607	1.10287	1.07765
						1.14444	1.07606	1.1239	1.13048
						1.14243	1.06108	1.14839	1.08459
						1.11672	1.14382	1.10656	1.14903
						1.27666	1.00987	1.12126	1.05024
						1.18357	1.08703	1.0392	1.11359
						1.07487	1.12454	1.10576	1.17275
						1.09854	1.10825	1.04309	1.06072
						1.08395	1.1221	1.08091	0.954382
						1.15813	1.11857	1.14521	1.09235
						1.12548	1.05488	1.16019	1.13392
						1.05447	1.13606	1.06758	1.12304
						1.13129	1.13455	1.10572	1.24785
						1.06198	1.09018	1.04203	1.08746
						1.12585	1.09765	1.13722	1.0784
						1.05361	1.13713	1.02034	1.09565
						1.11238	1.08793	1.09006	1.06315
						1.09538	1.0636	1.1284	1.018
						1.10859	1.17274	0.986094	1.02264
						1.05806	1.10952	1.0932	0.937181
						1.11817	1.07077	1.06407	1.09052
						1.09795	1.08289	1.14305	1.12243
						1.07754	1.04522	1.08063	1.04504
						1.04942	1.09626	1.26993	1.09601
						1.05754	1.10217	1.08664	1.09572
						1.13832	1.12769	1.12302	1.1713
						1.10674	1.06535	1.0483	1.10546
						1.0973	1.07638	1.04143	1.089
						1.07701	1.08182	1.19553	1.01775
						1.12231	1.14939	1.09792	1.17655
						1.1356	1.06001	1.14699	1.04955
						1.09363	1.10618	1.17788	1.19592
						1.20664	1.04342	1.10694	1.02864
						1.05659	1.09658	1.20826	1.08383
						1.0395	1.06726	1.09416	0.989485
						1.03975	1.03437	1.09695	1.07788
						1.1148	1.11869	1.12406	1.1099
						1.13545	1.13696	1.10228	1.15243
						1.0404	1.11069	1.07252	1.11652
						1.08027	1.06177	1.21326	1.12871
						1.07512	1.12737	1.09365	1.05344
						1.07125	1.08667	1.14996	1.23089
						1.11045	1.02708	1.12643	1.12098
						1.12185	1.0821	1.01347	1.05869
						1.13775	1.10783	1.14157	1.06242
						1.06415	1.07176	1.08945	1.05541
						1.10391	1.10391	1.06117	1.21394
						1.04961	1.10478	1.08268	1.07332
						1.11045	1.17795	1.15036	1.08009
						1.11518	1.1382	1.05062	1.09384
						1.18258	1.11483	1.17121	1.09386
						1.0727	1.13578	1.12296	1.23478
						1.03221	1.11683	1.1076	0.949631
						1.08333	1.0622	1.13696	1.12001
						1.13928	1.09913	1.1334	1.20305
						1.11222	1.08825	1.1071	1.02351
						1.08706	1.11884	1.14993	1.00654
						1.11272	1.0791	1.15474	1.22726
						1.04465	1.14123	1.08745	1.12705
						1.10509	1.15555	1.1358	1.13705
						1.06737	1.0781	1.09447	1.04392
						1.11648	1.13509	1.05814	1.11672
						1.11163	1.04495	1.10898	1.18112
						1.1147	1.11142	1.12595	1.1827
						1.08953	1.09957	1.09286	1.12526
						1.11136	1.10274	1.04564	1.16846
						1.14754	1.11101	1.04703	1.13584
						1.08152	1.07005	1.09363	1.28196
						1.08218	1.04735	1.09396	1.08662
						1.11981	1.11155	1.08496	1.13331
						1.08847	1.07217	1.07032	1.47451
						1.02905	1.05579	1.0292	0.984716
						1.07047	1.15238	1.35284	1.02872
						1.12816	1.07635	1.08736	1.10217
						1.06458	1.09087	1.06285	1.07681
						1.05183	1.11292	1.05323	1.12011
						1.09731	1.09817	1.08076	1.07658
						1.08922	1.06409	1.12346	1.02404
						1.0522	1.09763	1.07016	1.08723
						1.17161	1.05616	1.08633	1.11122
						1.07309	1.05625	1.11426	1.05851
						1.09559	1.06946	1.04745	1.09641
						1.0759	1.14777	1.14024	1.15787
						1.0921	1.07492	1.15361	1.0906
						1.12393	1.10017	1.30642	1.12259
						1.1216	1.07199	1.28855	1.1094
						1.08672	1.07437	1.19338	1.16086
						1.06936	1.10674	1.29386	1.15702
						1.09301	1.07987	1.28109	1.1234
						1.13558	1.10684	1.27028	1.08896
						1.09334	1.07136	1.06351	1.11073
						1.09248	1.08382	1.29229	1.07398
						1.08107	1.10529	1.0594	1.20426
						1.03634	1.07865	1.2403	1.09631
						1.11162	1.04908	1.18979	1.10657
						1.08893	1.0914	1.27129	1.07527
						1.09004	1.1252	1.17592	1.13562
						1.14826	1.07969	1.28319	1.19637
						1.06382	1.05203	1.08329	1.05915
						1.09245	1.04161	1.28931	1.13304
						1.14244	1.07352	1.13672	1.07032
						1.13811	1.15359	1.05125	0.977694
						1.08774	1.117	1.13692	1.03931
						1.10571	1.10598	1.17113	1.12828
						1.07775	1.09255	1.12724	1.14984
						1.13217	1.10486	1.08457	1.12454
						1.06108	1.12169	1.11241	1.19868
						1.10647	1.0867	1.14179	1.14359
						1.11129	1.03819	1.10236	1.27897
						1.05565	1.37925	1.0594	1.07501
						1.0751	1.05551	1.08059	1.14647
						1.05153	1.11406	1.097	1.01078
						1.06514	1.11164	1.12976	1.05519
						1.14137	1.12371	1.13387	1.10177
						1.07213	1.14094	1.10286	1.15703
						1.14711	1.14168	1.12868	1.10002
						1.06043	1.0943	1.09116	1.08742
						1.11812	1.05519	1.07973	1.02912
						1.02904	1.09659	1.16237	1.16239
						1.08926	1.07398	1.02494	1.10139
						1.10247	1.0397	1.09255	1.11009
						1.11936	1.0794	1.09904	1.07774
						1.07293	1.11453	1.10183	1.14636
						1.13079	1.07013	1.16612	1.04947
						1.16008	1.136	1.1071	1.10539
						1.17708	1.07883	1.09019	1.06676
						1.09382	1.12011	1.21212	1.32762
						1.13845	1.11054	1.06887	1.09939
						1.08319	1.09201	1.07382	1.13742
						1.06725	1.10108	1.11476	1.09201
						1.02136	1.0883	1.1446	1.02868
						1.10323	1.04437	1.10185	1.09917
						1.19365	1.06032	1.04648	1.20873
						1.15176	1.10908	1.10949	1.0624
						1.06554	1.09872	1.1039	1.03118
						1.13253	1.08698	1.05304	1.13828
						1.10605	1.08541	1.06623	1.11231
						1.11278	1.08062	1.11207	1.14634
						1.06092	1.13957	1.05915	1.23904
						1.06625	1.12998	1.07583	1.12502
						1.10494	1.07694	1.08735	1.14387
						1.06564	1.06242	1.19216	1.13931
						1.16603	1.10687	1.07805	1.02515
						1.12844	1.10801	1.02955	1.1025
						1.07605	1.1528	1.08328	1.0803
						1.07246	1.11952	1.09119	1.1126
						1.1034	1.13314	1.06393	1.11492
						1.12303	1.13239	1.03877	1.06245
						1.10979	1.04992	1.04299	1.11627
						1.0899	1.15294	1.11542	1.08702
						1.04659	1.12339	1.1441	1.20349
						1.14897	1.13297	1.08291	1.11349
						1.1105	1.08921	1.15671	1.06334
						1.10185	1.04187	1.11833	1.11487
						1.09163	1.08933	1.02356	1.06785
						1.06169	1.13817	1.02942	1.03066
						1.1164	1.0968	1.11875	1.05924
						1.15655	1.11103	1.01987	1.15455
						1.07837	1.12419	1.16572	1.03856
						1.07073	1.14093	1.01371	1.11386
						1.08112	1.12711	1.07955	1.06413
						1.06582	1.15043	1.21124	1.02627
						1.0488	1.0932	1.046	1.14944
						1.12262	1.1289	1.13138	1.20622
						1.06522	1.07602	1.1292	1.09299
						1.07145	1.05179	1.03553	1.04464
						1.02523	1.10592	1.10394	1.15515
						1.12909	1.07592	1.10254	1.07038
						1.22136	1.11889	1.11729	1.14023
						1.13883	1.08982	1.10482	1.10109
						1.11514	1.06202	1.11766	1.09345
						1.1557	1.12723	1.03192	1.10451
						1.05181	1.04809	1.11101	1.19611
						1.15574	1.12236	1.02795	1.10141
						1.10042	1.06096	1.02263	1.13933
						1.08963	1.14729	1.07917	1.17474
						1.0494	1.13411	1.17092	1.08943
						1.1163	1.05171	1.18168	1.1675
						1.14707	1.11163	1.16952	1.10953
						1.1834	1.02662	1.18875	1.10251
						1.12717	1.11426	1.05688	1.11028
						1.07822	1.0659	1.06739	0.999298
						1.07008	1.1	1.07498	1.07654
						1.13661	1.13274	1.05758	1.09475
						1.05635	1.09016	1.02039	0.996334
						1.11629	1.08686	1.11502	1.28023
						1.16888	1.0702	1.07055	1.05643
						1.02642	1.11938	1.08654	1.04279
						1.11262	1.12182	1.15861	1.01786
						1.09415	1.09304	0.995896	1.07336
						1.10351	1.04142	1.143	1.08224
						1.15856	1.07669	1.1031	1.04207
						1.12378	1.08644	1.03999	1.11746
						1.10262	1.13076	1.00928	1.0293
						1.11295	1.12764	1.16962	1.1361
						1.14254	1.07731	1.09124	1.15047
						1.10426	1.08334	1.10888	1.07982
						1.09945	1.11065	1.07534	1.04694
						1.09822	1.08844	1.12578	1.05295
						1.09284	1.06265	1.08606	1.08863
						1.07757	1.13349	1.17215	1.15051
						1.10888	1.10194	1.17851	1.13263
						1.14101	1.07672	1.15265	1.20546
						1.1151	1.07403	1.15345	1.14415
						1.11576	1.054	1.12939	1.1911
						1.03583	1.11426	1.25182	1.04779
						1.04877	1.055	1.05256	1.12537
						1.11647	1.07371	1.16223	1.10307
						1.17532	1.11727	1.18491	1.11207
						1.09874	1.11423	1.24239	1.10865
						1.10162	1.07761	1.05618	1.06843
						1.06547	1.06431	1.02066	1.14296
						1.10618	1.13767	1.15515	1.14114
						1.08651	1.08088	1.14143	1.09548
						1.08541	1.22705	1.16608	1.03206
						1.07308	1.25519	1.09172	1.03106
						1.08175	1.09336	1.07754	1.09216
						1.12298	1.11497	1.07566	1.08922
						1.0751	1.06873	1.15097	0.97677
						1.10524	1.12396	1.13882	1.22743
						1.0507	1.03552	1.09472	1.0255
						1.10577	1.15019	1.17194	1.17593
						1.07378	1.11105	1.05495	1.09363
						1.11859	1.41573	1.05587	1.07498
						1.0739	1.10881	1.01825	1.3066
						1.07123	1.04883	1.16291	1.12214
						1.13167	1.40815	0.895523	1.12326
						1.03614	1.1946	1.15971	1.07534
						1.07961	0.992084	1.08488	1.13803
						1.15107	1.06796	1.08459	1.22914
						1.04828	1.05725	1.11713	1.11835
						1.12382	1.12273	1.06257	1.13681
						1.06775	1.10478	1.09212	1.09562
						1.08182	1.16581	1.05655	1.1284
						1.0297	1.06574	1.11325	1.13907
						1.09207	1.13558	1.09376	1.08983
						1.14207	1.14198	1.1298	1.17175
						1.15265	1.08771	1.10877	1.12367
						1.10356	1.07384	1.05661	1.05355
						1.16571	1.11194	1.13112	1.06746
						1.1034	1.08976	1.00515	1.04885
						1.12934	1.15474	1.10358	1.17386
						1.05408	1.11067	1.15316	1.1739
						1.0654	1.06981	1.22377	1.15195
						1.06595	1.06934	1.13249	1.12043
						1.08866	1.09691	1.0395	1.08457
						1.04793	1.11489	1.06484	1.10862
						1.10148	1.08191	1.15038	1.28559
						1.06911	1.03471	1.13444	1.11339
						1.0369	1.13067	1.09885	1.14091
						1.06539	1.11827	1.1203	1.16335
						1.08703	1.12146	1.15387	1.11638
						1.15368	1.12403	1.0993	1.092
						1.06819	1.04385	1.08897	1.02879
						1.13458	1.13734	1.14251	1.04028
						1.05705	1.08496	1.09606	1.12517
						1.04284	1.07165	1.11059	1.04528
						1.15549	1.11519	1.08228	1.09957
						1.02997	1.08862	1.13908	1.07969
						1.13563	1.09277	1.09262	1.28981
						1.11359	1.13532	1.12719	1.02411
						1.12416	1.11182	1.09576	1.15878
						1.08887	1.04294	1.08798	1.09796
						1.03303	1.1371	1.07924	1.10843
						1.0923	1.13275	1.10346	1.0072
						1.04053	1.08073	1.16191	1.19645
						1.08656	1.13125	1.14687	1.01293
						1.12436	1.08551	1.12246	1.16481
						1.10171	1.09968	1.05718	1.12763
						1.18243	1.06198	1.07371	1.10206
						1.01803	1.01587	1.10249	1.23905
						1.00053	1.12141	1.02441	1.09314
						1.08608	1.09645	1.09452	1.19256
						1.10825	1.07511	1.11279	1.1591
						1.11212	1.08613	1.08272	1.19556
						1.16527	1.08671	1.10197	0.996284
						1.12609	1.08951	1.0793	1.1662
						1.08127	1.07917	1.01068	1.1389
						1.11277	1.11493	1.09726	1.09226
						1.13118	1.08656	1.12575	1.03298
						1.07408	1.09348	1.09934	1.14734
						1.05584	1.0755	1.02211	1.15457
						1.08942	1.17353	1.1132	1.08164
						1.07887	1.11707	1.08778	1.08621
						1.05621	1.1255	1.00351	1.20984
						1.12399	1.12829	1.1247	1.11209
						1.06808	1.06293	1.10122	1.06595
						1.17674	1.04522	1.02846	1.14986
						1.15348	1.14248	1.13408	1.11363
						1.0294	1.15664	1.13151	1.11789
						1.09119	1.07239	1.07588	1.11725
						1.0845	1.13433	1.08749	1.10324
						1.07086	1.05772	1.05067	1.16983
						1.06588	1.09649	1.10191	1.1499
						1.02174	1.13251	1.10472	1.18744
						1.09567	1.04667	1.21678	1.18403
						1.15371	1.11948	1.11217	1.09461
						1.15217	1.09776	1.10246	1.0828
						1.09188	1.06973	1.12692	1.07281
						1.07177	1.06003	1.10182	1.01255
						1.09535	1.0984	1.0482	1.154
						1.11866	1.22291	1.18699	1.04859
						1.11395	1.0596	1.07166	1.12982
						1.05256	1.11519	1.14547	0.891536
						1.08766	1.1528	1.14045	1.15835
						1.06771	1.16597	1.11515	1.05225
						1.13793	1.03939	1.09515	1.10356
						1.11991	1.32723	1.06563	1.05329
						1.02242	1.08165	1.03912	1.09327
						1.11769	1.0775	1.12756	1.03301
						1.01922	1.08173	1.10123	1.22345
						1.08852	1.12454	1.13932	1.08861
						1.10098	1.04067	0.9908	1.11831
						1.09442	1.09128	1.04619	1.10391
						1.14305	1.07207	1.07351	1.222
						1.01168	1.15542	1.15041	1.15171
						1.07592	1.09112	1.08829	1.09971
						1.07677	1.09427	1.05658	1.08275
						1.04582	1.10405	1.10879	1.09135
						1.03982	1.0679	1.07247	1.17533
						1.10124	1.1559	1.14207	1.08984
						1.05275	1.08582	1.14583	1.07444
						1.06423	1.15547	1.24592	0.956564
						1.05573	1.06353	1.11866	1.12162
						1.07655	1.0582	1.07459	1.08278
						1.12291	1.05585	1.17067	1.10732
						1.0357	1.08686	1.17231	1.18679
						1.14271	1.1087	1.10962	1.13421
						1.13192	1.09459	0.959336	1.14296
						1.05418	1.11899	1.07329	1.27269
						1.12035	1.09088	1.20451	1.15895
						1.11845	1.09888	1.05373	1.12113
						1.04136	1.12075	1.14535	1.15285
						1.08826	1.11205	1.15157	1.23711
						1.04566	1.05783	1.35255	1.127
						1.07222	1.19499	1.04826	1.13306
						1.08401	1.13454	1.06091	1.13477
						1.10879	1.1844	1.15403	1.16142
						1.08576	1.09212	1.0543	1.11713
						1.14426	1.17452	1.00752	1.10688
						1.08256	1.07058	1.39912	1.24528
						1.06859	1.13049	1.10238	1.03538
						1.11704	1.05302	1.16108	1.10586
						1.07443	1.09024	1.10892	1.11492
						1.07446	1.15168	1.11325	1.13344
						1.09148	1.15497	1.10292	0.994609
						1.07141	1.09203	1.10672	1.03035
						1.04494	1.09845	1.13045	1.05905
						1.127	1.09187	1.15355	1.13682
						1.05245	1.04644	1.08473	1.13741
						1.14845	1.08024	1.07195	1.07839
						1.10979	1.10383	1.06789	1.07573
						1.12443	1.13179	1.06532	1.18638
						1.09763	1.37518	1.10644	1.08395
						1.04583	1.14768	1.11069	1.04891
						1.12381	1.10618	1.09898	1.06324
						1.10414	1.10782	1.13508	1.11687
						1.09433	1.13483	1.1054	1.0959
						1.08544	1.10673	1.11019	1.06916
						1.09664	1.11353	1.00353	1.14437
						1.05707	1.09296	1.13918	0.99493
						1.0778	1.07536	1.03219	1.16506
						1.11256	1.07565	1.14137	1.09237
						1.03455	1.01656	1.02464	1.14993
						1.05986	1.05848	1.11453	1.12825
						1.07531	1.0765	1.14309	1.17542
						1.09119	1.08764	1.12274	1.11835
						1.04367	1.11337	1.06354	1.05602
						1.10125	1.04441	1.0792	1.04722
						1.06195	1.00746	1.17296	1.12272
						1.08003	1.07368	1.05783	1.10913
						1.11732	1.00064	1.06095	1.06326
						1.08082	1.13651	1.10015	1.16765
						1.04052	1.13538	1.05902	1.0833
						1.0786	1.05373	1.11773	1.04526
						1.07515	1.11926	1.07988	1.09714
						1.0835	1.09978	1.11222	1.09557
						1.15202	1.08106	1.08668	1.0136
						1.09474	1.01662	1.0519	1.10297
						1.15745	1.09693	1.0771	1.03849
						1.08624	1.12001	1.13507	1.06403
						1.13129	1.10435	1.09214	1.16795
						1.07348	1.1116	1.09401	1.15211
						1.11393	1.11121	1.06888	1.12927
						1.09978	1.10174	1.12142	1.07786
						1.08236	1.09025	1.00663	1.06374
						1.14286	1.10224	1.05636	1.01675
						1.11692	1.07875	1.05004	1.08001
						1.05748	1.09073	1.03457	1.14262
						1.09677	1.03993	1.04809	1.13297
						1.21813	1.01747	1.08531	1.13772
						1.10351	1.03322	1.03853	1.17534
						1.08177	1.21013	1.05429	1.04967
						1.14194	1.1038	1.05944	1.06916
						1.0785	1.06362	1.08241	1.11491
						1.09025	1.04584	1.13252	1.11115
						1.08635	1.07941	1.10451	1.12534
						1.08463	1.28024	1.14301	1.11096
						1.07312	1.06465	1.02799	1.19416
						1.12366	1.09223	1.08353	1.09198
						1.07075	1.25498	1.15574	1.14642
						1.13835	1.05845	1.15983	1.07318
						1.06091	1.05586	1.22067	1.15704
						1.07439	1.12685	1.08344	1.18217
						1.16388	1.05392	1.12635	1.09475
						1.08057	1.0757	1.08987	1.25294
						1.03102	1.05947	1.13357	1.19852
						1.15445	1.15754	1.03656	1.21612
						1.13411	1.09891	1.12045	1.09924
						1.07821	1.17516	1.07399	1.01995
						1.16998	1.17509	1.04612	1.04151
						1.11262	1.13684	1.06566	1.13716
						1.11177	0.940417	1.16506	1.12769
						1.01615	1.02518	1.08817	1.07595
						1.01305	1.05795	1.16011	1.19104
						1.10386	1.10333	1.08546	1.06514
						0.947295	1.11927	1.08153	1.05876
						1.11551	1.04	1.03841	1.20038
						1.09173	1.11274	1.12504	1.1096
						1.18468	1.06819	1.14603	1.06475
						1.05984	1.09272	1.0485	1.10538
						1.01346	1.09791	1.06041	1.09845
						1.11005	1.11888	1.08729	1.03984
						1.10789	1.1184	0.979489	1.12286
						1.08037	1.1226	1.15173	1.13468
						1.17002	1.14079	1.06135	1.10634
						1.09954	1.09892	1.16777	1.13866
						1.08135	1.02908	1.11516	1.02388
						1.11874	1.10866	1.08247	1.10171
						1.09385	1.09205	1.09602	1.01499
						1.0651	1.05274	1.12518	1.16167
						1.08534	1.1336	1.11244	1.12528
						1.14018	1.13557	1.13644	1.09443
						1.10974	1.08648	1.10669	1.03116
						1.11542	1.04306	1.13688	1.16607
						1.09914	1.25332	1.06098	1.13912
						0.93328	1.22249	1.07013	1.03784
						1.07646	1.09962	1.16597	1.12893
						1.00158	1.15218	1.12704	1.04738
						1.14088	1.12904	1.06902	1.10298
						1.14079	1.05401	1.12233	1.12595
						1.09487	1.05753	1.09129	1.13888
						1.08754	1.07008	1.11178	1.0771
						1.04493	1.01028	1.1407	1.06086
						1.12492	1.07366	1.10607	1.0295
						1.131	1.09658	1.11185	1.08391
						1.10222	1.09674	1.03176	1.11947
						1.13441	1.11294	1.05769	0.961266
						1.09812	1.09844	1.07303	1.11282
						1.02668	1.0625	1.13032	1.16556
						1.06404	1.11706	1.14557	1.07098
						1.12507	1.11226	1.14085	1.08998
						1.20164	1.21491	1.13384	1.18438
						1.13333	1.07776	1.1421	1.09714
						1.12594	1.16457	1.08505	1.05057
						1.03518	1.09194	1.15595	1.22031
						1.08798	1.13232	1.08405	1.09354
						1.13355	1.06337	1.14638	1.14953
						1.0642	1.08129	1.06205	1.07588
						1.11995	1.14485	1.07319	1.08874
						1.13204	1.02874	1.16794	1.12053
						1.0552	1.08252	1.05012	1.12404
						1.0514	1.1473	1.16029	1.05126
						1.14535	1.03792	1.08987	1.08869
						1.11617	1.04962	1.12744	1.13004
						1.15472	1.1308	1.10576	1.11205
						1.10373	1.12988	1.07643	1.1416
						1.13002	1.10429	1.04246	1.15468
						1.11979	1.10465	1.09056	1.01709
						1.03509	1.10833	1.10624	1.03456
						1.12068	1.04001	1.08985	1.08668
						1.07145	1.09364	1.10142	1.13608
						1.1368	1.0361	1.21495	1.05743
						1.11644	1.12664	1.10882	1.05848
						1.16323	1.12103	1.12569	1.1019
						1.17318	1.18026	1.02894	1.15042
						1.06395	1.0965	1.05571	1.23055
						1.18516	1.11958	1.08042	1.05532
						1.08622	1.07364	1.13492	1.13913
						1.13605	1.12251	1.08393	1.10098
						1.05879	1.14157	1.07527	0.977167
						1.13844	1.10954	1.15823	1.17641
						1.07018	1.06491	1.07441	1.10883
						1.09001	1.16489	1.10508	1.14175
						1.09042	1.08968	0.988778	1.22954
						1.15463	1.11716	1.06284	1.06351
						1.09043	1.12517	1.13541	1.0429
						1.13533	1.18981	1.06111	1.0369
						1.16224	1.05854	1.08971	1.08437
						1.1495	1.11049	1.10744	1.03694
						1.0783	1.25766	1.03302	1.22392
						1.12867	1.12066	1.04636	0.909155
						1.10706	1.01722	1.12554	1.10538
						1.13841	1.13265	1.10273	1.13671
						1.11856	1.14484	0.970168	1.19529
						1.07523	1.13966	1.07103	1.11807
						1.24675	1.10488	1.1027	1.14241
						1.12669	1.07447	1.08509	1.04379
						1.10509	1.045	1.20797	1.02754
						1.06525	1.07698	1.10508	1.05346
						1.068	1.10517	1.09806	1.05425
						1.04986	1.07296	1.14479	1.06539
						1.06776	1.08655	1.12453	1.02495
						1.13009	1.11398	1.08344	1.09053
						1.13913	1.1179	1.0667	1.06927
						1.05039	1.08707	1.21891	1.06578
						1.15673	1.06321	1.0595	1.17126
						1.07044	1.07689	1.10404	1.11903
						1.06107	1.07281	1.14564	1.13
						1.07687	1.08264	0.999988	1.05791
						1.11006	1.10361	1.14514	1.05064
						1.1299	1.06771	1.10598	1.16088
						1.04286	1.0694	1.09903	1.10668
						1.06296	1.11229	1.08135	1.13371
						1.02413	1.04194	1.07207	1.30555
						1.17146	1.02856	1.09493	1.17144
						1.07246	1.09695	1.02999	1.18301
						1.05911	1.09261	1.02253	1.08362
						1.10889	1.12349	1.06039	1.073
						1.10664	1.0493	1.05257	1.27111
						1.00353	1.03501	1.05587	1.10998
						1.1232	1.15053	1.06515	1.10287
						1.06343	1.11614	1.01527	1.06692
						1.09719	1.11009	1.1257	1.1054
						1.19971	1.10073	1.08003	1.06696
						1.17402	1.09522	1.08829	1.09699
						1.12411	1.0965	1.11148	1.12939
						1.04731	1.08674	0.986045	1.0769
						1.08859	1.06891	1.13791	1.17276
						1.15964	1.08157	1.0579	1.22007
						1.07303	1.13172	1.05119	1.13117
						1.08701	1.18624	1.04991	1.12064
						1.08557	1.04739	1.07015	1.12644
						1.05917	1.10273	0.994357	1.19599
						1.06513	1.14187	1.05496	0.969945
						1.05135	1.06376	1.25671	1.2337
						1.09394	1.14697	1.08508	1.05956
						1.02757	1.11786	1.09187	1.23538
						1.12786	1.0997	1.09402	1.28907
						1.1686	1.03066	1.0352	1.14786
						1.03528	1.12743	1.10411	1.13363
						1.14716	1.09724	1.16748	1.14897
						1.11311	1.05661	1.13478	1.04643
						1.09952	1.07346	1.10711	1.0409
						1.08566	1.11664	1.00883	1.04622
						1.09338	1.09107	1.12992	1.06929
						1.12472	1.23349	1.11576	1.04527
						1.06415	1.10362	1.14362	1.10443
						1.13952	1.02994	1.10762	1.04571
						1.11982	1.08246	1.11936	1.15112
						1.06714	1.10948	1.0542	1.12897
						1.09654	1.08032	1.02521	1.09745
						1.11339	1.06121	1.04279	1.06453
						1.07338	1.02901	1.15422	1.18189
						1.15567	1.082	1.09058	1.09336
						1.13381	1.05963	1.0679	1.21481
						1.09755	1.11892	1.13275	1.08271
						1.12085	1.09476	1.07939	1.11319
						1.14106	1.10529	1.03109	1.06715
						1.21249	1.11227	1.10841	1.10618
						1.09929	1.07755	1.11861	1.13164
						1.11921	1.11555	1.13617	1.1397
						1.0969	1.11503	1.18302	1.14067
						1.15335	1.07346	1.14295	1.23196
						1.09615	1.11734	1.0532	1.07583
						1.04582	1.07611	1.11099	1.06204
						1.08498	1.1075	0.988981	1.07647
						1.08874	1.08368	1.0926	1.17457
						1.08218	1.10041	1.11357	1.10977
						1.09338	1.07516	1.17088	1.10353
						1.13282	1.12522	1.14059	1.11936
						1.08415	1.15563	1.06082	1.11689
						1.1342	1.15091	0.964909	1.15246
						1.08843	1.14508	0.992329	1.16524
						1.1503	1.04878	1.09473	1.1785
						1.09723	0.979237	1.05576	1.0404
						1.08292	1.0974	1.18237	1.00088
						1.13273	1.17073	1.041	1.13773
						1.12934	1.0755	1.09483	1.02333
						1.05333	1.17096	1.03303	1.06455
						1.06292	1.12968	1.10354	1.02293
						1.12057	1.13034	1.10821	1.07255
						1.05644	1.10696	1.07264	1.11485
						1.14082	1.12617	1.04569	1.03825
						1.11123	1.09543	1.08224	1.15534
						0.986725	1.10441	1.08534	1.09604
						1.1199	1.06581	1.06296	1.08932
						1.08258	1.05385	1.03327	1.03776
						1.15149	1.12988	0.999104	1.03968
						1.14092	1.04593	1.09649	1.06137
						1.06678	1.03601	1.02947	0.981948
						1.05098	1.10323	1.05992	1.2587
						1.09582	1.04161	1.18259	1.10362
						0.941091	1.13279	1.16294	1.15701
						1.08003	1.07933	1.07184	1.06915
						1.09771	1.02729	1.08319	1.13591
						1.12007	1.06331	1.11573	1.13207
						1.07486	1.05245	1.09443	1.2029
						1.09089	1.07429	1.09195	1.12813
						1.06369	1.09168	1.07875	1.13518
						1.26682	1.08012	1.14302	1.0961
						1.07773	1.09792	1.02273	1.06152
						1.10211	1.05836	1.10249	1.1818
						1.07069	1.03604	1.07168	1.06384
						1.18397	1.08313	1.14062	1.14622
						1.07543	1.15895	1.1498	1.11784
						1.09706	1.17208	1.19413	1.16801
						1.13587	1.05613	1.11418	1.14589
						1.16823	1.10973	1.08465	1.11794
						1.06852	1.11163	1.00859	1.15095
						1.10526	1.07142	1.08274	1.102
						1.04103	1.16807	1.0811	1.10212
						1.15481	1.09339	1.064	1.08775
						1.06163	1.10219	1.09823	1.15226
						1.10558	1.09639	1.14157	1.08549
						1.09037	1.08256	1.16586	1.10575
						1.08037	1.14737	1.09923	1.12544
						1.07757	1.08618	1.06064	1.15352
						1.0838	1.05431	1.024	1.01257
						1.07391	1.07217	1.14553	1.11563
						1.07918	1.06693	1.23045	1.04859
						1.03589	1.09849	1.05986	1.03556
						1.11332	1.13006	1.16306	1.14773
						1.11518	1.07884	1.05902	1.08133
						1.11191	1.12669	1.11473	1.02184
						1.16805	1.12289	1.07409	1.04969
						1.13434	1.04931	1.01995	1.14025
						1.154	1.06401	1.23327	1.03638
						1.04572	1.11456	1.11823	1.12332
						1.14896	1.07303	1.10914	1.19797
						1.13205	1.0784	1.13599	1.18495
						1.0649	1.0572	1.07455	1.10517
						1.0998	1.05078	1.15654	1.1021
						1.07038	1.10387	1.1274	0.983565
						1.0794	1.12072	1.15706	1.17253
						1.08504	1.07941	1.12126	1.13744
						1.05978	1.07389	1.1919	1.1071
						1.13074	1.06031	1.10903	1.13072
						1.07995	1.1114	1.0531	1.16087
						1.04984	1.0643	1.10978	1.1066
						1.081	1.10379	1.11129	1.03762
						1.05846	1.0725	1.03129	1.14767
						1.09259	1.06039	1.0453	1.16476
						1.16931	1.06177	0.947632	1.2055
						1.03712	1.10746	1.09502	1.14818
						1.09182	1.11029	1.06767	1.07993
						1.1347	1.08926	1.08705	1.13392
						1.08545	1.13027	1.04292	1.02924
						1.11777	1.08634	1.15976	1.0711
						1.04129	1.13145	1.16389	1.06766
						1.14334	1.05941	1.15064	1.14425
						1.0526	1.03976	1.05059	1.07198
						1.0682	1.10392	1.08981	1.11869
						1.2053	1.09652	1.11075	1.10981
						1.19076	1.07678	1.13068	1.05509
						1.07594	1.09503	1.04393	1.06444
						1.10902	1.11264	1.21159	1.05539
						1.13994	1.12225	1.12587	1.07823
						1.06985	1.08153	1.1046	1.02633
						1.08721	1.05912	1.05375	1.10498
						1.12447	1.08076	1.1006	1.18189
						1.08934	1.04143	1.10039	1.07818
						1.0939	1.06368	1.09172	1.08336
						1.08177	1.10822	1.07586	1.03775
						1.03672	1.10335	1.06666	1.11029
						1.03563	1.08212	1.07131	1.11377
						1.01441	1.05071	1.0619	1.07517
						1.11822	1.08307	1.08431	1.00583
						1.10879	1.04288	1.14975	1.16209
						1.09708	1.03007	1.13177	1.14468
						1.0957	1.0583	1.18664	1.07437
						1.08909	1.12625	1.109	1.10838
						1.09807	1.08875	1.07814	1.00073
						1.14791	1.09244	1.10812	1.02839
						1.13014	1.10945	1.00354	1.12495
						1.08529	1.13371	1.04177	1.09503
						1.09652	1.09006	1.04314	0.994901
						1.10016	1.10808	1.07595	1.14237
						1.15169	1.03816	1.16065	1.11629
						1.13512	1.09915	1.11493	1.08765
						1.11597	1.08333	1.08612	1.08973
						1.07899	1.11824	1.16434	1.06648
						1.05333	1.06004	1.308	1.12035
						1.13545	1.14032	1.11953	1.09164
						1.11015	1.10464	1.11341	1.1383
						1.08267	1.03593	1.04847	1.04293
						1.09698	1.16458	1.17244	1.09429
						1.1085	1.08683	1.03015	1.0942
						1.0846	1.08613	1.13476	1.11378
						1.07709	1.09747	1.05478	1.0414
						1.05606	1.08508	1.07311	1.07624
						1.10431	1.11158	1.09872	1.05325
						1.09851	1.06975	1.14508	1.13518
						1.09036	1.07539	1.12209	1.05621
						1.12566	1.05618	1.31801	1.30566
						1.10763	1.24712	1.12267	1.14534
						1.10625	1.08877	1.15568	1.0146
						1.07222	1.1045	1.0929	1.12718
						1.10154	1.09064	1.13325	1.05751
						1.05712	1.09038	1.09754	1.00039
						1.08547	1.14371	1.11152	1.11618
						1.05317	1.08856	1.10246	1.06303
						1.09758	1.1262	1.12575	1.07614
						1.09054	1.07586	1.32371	1.13011
						0.948501	1.0779	1.15357	1.08354
						1.08888	0.974667	1.06453	1.24752
						1.11192	1.13888	1.11518	1.03576
						1.06017	1.10266	1.08969	1.13943
						1.07691	1.00534	1.02489	1.10912
						1.08009	1.08563	1.00967	1.13509
						1.10295	1.18928	1.08357	1.10985
						1.05962	1.05911	1.11772	1.17268
						1.05227	1.071	1.07154	1.20654
						1.11173	1.08244	1.09765	1.06763
						1.12584	1.126	1.11953	1.1208
						1.08923	1.0777	1.16957	1.07069
						1.02334	1.08481	1.08819	1.1297
						1.13663	1.13855	1.05477	1.15557
						1.07665	1.07017	1.04136	1.27409
						1.04898	1.13253	1.14675	1.08344
						1.09751	1.06343	1.10333	1.34065
						1.05912	1.09215	1.08527	1.19681
						1.06907	1.0762	1.19131	1.16577
						1.13063	1.09585	1.06652	1.17767
						1.13235	1.06123	1.05366	1.13707
						1.17157	1.10369	1.09972	1.46971
						1.06535	1.09782	1.085	1.13978
						1.07482	1.14692	1.01605	1.11319
						1.10352	1.11835	1.08701	1.11798
						1.14958	1.07625	1.0378	1.08172
						1.17592	1.07705	1.08297	1.04829
						1.09559	1.15818	1.04785	1.07171
						1.06655	1.09296	1.07666	1.0378
						1.0568	1.17697	1.05771	1.11646
						1.08828	1.08988	1.05332	1.12544
						1.14339	1.10192	1.09272	1.06083
						1.13067	1.10425	1.12243	0.923954
						1.05057	1.10602	1.03854	1.10723
						1.13081	1.08324	1.13776	1.09889
						1.08951	1.08103	1.14324	1.26702
						1.08643	1.05597	1.05157	1.21307
						0.999459	1.11117	1.10137	1.12522
						1.07549	1.09045	1.01171	1.0642
						1.01859	1.1152	1.0848	1.09957
						1.07241	1.07202	1.07335	0.977395
						1.14982	1.13091	1.1315	1.04506
						1.14292	1.12934	1.14499	1.07529
						1.09119	1.08557	1.21293	1.13968
						1.08363	1.06767	1.16858	1.05899
						1.07814	1.06441	1.0493	1.17143
						1.0973	1.09674	1.15289	1.03528
						1.08154	1.07535	1.1839	1.00761
						1.13439	1.06102	1.09083	1.17008
						1.17461	1.14011	1.07129	1.18647
						1.15002	1.36177	1.08688	1.13128
						1.10381	1.1271	1.13471	1.08554
						1.09971	1.12308	1.09961	1.09811
						1.10811	1.05348	1.12698	1.09285
						1.0991	1.12886	1.05409	1.08947
						1.088	1.07526	1.13841	1.15397
						1.02111	1.08047	1.1214	1.1609
						1.12199	1.11568	1.02514	1.22156
						1.03595	1.04299	1.07608	1.11624
						1.06339	1.06692	1.11404	1.05521
						1.1327	1.11941	1.2268	1.08055
						1.16026	1.09803	1.04357	1.08773
						1.07017	1.06564	1.07305	1.15553
						1.079	1.11657	1.13833	1.10263
						1.07247	1.08757	1.07394	1.01873
						1.0699	1.10877	1.10303	1.15367
						1.21159	1.07629	1.03113	1.04001
						1.07127	1.13311	1.12184	1.10708
						1.11802	1.10252	1.04912	1.15704
						1.14112	1.10854	1.04203	1.15253
						1.15292	1.09269	1.02481	1.1697
						1.06356	1.04745	1.15808	1.04086
						1.08585	1.09387	1.03945	1.09333
						1.05642	1.18593	1.25068	1.21909
						1.09406	1.11562	1.17495	1.05495
						1.15638	1.0905	1.08986	1.11713
						1.06958	1.11754	1.17788	1.10332
						1.09693	1.14651	1.09482	1.12744
						1.13037	1.12051	1.13464	1.04799
						1.14688	1.11507	1.09347	1.16137
						1.23838	1.17182	1.03505	1.09961
						1.05752	1.16	1.11061	1.13619
						1.02773	1.15578	1.07456	1.24443
						1.14251	1.10099	1.06881	1.12954
						1.13876	1.13184	1.16148	1.05492
						1.12608	1.06712	1.06852	1.30253
						1.09021	1.13245	1.12006	1.08687
						1.12568	1.08961	1.07498	1.11612
						1.08372	1.12743	1.07011	1.10628
						1.08208	1.10878	1.17874	1.02101
						1.02757	1.06066	1.06959	1.10012
						1.07049	1.07546	1.12682	1.17453
						1.14088	1.06231	0.962884	1.05331
						1.17021	1.0838	1.11856	1.06174
						1.21328	1.09196	1.06624	1.21368
						1.14965	1.07115	1.19272	1.19456
						1.05424	1.13044	1.00921	1.13082
						1.0989	1.12252	1.05697	1.09497
						1.12841	1.15359	1.15828	1.21466
						1.12381	1.17966	1.06331	1.12838
						1.08131	1.10848	1.07174	1.10841
						1.0703	1.09893	1.14943	1.10055
						1.10581	1.17916	1.09055	1.05409
						1.1253	1.05316	1.0547	1.21126
						1.04937	1.16143	1.13503	1.05278
						1.12392	1.13388	1.06523	1.0693
						1.13754	1.11682	1.05525	1.07532
						1.1645	1.06764	1.04066	1.07768
						1.07355	1.09617	1.07154	1.13689
						1.13145	1.06897	1.17016	1.05891
						1.06943	1.10619	1.15428	1.09566
						1.15342	1.14273	1.06817	1.06869
						1.09619	1.031	1.03525	1.13587
						1.10973	1.24772	1.06384	1.20618
						1.07472	1.10481	1.1237	1.19605
						1.05616	1.10379	1.05972	1.1985
						1.11793	1.10052	1.05147	1.05498
						1.08161	1.18509	1.09916	1.25492
						1.17058	1.08703	1.10958	1.0951
						1.10709	1.05786	1.17515	1.1373
						1.1131	1.09781	1.06462	1.02129
						1.23143	1.14384	1.11579	1.13996
						1.17454	1.08701	1.05269	1.17608
						1.08373	1.03894	1.1323	1.1289
						1.11102	1.07313	0.980142	1.10276
						1.13354	1.05094	1.03556	1.01637
						1.09335	1.11807	1.08978	1.09204
						1.09735	1.08386	1.10709	1.14649
						1.08269	1.10548	1.09103	1.09025
						1.14347	1.07641	1.08245	1.10977
						1.09471	1.12217	1.09478	1.10421
						1.1727	1.09978	1.19184	1.10586
						1.12091	1.11999	1.16543	1.09333
						1.13059	1.10899	1.13839	1.18842
						1.04418	1.05773	1.08822	1.1657
						1.06352	1.13971	1.12421	1.2547
						1.11629	1.1084	1.15523	1.28141
						1.17368	1.13276	1.13812	1.00541
						1.06336	1.12178	1.02179	1.15137
						1.09937	1.0788	1.04172	1.08699
						1.13994	1.10298	1.15152	1.06151
						1.113	1.11405	1.05538	1.1888
						1.07636	1.12663	1.02427	0.975729
						1.17669	1.05089	1.0531	1.0924
						1.07706	1.06478	1.05442	1.18919
						1.16545	1.05867	1.0623	1.22846
						1.09509	1.09753	1.05849	1.03779
						1.0757	1.07028	1.14044	1.18795
						1.09693	1.13883	1.04005	1.17994
						1.09223	1.0844	1.1298	1.09996
						1.10113	1.11578	1.11069	1.1169
						1.08122	1.05933	1.10835	1.25174
						1.19862	1.07647	1.12358	1.09325
						1.11373	1.0755	1.07221	1.14532
						1.0544	1.07735	1.10465	1.08704
						1.12225	1.11423	1.10626	1.11808
						1.15128	1.0915	1.04482	1.0457
						1.0143	1.10251	1.1101	1.11104
						1.07296	1.11111	1.10714	1.09863
						1.14197	1.10236	1.08	1.1138
						1.06681	1.04736	1.1215	1.09708
						1.04563	1.09333	1.11784	1.0739
						1.15139	1.09308	1.09529	1.09422
						1.10071	1.10064	1.10315	1.1623
						1.12694	1.15765	1.0925	1.02604
						1.07572	1.12502	1.00866	1.1641
						1.06538	1.11921	1.2191	1.14933
						1.11371	1.0963	1.12611	1.01214
						0.964749	1.04848	1.14024	1.28199
						1.07234	1.0764	1.09263	1.00419
						1.12742	1.03618	1.16028	1.03319
						1.12013	1.08186	1.19236	1.40783
						1.10836	1.05922	1.10062	1.10017
						1.04408	1.11101	1.01928	1.20863
						1.16072	1.23816	1.0771	1.08812
						1.12927	1.12236	1.15168	1.08014
						1.06478	1.06534	1.17013	1.07585
						1.14473	1.07481	1.09637	1.41849
						1.11603	1.17819	1.05045	1.04868
						1.12633	1.04444	1.08024	1.01911
						1.06967	1.08223	1.21367	1.04849
						1.06315	1.09791	1.05578	1.12664
						1.1061	1.16291	1.15198	1.14914
						1.06734	1.08379	1.13976	1.18398
						1.17262	1.02479	1.12598	1.23779
						1.08796	1.08882	1.07137	1.16633
						1.03305	1.08041	1.17851	1.09318
						1.07185	1.0574	1.16662	1.13511
						1.15222	1.07791	1.1385	1.10065
						1.08394	1.11085	1.16619	1.08876
						1.05309	1.12608	1.08326	1.17247
						1.13763	1.09457	1.12643	1.07891
						1.08127	1.061	1.09807	1.1798
						1.20224	1.07578	1.08456	1.05674
						1.12367	1.11875	1.06153	1.18902
						1.1143	1.09848	1.04649	1.0767
						1.09307	1.02139	1.06625	1.11104
						1.10667	1.10458	1.11353	1.09551
						1.06783	1.08471	1.11489	1.17051
						1.11211	1.12769	1.12545	1.06499
						1.05002	1.09734	1.07878	1.0912
						1.1397	1.13863	1.02509	1.18412
						1.11693	1.14331	1.02799	1.36115
						1.10415	1.03371	1.17492	1.12055
						1.05266	1.145	1.08696	1.20433
						1.13395	1.09606	1.10614	1.11049
						1.07231	1.18577	1.1062	1.1288
						1.12331	1.13989	1.14616	1.09588
						1.08593	1.11546	1.10372	1.14159
						1.04318	1.24154	1.14519	1.14504
						1.11937	1.08028	1.10099	1.13373
						1.05416	1.05662	1.13454	1.07957
						1.12171	1.08471	1.08835	1.30264
						1.10221	1.09431	1.12991	1.12832
						1.02149	1.09658	1.11376	1.09464
						1.05567	1.10934	1.07769	1.17307
						1.10019	1.11776	1.10228	1.17837
						1.10712	1.06466	1.12191	1.22255
						1.07562	1.0946	1.04354	1.06776
						1.09218	1.1222	1.04633	1.19634
						1.0867	1.08211	1.06959	1.10701
						1.08144	1.07666	1.10882	1.03777
						1.17788	1.09646	1.09023	1.05613
						1.0834	1.06606	1.08228	1.18514
						1.09311	1.06989	1.05743	1.14843
						1.09179	1.09403	1.14082	1.11467
						1.13722	1.13193	1.19888	1.14985
						1.11232	1.06109	1.15435	1.06117
						1.09156
						1.12082
						1.08104
						1.0865
						1.10128
						1.11219
						1.08418
						1.05491
						1.20288
						1.08288
						1.10705
						1.11911
						1.16032
						1.13239
						1.09156
						1.05828

## Sheet: 3_d
Bins left edges	350K MD-AL	350K UDD-AL	600K MD-AL	1000K MD-AL		350K MD-AL std data	350K UDD-AL std data	600K MD-AL std data	1000K MD-AL std data
1.07454	0	1	0	1		1.20344	1.20049	1.19975	1.20416
1.08487	0	5	1	2		1.19373	1.20476	1.2293	1.1833
1.09521	0	2	0	2		1.2245	1.21922	1.24978	1.17652
1.10554	0	1	3	3		1.21554	1.20591	1.22402	1.23507
1.11587	1	1	0	9		1.19733	1.21981	1.15848	1.17336
1.12621	0	2	6	11		1.19243	1.18448	1.18603	1.21863
1.13654	2	5	6	28		1.21333	1.20247	1.18654	1.19845
1.14688	11	17	31	41		1.19633	1.23776	1.19815	1.2279
1.15721	47	42	56	87		1.22773	1.19186	1.24284	1.18598
1.16755	80	96	114	107		1.20494	1.17504	1.19133	1.24666
1.17788	140	153	134	112		1.19685	1.17849	1.26554	1.2378
1.18821	212	170	148	118		1.19788	1.15589	1.25511	1.25346
1.19855	192	199	157	127		1.23386	1.18605	1.23031	1.17777
1.20888	167	140	136	106		1.21408	1.2032	1.17896	1.2072
1.21922	102	94	73	88		1.21718	1.19556	1.17833	1.15862
1.22955	53	53	65	65		1.1863	1.20369	1.2158	1.20513
1.23988	23	20	34	45		1.19255	1.22999	1.23585	1.21656
1.25022	6	9	23	26		1.21327	1.18186	1.17083	1.20274
1.26055	1	5	20	15		1.22545	1.16651	1.17642	1.14943
1.27089	1	1	7	13		1.15915	1.25365	1.18896	1.18169
1.28122	0	0	5	2		1.16426	1.18232	1.20831	1.2037
1.29155	0	1	1	7		1.19339	1.18195	1.19021	1.18087
1.30189	0	0	0	3		1.14619	1.15986	1.20233	1.21624
1.31222	1	3	0	1		1.20828	1.19795	1.19088	1.24507
1.32256	0	1	3	1		1.19274	1.17653	1.2082	1.20928
1.33289	1	0	1	2		1.21389	1.15971	1.21538	1.20287
1.34323	0	2	0	2		1.19231	1.18387	1.18476	1.22179
1.35356	0	0	0	0		1.19478	1.19774	1.15973	1.20384
1.36389	0	1	0	0		1.22089	1.17947	1.19756	1.19407
						1.15958	1.20186	1.22742	1.18107
						1.20957	1.22024	1.18367	1.20287
						1.32099	1.20386	1.22166	1.2188
						1.17829	1.18112	1.19793	1.21728
						1.20536	1.17115	1.19637	1.13649
						1.20507	1.1742	1.17118	1.20007
						1.2321	1.18884	1.20766	1.21532
						1.22513	1.19744	1.17367	1.20373
						1.16611	1.18965	1.28881	1.20878
						1.19088	1.22743	1.20823	1.16296
						1.20671	1.17538	1.17477	1.21089
						1.19082	1.19984	1.16185	1.19967
						1.21797	1.20305	1.19467	1.20663
						1.17074	1.19013	1.1717	1.17899
						1.15329	1.20869	1.23147	1.12227
						1.19338	1.19118	1.16703	1.17678
						1.21386	1.16266	1.21833	1.16504
						1.19432	1.18934	1.18792	1.15458
						1.17429	1.21245	1.16687	1.16453
						1.20058	1.20031	1.20158	1.22161
						1.20193	1.12631	1.18056	1.15631
						1.1853	1.21808	1.23796	1.1805
						1.16722	1.22548	1.14302	1.25394
						1.19823	1.19842	1.13285	1.16418
						1.18587	1.22324	1.17539	1.18137
						1.21383	1.21517	1.18521	1.27314
						1.17161	1.20195	1.21223	1.20028
						1.19155	1.18828	1.1998	1.18491
						1.17649	1.2133	1.17145	1.26676
						1.24961	1.21037	1.14381	1.21835
						1.15945	1.19022	1.17705	1.17837
						1.16597	1.18805	1.2242	1.22122
						1.18677	1.19616	1.18815	1.20055
						1.18549	1.21303	1.19214	1.22814
						1.17115	1.19693	1.17363	1.22832
						1.20906	1.18289	1.19609	1.19532
						1.18599	1.18704	1.21722	1.24558
						1.17407	1.20272	1.20925	1.23447
						1.19103	1.18959	1.17626	1.16208
						1.21051	1.18695	1.32833	1.18804
						1.21458	1.19539	1.15523	1.13893
						1.20848	1.21377	1.18679	1.18515
						1.22538	1.23889	1.18708	1.21579
						1.19752	1.22584	1.33362	1.19733
						1.17866	1.16426	1.21384	1.30167
						1.16112	1.11869	1.14826	1.17962
						1.2187	1.1851	1.18781	1.16523
						1.18251	1.20957	1.20085	1.23788
						1.18723	1.20406	1.15483	1.19274
						1.19374	1.19243	1.22055	1.17863
						1.16762	1.22926	1.19	1.19328
						1.19344	1.20752	1.16951	1.17817
						1.19373	1.17087	1.23522	1.29677
						1.18757	1.18165	1.16679	1.23489
						1.22429	1.27031	1.21264	1.20657
						1.22064	1.17037	1.22346	1.17333
						1.17262	1.17348	1.15661	1.1634
						1.21333	1.20191	1.20391	1.22381
						1.19713	1.23298	1.21143	1.20524
						1.22462	1.1791	1.17101	1.19328
						1.25197	1.19269	1.16194	1.21283
						1.20738	1.1965	1.22168	1.23621
						1.22083	1.18154	1.23792	1.2111
						1.21822	1.23626	1.27655	1.21977
						1.17333	1.20976	1.19982	1.31445
						1.1808	1.2369	1.22353	1.14552
						1.22537	1.22645	1.21665	1.21296
						1.1871	1.17249	1.18144	1.29685
						1.18856	1.31515	1.17822	1.16361
						1.18711	1.2204	1.17149	1.2029
						1.21721	1.22611	1.20152	1.16897
						1.22303	1.16823	1.21264	1.14525
						1.16095	1.21632	1.18723	1.2024
						1.21316	1.18436	1.1919	1.20566
						1.19506	1.29787	1.16199	1.12202
						1.20474	1.24812	1.22161	1.18827
						1.22215	1.18482	1.26827	1.21639
						1.19781	1.18235	1.16882	1.21328
						1.17628	1.19751	1.17269	1.17435
						1.33289	1.16438	1.23947	1.21795
						1.2063	1.24228	1.24884	1.17569
						1.18251	1.22026	1.18133	1.15147
						1.2442	1.1816	1.19134	1.23289
						1.17722	1.22238	1.23026	1.16835
						1.20325	1.19059	1.18242	1.12225
						1.21787	1.19735	1.17465	1.22814
						1.19157	1.21253	1.21637	1.1845
						1.23934	1.18672	1.22345	1.23485
						1.17421	1.2143	1.21304	1.20201
						1.19711	1.19527	1.23227	1.13723
						1.22821	1.19372	1.18243	1.2056
						1.2124	1.17992	1.23436	1.23176
						1.18228	1.17459	1.19754	1.20911
						1.21342	1.2123	1.23212	1.17191
						1.20597	1.19509	1.17118	1.2136
						1.17656	1.22077	1.19745	1.23735
						1.22206	1.21301	1.21003	1.22562
						1.18719	1.16094	1.14923	1.18375
						1.22559	1.19206	1.18924	1.21432
						1.1735	1.17252	1.18695	1.16198
						1.18057	1.20031	1.21578	1.17722
						1.23448	1.20089	1.2228	1.19487
						1.20384	1.19574	1.18927	1.18035
						1.18326	1.25732	1.19819	1.21479
						1.22433	1.22577	1.2473	1.19676
						1.18709	1.18893	1.19081	1.20786
						1.20129	1.24239	1.17934	1.21399
						1.16523	1.21752	1.17602	1.16474
						1.20381	1.21217	1.08956	1.1553
						1.16399	1.22025	1.15789	1.24041
						1.19384	1.23076	1.21933	1.19799
						1.21409	1.16575	1.18497	1.1788
						1.17572	1.19678	1.17976	1.23741
						1.15923	1.22649	1.21669	1.08602
						1.25268	1.20134	1.25897	1.20481
						1.242	1.19059	1.22597	1.17682
						1.20822	1.20558	1.25947	1.20487
						1.18559	1.25567	1.22461	1.19689
						1.19426	1.19831	1.20106	1.17128
						1.21299	1.21267	1.19496	1.22877
						1.2378	1.1919	1.18135	1.21197
						1.2233	1.18034	1.24351	1.20765
						1.22518	1.21611	1.1841	1.11205
						1.19377	1.20036	1.19257	1.16305
						1.21326	1.18859	1.21233	1.16143
						1.1975	1.15	1.15742	1.17797
						1.18289	1.19782	1.23089	1.25136
						1.16674	1.21831	1.17516	1.16241
						1.19626	1.21789	1.25011	1.20426
						1.19718	1.19427	1.23318	1.19075
						1.20574	1.21027	1.16003	1.16428
						1.19701	1.21601	1.18772	1.22923
						1.19444	1.20348	1.23119	1.19373
						1.22043	1.21408	1.20084	1.2465
						1.2162	1.16772	1.24208	1.20497
						1.19315	1.20317	1.1791	1.19943
						1.18351	1.18548	1.17316	1.19191
						1.20842	1.20219	1.26075	1.19205
						1.20789	1.19614	1.23793	1.15385
						1.22898	1.2102	1.15605	1.13929
						1.21284	1.17733	1.20806	1.19533
						1.20979	1.22707	1.20614	1.17072
						1.19839	1.2038	1.18967	1.24008
						1.19467	1.21038	1.18688	1.22045
						1.2156	1.21384	1.18236	1.2001
						1.21127	1.18149	1.20196	1.16874
						1.18006	1.20024	1.19467	1.24601
						1.20663	1.22362	1.22481	1.17982
						1.22541	1.19893	1.19612	1.16906
						1.20489	1.16663	1.2183	1.17477
						1.21944	1.20562	1.21212	1.10534
						1.21253	1.19768	1.20107	1.16909
						1.18253	1.21946	1.20732	1.16449
						1.21295	1.19983	1.17243	1.19863
						1.20561	1.14407	1.15981	1.15863
						1.19118	1.21191	1.18556	1.21521
						1.18621	1.19624	1.1922	1.16406
						1.21066	1.21789	1.22698	1.17758
						1.20825	1.20772	1.19932	1.20061
						1.21923	1.202	1.20036	1.14317
						1.18651	1.17605	1.25457	1.18645
						1.2173	1.22379	1.18418	1.18423
						1.17031	1.20796	1.18867	1.22152
						1.17744	1.18345	1.14926	1.20171
						1.23949	1.17474	1.20038	1.17634
						1.21781	1.20705	1.23077	1.15358
						1.20492	1.22722	1.14974	1.15626
						1.20542	1.19945	1.18511	1.26308
						1.1639	1.17559	1.1908	1.16987
						1.21727	1.18213	1.17941	1.22014
						1.16251	1.19953	1.24768	1.16064
						1.1873	1.17816	1.192	1.18522
						1.18524	1.20957	1.17711	1.19442
						1.199	1.20075	1.18416	1.18347
						1.18508	1.18268	1.25435	1.20986
						1.19112	1.20693	1.19027	1.22843
						1.2208	1.18895	1.21604	1.16515
						1.18772	1.23533	1.26303	1.25418
						1.20334	1.1682	1.23578	1.23874
						1.19899	1.21516	1.26628	1.23461
						1.16357	1.19404	1.21051	1.22332
						1.21393	1.1987	1.19791	1.15086
						1.1765	1.2256	1.19988	1.20733
						1.23671	1.19783	1.26789	1.23569
						1.19217	1.15352	1.19392	1.26818
						1.20158	1.20434	1.18357	1.14435
						1.24429	1.19446	1.26675	1.24601
						1.19073	1.21095	1.19084	1.19506
						1.15226	1.25727	1.131	1.13914
						1.21257	1.18479	1.21332	1.16771
						1.21637	1.17327	1.17304	1.2282
						1.22076	1.17987	1.14993	1.25323
						1.2191	1.22533	1.18747	1.1603
						1.19943	1.21709	1.23044	1.19712
						1.209	1.20709	1.16565	1.16164
						1.18621	1.20741	1.17328	1.19837
						1.20089	1.16717	1.20229	1.19776
						1.21965	1.18575	1.21156	1.29421
						1.19292	1.19203	1.21225	1.16965
						1.19465	1.19832	1.2182	1.19644
						1.19784	1.14695	1.22231	1.17408
						1.23027	1.17786	1.24094	1.25561
						1.19282	1.16457	1.17598	1.18948
						1.19482	1.17784	1.24868	1.19426
						1.20618	1.19857	1.18211	1.18811
						1.21198	1.18334	1.23367	1.17972
						1.21603	1.21285	1.23598	1.20475
						1.17925	1.17645	1.20689	1.23117
						1.21462	1.21325	1.18256	1.19739
						1.21897	1.18138	1.2115	1.18802
						1.23647	1.20103	1.21274	1.16045
						1.20889	1.17618	1.18211	1.19252
						1.19263	1.18562	1.17203	1.16557
						1.21073	1.19353	1.20879	1.19438
						1.19804	1.22149	1.21342	1.22029
						1.1994	1.18211	1.23076	1.18799
						1.17797	1.17711	1.21131	1.16524
						1.22845	1.22382	1.19929	1.20365
						1.18262	1.20676	1.21795	1.1873
						1.16228	1.17705	1.23878	1.24762
						1.20326	1.19122	1.20683	1.16415
						1.20514	1.34443	1.21624	1.1968
						1.2105	1.20281	1.25108	1.201
						1.20828	1.22256	1.18707	1.20774
						1.20807	1.18008	1.21042	1.21029
						1.20048	1.17635	1.22474	1.19341
						1.19697	1.18719	1.1941	1.18215
						1.21138	1.20391	1.24538	1.22242
						1.2115	1.17554	1.20925	1.13015
						1.19879	1.18159	1.17128	1.25384
						1.19388	1.19268	1.14698	1.07591
						1.19371	1.21668	1.21924	1.18768
						1.19615	1.17378	1.17482	1.22722
						1.20999	1.22641	1.20035	1.13773
						1.1867	1.22389	1.25651	1.23154
						1.2219	1.17639	1.18019	1.16934
						1.19044	1.18746	1.22599	1.194
						1.2604	1.16073	1.21273	1.16547
						1.20151	1.165	1.20783	1.1597
						1.17789	1.20167	1.18473	1.16345
						1.20835	1.2155	1.23567	1.25048
						1.20237	1.22912	1.16463	1.17249
						1.16009	1.19267	1.23303	1.16193
						1.20357	1.17379	1.14694	1.15952
						1.18602	1.2081	1.20732	1.27147
						1.22471	1.2068	1.18538	1.21776
						1.17541	1.18397	1.16919	1.15246
						1.18936	1.1777	1.17172	1.18086
						1.1962	1.18307	1.15522	1.16491
						1.19876	1.21721	1.19449	1.22607
						1.19459	1.21941	1.20937	1.19114
						1.20381	1.17455	1.16322	1.21926
						1.19576	1.20826	1.21324	1.17857
						1.15733	1.16921	1.21827	1.1974
						1.21325	1.19088	1.17908	1.15798
						1.20815	1.24127	1.22998	1.23091
						1.19824	1.20036	1.20022	1.16364
						1.19047	1.21489	1.16729	1.19126
						1.22457	1.2183	1.24875	1.15429
						1.23282	1.15971	1.21354	1.21415
						1.21295	1.2076	1.17583	1.17823
						1.19334	1.1968	1.19552	1.21622
						1.18831	1.19751	1.19033	1.20929
						1.24849	1.17002	1.20501	1.26879
						1.16995	1.20417	1.18509	1.18506
						1.18636	1.18656	1.17213	1.21043
						1.22838	1.19361	1.15908	1.21749
						1.21927	1.21422	1.19094	1.14289
						1.19519	1.20495	1.19209	1.16706
						1.20612	1.20899	1.18337	1.16615
						1.2255	1.19752	1.21147	1.21289
						1.18111	1.20748	1.18184	1.18451
						1.19156	1.18785	1.22794	1.15732
						1.20888	1.21841	1.21174	1.1986
						1.18761	1.23861	1.17238	1.18463
						1.1865	1.23688	1.17735	1.20814
						1.22148	1.1986	1.21054	1.23549
						1.20844	1.20546	1.23241	1.19652
						1.22175	1.2209	1.17488	1.15003
						1.20561	1.22877	1.24428	1.16058
						1.20033	1.21752	1.20484	1.29274
						1.19296	1.23128	1.20742	1.13954
						1.20234	1.22024	1.10885	1.13353
						1.1895	1.20001	1.18232	1.21945
						1.18817	1.18153	1.11274	1.24432
						1.20221	1.19958	1.19956	1.24453
						1.22378	1.18967	1.16624	1.24581
						1.21261	1.21904	1.17307	1.23298
						1.22097	1.20817	1.20396	1.16282
						1.19765	1.23326	1.18471	1.25352
						1.17603	1.19661	1.19648	1.20657
						1.18541	1.18561	1.22128	1.18427
						1.19939	1.20695	1.13879	1.22475
						1.18004	1.20173	1.20755	1.22846
						1.22847	1.19331	1.17785	1.182
						1.19806	1.19011	1.21193	1.14393
						1.2077	1.1948	1.18264	1.1849
						1.20617	1.16157	1.20495	1.23947
						1.19793	1.20525	1.20804	1.19099
						1.23035	1.15498	1.23032	1.18709
						1.19631	1.18317	1.16903	1.18352
						1.21035	1.17032	1.19826	1.22933
						1.20601	1.18856	1.18449	1.16031
						1.20432	1.1964	1.13104	1.19797
						1.20385	1.19105	1.17239	1.24023
						1.20418	1.19925	1.18452	1.17785
						1.22029	1.23208	1.20193	1.17743
						1.19307	1.21263	1.2183	1.26602
						1.23671	1.20848	1.21536	1.34694
						1.20575	1.20999	1.18066	1.1237
						1.20116	1.23667	1.20095	1.206
						1.22048	1.17899	1.13639	1.1738
						1.19986	1.21364	1.16459	1.21181
						1.22484	1.21833	1.26192	1.20789
						1.20319	1.19896	1.16043	1.22518
						1.20466	1.20051	1.22848	1.222
						1.17236	1.20223	1.1587	1.18023
						1.20124	1.15084	1.2222	1.18229
						1.17357	1.18823	1.24542	1.19467
						1.19911	1.19264	1.26616	1.21809
						1.19798	1.17839	1.17235	1.22648
						1.19202	1.21097	1.15979	1.17366
						1.16864	1.20423	1.21728	1.2367
						1.21016	1.18017	1.1993	1.16114
						1.20035	1.20262	1.28999	1.2069
						1.21349	1.19027	1.22247	1.1531
						1.19917	1.19941	1.19448	1.15343
						1.1795	1.19984	1.20609	1.20044
						1.20856	1.2331	1.19655	1.21252
						1.20081	1.20568	1.17144	1.16193
						1.23893	1.2056	1.18267	1.19321
						1.2225	1.2101	1.19507	1.13976
						1.21604	1.19592	1.20057	1.18544
						1.18647	1.22156	1.21351	1.25912
						1.20758	1.20173	1.1968	1.2215
						1.20953	1.22479	1.20054	1.18852
						1.20219	1.1769	1.25693	1.20718
						1.19033	1.18285	1.16578	1.25746
						1.22338	1.17361	1.1931	1.12694
						1.15189	1.22223	1.19935	1.2128
						1.18745	1.21474	1.20317	1.18167
						1.17759	1.1844	1.21676	1.17573
						1.19447	1.21207	1.20112	1.20192
						1.23875	1.17508	1.23929	1.19249
						1.21941	1.21031	1.20038	1.16561
						1.2009	1.19559	1.20969	1.17325
						1.22618	1.20891	1.23967	1.20135
						1.17485	1.20625	1.21604	1.17776
						1.23301	1.18282	1.1526	1.24104
						1.19524	1.21257	1.24404	1.17666
						1.17465	1.19311	1.16156	1.18248
						1.19123	1.20404	1.18133	1.23106
						1.21779	1.18996	1.17366	1.23147
						1.16242	1.31842	1.16823	1.20162
						1.18629	1.2303	1.19305	1.16779
						1.21531	1.20516	1.16595	1.28087
						1.20924	1.19807	1.20227	1.20247
						1.18875	1.23022	1.20137	1.17158
						1.19022	1.17859	1.19108	1.22589
						1.237	1.17846	1.22476	1.30845
						1.19351	1.20732	1.17342	1.22477
						1.20936	1.20822	1.17612	1.11634
						1.17739	1.21057	1.27507	1.22538
						1.13995	1.17095	1.20194	1.17399
						1.20215	1.1893	1.19816	1.2118
						1.21626	1.17745	1.17736	1.24475
						1.21856	1.18888	1.19087	1.1987
						1.20102	1.18363	1.21446	1.20296
						1.18488	1.218	1.24372	1.18756
						1.18018	1.21035	1.20836	1.1775
						1.20299	1.19092	1.22624	1.22041
						1.18903	1.16991	1.20405	1.19428
						1.15795	1.18371	1.20931	1.21902
						1.21454	1.20295	1.19406	1.17772
						1.18118	1.2246	1.17919	1.16131
						1.21989	1.15172	1.24973	1.17095
						1.19382	1.22554	1.18286	1.18406
						1.20559	1.19235	1.20164	1.12694
						1.20043	1.23821	1.26172	1.24019
						1.20797	1.22758	1.2176	1.21723
						1.21049	1.17842	1.21821	1.14859
						1.20291	1.18127	1.18148	1.1469
						1.15535	1.23593	1.14735	1.22551
						1.18308	1.20717	1.19687	1.18933
						1.20565	1.16685	1.21858	1.17241
						1.17992	1.19238	1.18037	1.17385
						1.2115	1.21998	1.20402	1.24443
						1.2185	1.17575	1.23671	1.20573
						1.18893	1.21339	1.26728	1.28727
						1.1835	1.37423	1.23708	1.20675
						1.19805	1.12902	1.18445	1.18119
						1.17372	1.17126	1.18421	1.16966
						1.17999	1.19474	1.18455	1.22347
						1.18759	1.18176	1.23042	1.30891
						1.18784	1.18976	1.17202	1.18744
						1.21234	1.21153	1.26651	1.16345
						1.20829	1.1786	1.21312	1.17191
						1.24322	1.35185	1.2155	1.24074
						1.21775	1.18414	1.15529	1.19607
						1.17793	1.2027	1.19029	1.17703
						1.19814	1.23338	1.1665	1.16323
						1.16975	1.2014	1.20458	1.11346
						1.2121	1.20733	1.15135	1.16885
						1.1976	1.17825	1.20596	1.27286
						1.20504	1.20418	1.19842	1.21738
						1.19075	1.18063	1.14819	1.23928
						1.21177	1.17013	1.16307	1.18165
						1.19865	1.17922	1.20995	1.20652
						1.18738	1.23781	1.20067	1.18479
						1.18381	1.23312	1.18594	1.22336
						1.20189	1.18654	1.19081	1.17133
						1.19439	1.22824	1.22127	1.19479
						1.22026	1.18145	1.15179	1.20047
						1.18513	1.18868	1.17566	1.15931
						1.20375	1.23094	1.20752	1.17455
						1.16047	1.17716	1.17444	1.22263
						1.18459	1.16501	1.23699	1.14592
						1.21593	1.18287	1.18483	1.2114
						1.18608	1.21386	1.24483	1.15694
						1.20107	1.20034	1.18499	1.1212
						1.19538	1.20917	1.20544	1.16368
						1.18595	1.21812	1.1857	1.16309
						1.19198	1.21067	1.19222	1.18612
						1.19191	1.19673	1.21752	1.2174
						1.16507	1.23665	1.23426	1.16033
						1.19766	1.21185	1.20869	1.23294
						1.19366	1.20021	1.20095	1.17838
						1.19813	1.20019	1.18917	1.19282
						1.23276	1.22829	1.19473	1.16708
						1.2069	1.19347	1.193	1.17322
						1.21664	1.14446	1.18874	1.14146
						1.18393	1.21388	1.18852	1.17521
						1.20542	1.19728	1.19637	1.21775
						1.17154	1.16704	1.20399	1.18899
						1.20221	1.16296	1.17528	1.17604
						1.18655	1.18592	1.19365	1.18244
						1.17359	1.1941	1.15278	1.17794
						1.21533	1.21366	1.20861	1.24348
						1.19734	1.20443	1.24169	1.19154
						1.19663	1.18428	1.1755	1.20145
						1.22938	1.20647	1.21089	1.22688
						1.18707	1.20679	1.20952	1.22514
						1.21838	1.19116	1.18029	1.14654
						1.17257	1.13759	1.21355	1.24335
						1.16306	1.21073	1.18061	1.16991
						1.20062	1.22409	1.16433	1.33975
						1.22278	1.22071	1.17605	1.24552
						1.17413	1.18728	1.21657	1.27295
						1.21303	1.19893	1.16929	1.19858
						1.17386	1.16949	1.18242	1.25613
						1.2164	1.19257	1.21323	1.24094
						1.20387	1.20585	1.21384	1.1696
						1.2204	1.19814	1.20133	1.24907
						1.18419	1.18599	1.17716	1.19309
						1.21598	1.17126	1.18281	1.19809
						1.19249	1.21027	1.21591	1.20305
						1.17713	1.18475	1.19706	1.19268
						1.18875	1.20587	1.19032	1.2427
						1.19072	1.20074	1.17724	1.18982
						1.20335	1.22089	1.16045	1.20437
						1.20156	1.19517	1.20819	1.16681
						1.18585	1.17267	1.18505	1.20362
						1.22035	1.20506	1.16401	1.24753
						1.21403	1.1943	1.23234	1.20573
						1.20175	1.18631	1.23728	1.17683
						1.23128	1.18245	1.18914	1.30083
						1.19218	1.21004	1.20454	1.22189
						1.18483	1.21437	1.20851	1.21069
						1.16227	1.20003	1.2551	1.23162
						1.17275	1.20472	1.17999	1.1647
						1.19791	1.22511	1.25782	1.22343
						1.1923	1.22245	1.22658	1.16363
						1.18788	1.27782	1.21243	1.1802
						1.16902	1.17998	1.19566	1.17863
						1.19517	1.24719	1.15949	1.16634
						1.21366	1.18529	1.19894	1.14982
						1.20355	1.20425	1.22812	1.17963
						1.19996	1.20258	1.21298	1.19655
						1.21006	1.23082	1.28955	1.19438
						1.21289	1.22826	1.16915	1.16307
						1.22149	1.18841	1.2386	1.13736
						1.23352	1.25957	1.21555	1.22029
						1.20931	1.2496	1.18814	1.15785
						1.25781	1.19682	1.2192	1.19187
						1.16483	1.18619	1.19914	1.16098
						1.19779	1.17193	1.2031	1.19412
						1.16822	1.23886	1.17815	1.21382
						1.21252	1.19153	1.21052	1.21598
						1.21253	1.18064	1.15349	1.20462
						1.16475	1.22244	1.18514	1.16313
						1.1844	1.20582	1.17078	1.19025
						1.18686	1.21495	1.24062	1.21363
						1.21007	1.19503	1.21272	1.21522
						1.16632	1.23311	1.21751	1.26499
						1.18792	1.16622	1.18823	1.21768
						1.21196	1.19725	1.1776	1.18387
						1.19806	1.19566	1.27132	1.15548
						1.20246	1.18126	1.18441	1.20828
						1.23727	1.20695	1.23	1.21556
						1.19259	1.18701	1.19691	1.20455
						1.21295	1.20463	1.16101	1.17898
						1.23734	1.19802	1.17993	1.21802
						1.21624	1.20264	1.18326	1.22271
						1.1946	1.19605	1.20698	1.14377
						1.23172	1.18689	1.17662	1.18426
						1.19612	1.16309	1.22423	1.15763
						1.19253	1.26207	1.19058	1.20074
						1.197	1.20851	1.16845	1.18102
						1.20018	1.22674	1.21581	1.19343
						1.17415	1.19672	1.27651	1.21901
						1.23007	1.20767	1.18893	1.24397
						1.17525	1.18511	1.17204	1.16059
						1.20072	1.18393	1.15859	1.23188
						1.16672	1.24105	1.19451	1.22644
						1.18958	1.21818	1.17939	1.1492
						1.20958	1.20505	1.18589	1.1719
						1.22146	1.17403	1.20875	1.1621
						1.20177	1.15929	1.20966	1.21229
						1.17696	1.22534	1.18316	1.28017
						1.20835	1.20039	1.17858	1.19808
						1.22867	1.23315	1.23223	1.16963
						1.22403	1.17335	1.19914	1.22964
						1.19263	1.19581	1.18704	1.17294
						1.16885	1.18647	1.19363	1.10244
						1.21402	1.21173	1.16463	1.19987
						1.18967	1.1867	1.22937	1.14571
						1.20258	1.21274	1.20399	1.23267
						1.18094	1.21305	1.19641	1.22778
						1.16007	1.22701	1.19753	1.19046
						1.17299	1.2245	1.14383	1.18366
						1.21263	1.23341	1.25024	1.21019
						1.198	1.17954	1.20906	1.23167
						1.19922	1.19975	1.20541	1.19504
						1.21041	1.23334	1.24008	1.21108
						1.23363	1.21754	1.19418	1.24294
						1.198	1.18198	1.23269	1.14742
						1.22251	1.22406	1.2123	1.15223
						1.2118	1.17504	1.17053	1.17942
						1.20916	1.18328	1.1918	1.20053
						1.23588	1.22198	1.23199	1.23209
						1.20612	1.20226	1.19659	1.19731
						1.24745	1.232	1.26544	1.20441
						1.20101	1.16093	1.17105	1.21038
						1.16951	1.19984	1.22353	1.16833
						1.16299	1.17076	1.20002	1.2159
						1.21321	1.2321	1.1831	1.18368
						1.17213	1.18484	1.22377	1.22973
						1.19266	1.17331	1.21592	1.18237
						1.22632	1.20223	1.18989	1.18688
						1.19505	1.16481	1.20204	1.24288
						1.20134	1.2044	1.22412	1.15349
						1.22148	1.20863	1.20047	1.19571
						1.22663	1.17384	1.17054	1.12683
						1.20659	1.17527	1.194	1.21333
						1.24876	1.20898	1.16933	1.21439
						1.21129	1.21483	1.1919	1.19209
						1.20275	1.23106	1.23056	1.18184
						1.20371	1.20825	1.24141	1.24109
						1.15635	1.21183	1.22922	1.20011
						1.21756	1.26414	1.15952	1.22138
						1.15896	1.21919	1.22408	1.13882
						1.18196	1.16937	1.20579	1.1581
						1.18101	1.17812	1.20087	1.14869
						1.19693	1.22831	1.25414	1.16456
						1.19242	1.20407	1.19569	1.20947
						1.18214	1.17689	1.20615	1.3432
						1.19145	1.24119	1.18318	1.22222
						1.18585	1.17714	1.16349	1.24272
						1.16889	1.16252	1.16785	1.1978
						1.18647	1.24412	1.17587	1.19509
						1.17251	1.23538	1.20476	1.18353
						1.17897	1.2085	1.22455	1.19477
						1.23229	1.21569	1.1943	1.16958
						1.21826	1.17475	1.19655	1.19249
						1.18644	1.19628	1.1897	1.171
						1.21901	1.21806	1.25064	1.27376
						1.19642	1.21083	1.26496	1.17254
						1.20538	1.16788	1.21326	1.17169
						1.21078	1.17201	1.17072	1.17293
						1.18672	1.09008	1.17359	1.22876
						1.1919	1.09206	1.17759	1.22006
						1.22196	1.09351	1.18853	1.16899
						1.21201	1.10445	1.20954	1.18256
						1.19424	1.20119	1.19206	1.25395
						1.16124	1.08947	1.19968	1.13664
						1.24332	1.15593	1.20319	1.25623
						1.19883	1.10199	1.16836	1.26788
						1.20209	1.18956	1.20603	1.18155
						1.21342	1.18387	1.23907	1.19704
						1.19726	1.18664	1.20948	1.17415
						1.19353	1.18212	1.20516	1.16896
						1.18461	1.19709	1.24765	1.21467
						1.19715	1.18136	1.20151	1.24433
						1.2345	1.22464	1.17714	1.22235
						1.20643	1.18982	1.21294	1.17083
						1.19663	1.18135	1.17608	1.24377
						1.20487	1.1881	1.18869	1.22582
						1.1666	1.20671	1.22679	1.23941
						1.21936	1.25004	1.20952	1.23431
						1.23475	1.19614	1.17849	1.18127
						1.18889	1.2222	1.20298	1.15761
						1.18777	1.20204	1.16485	1.35208
						1.18624	1.21985	1.16653	1.23059
						1.21367	1.19913	1.17521	1.19748
						1.20838	1.19751	1.19991	1.17315
						1.20953	1.20222	1.17563	1.18964
						1.20496	1.20745	1.19418	1.15505
						1.22708	1.19985	1.20725	1.2249
						1.18194	1.19444	1.18106	1.2353
						1.18268	1.21157	1.21641	1.21179
						1.20648	1.21491	1.27508	1.21791
						1.20879	1.21852	1.16267	1.18623
						1.20963	1.1744	1.18325	1.16856
						1.17947	1.07454	1.17592	1.16505
						1.20361	1.20646	1.19593	1.22502
						1.18658	1.15803	1.17375	1.22795
						1.23715	1.18194	1.23777	1.21906
						1.22035	1.20521	1.20865	1.20183
						1.22123	1.17753	1.20386	1.16212
						1.1785	1.23413	1.20033	1.2083
						1.19497	1.21475	1.25015	1.25064
						1.26564	1.19573	1.20003	1.20324
						1.20887	1.20544	1.21325	1.17776
						1.19697	1.21199	1.25968	1.17123
						1.19852	1.19656	1.22417	1.23604
						1.21656	1.21823	1.20743	1.21418
						1.19095	1.19787	1.21202	1.21979
						1.19073	1.21413	1.2226	1.20552
						1.24254	1.19954	1.21785	1.19606
						1.23397	1.22124	1.19675	1.24977
						1.21971	1.18926	1.13516	1.20913
						1.18469	1.15569	1.19818	1.17875
						1.19438	1.22272	1.19915	1.2192
						1.20276	1.19882	1.24899	1.25051
						1.21128	1.18004	1.20841	1.231
						1.21615	1.24444	1.20268	1.26818
						1.18843	1.21482	1.19546	1.20581
						1.20322	1.22108	1.20938	1.1732
						1.20384	1.18953	1.22649	1.1411
						1.16924	1.20206	1.23895	1.24297
						1.21609	1.24498	1.25612	1.18505
						1.17861	1.21321	1.19989	1.18895
						1.22608	1.1539	1.16855	1.21739
						1.2277	1.20177	1.21168	1.19212
						1.21173	1.21305	1.23057	1.12052
						1.20821	1.14289	1.21679	1.21081
						1.19091	1.21807	1.17262	1.29611
						1.23935	1.26015	1.22101	1.26074
						1.2152	1.2204	1.20064	1.21626
						1.20901	1.20107	1.2072	1.19398
						1.19945	1.23704	1.23149	1.19373
						1.18853	1.15827	1.19967	1.14748
						1.20222	1.19362	1.15146	1.20491
						1.18425	1.17655	1.19138	1.26302
						1.20006	1.24533	1.19814	1.18525
						1.18471	1.22518	1.26357	1.23113
						1.19901	1.20208	1.20872	1.20307
						1.196	1.20512	1.17784	1.20557
						1.19057	1.19726	1.23767	1.16324
						1.20803	1.20215	1.17547	1.24798
						1.19186	1.197	1.15715	1.24093
						1.17014	1.21453	1.22751	1.21605
						1.21928	1.19185	1.20534	1.19192
						1.19052	1.23008	1.17653	1.18474
						1.19392	1.20112	1.17067	1.19236
						1.21597	1.16963	1.20486	1.1495
						1.27945	1.21192	1.19389	1.18239
						1.20276	1.2193	1.21371	1.20133
						1.18267	1.19487	1.16072	1.22939
						1.19674	1.21441	1.20751	1.21979
						1.19833	1.19894	1.20989	1.17885
						1.14781	1.24051	1.20881	1.18726
						1.18302	1.20851	1.14953	1.22023
						1.22828	1.2244	1.20269	1.21052
						1.19116	1.21534	1.1365	1.23623
						1.15898	1.1898	1.19865	1.19435
						1.18704	1.17913	1.17666	1.20182
						1.22192	1.14241	1.18969	1.20969
						1.23056	1.23167	1.19614	1.20632
						1.23274	1.20626	1.16903	1.14676
						1.18547	1.17708	1.20109	1.18922
						1.18432	1.19068	1.2382	1.19299
						1.22251	1.174	1.22224	1.23118
						1.21158	1.19464	1.22486	1.19284
						1.19971	1.21994	1.17299	1.14336
						1.2097	1.20878	1.16511	1.1572
						1.1917	1.20871	1.16601	1.20252
						1.19679	1.21415	1.23527	1.14929
						1.18905	1.18085	1.16248	1.23311
						1.20439	1.19362	1.20074	1.20472
						1.21061	1.20542	1.2264	1.2257
						1.17679	1.18019	1.18557	1.23858
						1.2091	1.19881	1.18506	1.16798
						1.20107	1.22829	1.18691	1.17087
						1.17575	1.2109	1.17352	1.13391
						1.2098	1.19858	1.21552	1.20676
						1.22164	1.17944	1.22691	1.23001
						1.18453	1.19477	1.17064	1.1999
						1.1751	1.17825	1.16433	1.18767
						1.22113	1.20229	1.18141	1.21903
						1.17675	1.15337	1.19108	1.25147
						1.17586	1.1734	1.16512	1.17204
						1.23816	1.16973	1.19099	1.24972
						1.19926	1.18775	1.18949	1.21694
						1.21901	1.19255	1.23486	1.22355
						1.23201	1.24431	1.19885	1.22368
						1.21107	1.21774	1.2557	1.27828
						1.19384	1.16507	1.25224	1.20159
						1.19478	1.16363	1.21735	1.15205
						1.19337	1.20761	1.32869	1.22582
						1.17976	1.19027	1.18609	1.16687
						1.18953	1.17872	1.21127	1.21487
						1.18141	1.20019	1.22801	1.20171
						1.21708	1.20429	1.20496	1.18306
						1.18296	1.20208	1.18946	1.16423
						1.22576	1.19068	1.3289	1.17645
						1.19444	1.20131	1.15577	1.22226
						1.20743	1.19298	1.24219	1.20462
						1.12548	1.21719	1.16512	1.18056
						1.16406	1.21764	1.21293	1.17979
						1.18546	1.19857	1.23488	1.16863
						1.18831	1.21055	1.1752	1.22221
						1.18612	1.20978	1.18524	1.19382
						1.17762	1.18332	1.15907	1.16042
						1.19052	1.1878	1.2091	1.22021
						1.23373	1.18581	1.20514	1.22795
						1.22273	1.21938	1.18565	1.22328
						1.19429	1.18506	1.18343	1.19434
						1.22024	1.19148	1.16971	1.21702
						1.19433	1.16749	1.26055	1.17376
						1.20869	1.21945	1.21173	1.20637
						1.18691	1.19917	1.17917	1.21191
						1.18424	1.21554	1.19294	1.18222
						1.2049	1.21042	1.22891	1.25144
						1.16989	1.16167	1.1574	1.24378
						1.18682	1.17682	1.18173	1.17317
						1.22441	1.19645	1.20755	1.16584
						1.16147	1.20856	1.2391	1.32409
						1.22496	1.18765	1.21361	1.17688
						1.23914	1.22063	1.1827	1.20452
						1.19711	1.20254	1.18296	1.12289
						1.16035	1.18843	1.27078	1.26
						1.16855	1.19992	1.16823	1.22542
						1.16419	1.21761	1.19915	1.18654
						1.18926	1.2133	1.22756	1.23282
						1.23161	1.19201	1.18795	1.23307
						1.2072	1.20624	1.18788	1.27118
						1.15156	1.19403	1.16742	1.21297
						1.19238	1.26307	1.19814	1.17011
						1.19197	1.19749	1.19377	1.15233
						1.23605	1.25347	1.22987	1.22681
						1.19071	1.20324	1.19451	1.18385
						1.20148	1.22841	1.20899	1.28222
						1.15505	1.19654	1.20048	1.24268
						1.22626	1.23878	1.17156	1.21308
						1.16206	1.20193	1.20034	1.19706
						1.19657	1.213	1.18997	1.19882
						1.1711	1.18202	1.21395	1.23921
						1.17358	1.18541	1.19208	1.1807
						1.2117	1.20882	1.20853	1.19336
						1.19594	1.19666	1.21588	1.20074
						1.20125	1.23232	1.18268	1.17848
						1.24358	1.17463	1.1985	1.20573
						1.18886	1.19688	1.19038	1.19707
						1.18892	1.18894	1.2098	1.13947
						1.20759	1.19511	1.22182	1.17572
						1.21369	1.20344	1.19027	1.18929
						1.17256	1.1997	1.18934	1.16473
						1.22769	1.21312	1.18126	1.22903
						1.23835	1.18497	1.19829	1.23115
						1.2048	1.16236	1.21367	1.23132
						1.21579	1.16997	1.18382	1.18915
						1.18152	1.22897	1.22713	1.19344
						1.24719	1.18877	1.20526	1.27956
						1.18751	1.24028	1.21021	1.20802
						1.21459	1.22528	1.19563	1.19897
						1.16877	1.18216	1.22301	1.19406
						1.17517	1.178	1.18992	1.20215
						1.22125	1.23082	1.15344	1.18361
						1.17182	1.17984	1.21183	1.23742
						1.20171	1.19656	1.21111	1.1878
						1.19858	1.16688	1.19073	1.20007
						1.2121	1.21281	1.19362	1.21194
						1.19647	1.19736	1.21979	1.15764
						1.19072	1.18452	1.21275	1.19469
						1.23779	1.20868	1.21028	1.27414
						1.20371	1.20767	1.16734	1.20467
						1.19739	1.20766	1.16846	1.20073
						1.18957	1.16789	1.18991	1.21032
						1.1951	1.09328	1.20695	1.21581
						1.21879	1.18108	1.17262	1.16465
						1.19162	1.22574	1.24689	1.195
						1.20934	1.20798	1.23161	1.23587
						1.21952	1.17437	1.15935	1.16135
						1.19601	1.22302	1.19072	1.18523
						1.208	1.20432	1.1996	1.26683
						1.21789	1.22704	1.24465	1.19607
						1.24211	1.16814	1.18434	1.24368
						1.19369	1.1929	1.20315	1.23669
						1.14923	1.17496	1.17062	1.19709
						1.20123	1.22034	1.20596	1.21084
						1.18006	1.20673	1.2181	1.208
						1.20051	1.22327	1.20233	1.1905
						1.2263	1.16214	1.21377	1.17413
						1.18793	1.21655	1.20962	1.15462
						1.22974	1.2212	1.17725	1.11963
						1.2176	1.17667	1.173	1.20561
						1.20069	1.17284	1.22136	1.18336
						1.19509	1.17921	1.19568	1.18962
						1.16457	1.20506	1.20268	1.21413
						1.22441	1.23792	1.23463	1.21286
						1.19197	1.31782	1.21529	1.20037
						1.19023	1.18615	1.17207	1.22618
						1.17878	1.16308	1.14167	1.22027
						1.21729	1.20274	1.17247	1.24874
						1.19406	1.189	1.16955	1.22131
						1.1934	1.21021	1.21475	1.1868
						1.20773	1.18479	1.19453	1.20363
						1.23192	1.11388	1.17189	1.13358
						1.20084	1.21222	1.18208	1.18109
						1.24706	1.23089	1.17484	1.26125
						1.2023	1.17831	1.19989	1.20401
						1.18269	1.21173	1.1842	1.21783
						1.19321	1.23774	1.20033	1.15965
						1.22439	1.21072	1.21105	1.16347
						1.22731	1.20158	1.20353	1.21348
						1.18178	1.19896	1.22105	1.19159
						1.18634	1.21118	1.18753	1.16971
						1.23107	1.21809	1.28884	1.16805
						1.17255	1.17701	1.24701	1.20311
						1.17506	1.19971	1.1737	1.21927
						1.22906	1.23058	1.20655	1.21569
						1.18578	1.1838	1.1805	1.15435
						1.19205	1.18562	1.30183	1.20264
						1.20809	1.17899	1.20107	1.17614
						1.16563	1.1562	1.18107	1.22735
						1.18721	1.22319	1.17968	1.25108
						1.17549	1.21863	1.18642	1.23875
						1.2164	1.22719	1.19284	1.25305
						1.23451	1.22801	1.21773	1.17453
						1.2212	1.18539	1.21118	1.18767
						1.23234	1.20457	1.22084	1.20046
						1.18891	1.21318	1.18729	1.19133
						1.19241	1.20235	1.22741	1.23028
						1.18933	1.20421	1.21995	1.1659
						1.19437	1.17635	1.11465	1.20676
						1.19021	1.22434	1.17405	1.19702
						1.19613	1.17339	1.20722	1.17711
						1.21822	1.21746	1.18371	1.17062
						1.21909	1.21529	1.19185	1.1728
						1.20118	1.18114	1.23758	1.24373
						1.22738	1.18467	1.1876	1.2037
						1.17113	1.2263	1.23716	1.17415
						1.19585	1.22585	1.18573	1.21209
						1.22614	1.2134	1.19401	1.22483
						1.19087	1.21243	1.15316	1.19537
						1.23005	1.22401	1.20523	1.22671
						1.24017	1.23096	1.26166	1.24834
						1.20525	1.19434	1.19922	1.18875
						1.20336	1.25533	1.21639	1.15123
						1.23935	1.16735	1.19723	1.19702
						1.21585	1.21083	1.15692	1.16554
						1.20632	1.20223	1.19275	1.21012
						1.22838	1.18495	1.14764	1.19012
						1.22165	1.14941	1.23335	1.16806
						1.21147	1.17764	1.18663	1.1731
						1.1754	1.18642	1.18462	1.17786
						1.20546	1.18861	1.23919	1.16814
						1.20454	1.18382	1.15345	1.20999
						1.18832	1.2367	1.26892	1.15445
						1.19827	1.20474	1.18922	1.14819
						1.2121	1.1946	1.20813	1.21174
						1.20926	1.21599	1.18553	1.18559
						1.21006	1.19092	1.18005	1.27452
						1.19432	1.19006	1.21988	1.22328
						1.20416	1.17685	1.18864	1.14619
						1.17758	1.21385	1.20727	1.20382
						1.18561	1.20026	1.19445	1.21084
						1.18209	1.20531	1.17224	1.20217
						1.18649	1.19775	1.20458	1.20046
						1.20298	1.23162	1.18999	1.18885
						1.24283	1.18884	1.21737	1.25629
						1.21917	1.1605	1.23351	1.17493
						1.22668	1.19627	1.21755	1.19235
						1.1822	1.17018	1.22112	1.20264
						1.24651	1.20441	1.206	1.14195
						1.20951	1.19057	1.22216	1.13381
						1.21486	1.17223	1.1947	1.21583
						1.18972	1.15758	1.18921	1.1671
						1.21452	1.16802	1.28192	1.25381
						1.24173	1.19308	1.1746	1.1686
						1.19223	1.21524	1.20972	1.17926
						1.20916	1.14798	1.18498	1.18189
						1.1805	1.21123	1.20727	1.16914
						1.18961	1.24373	1.1957	1.18043
						1.22045	1.15412	1.21828	1.19121
						1.19728	1.19875	1.16243	1.23056
						1.15106	1.18187	1.19164	1.17297
						1.22192	1.17727	1.21766	1.21536
						1.18602	1.20194	1.16269	1.1517
						1.17785	1.15262	1.22364	1.21062
						1.17206	1.16792	1.1942	1.19848
						1.18221	1.20432	1.27013	1.2208
						1.19992	1.18504	1.21247	1.20127
						1.21698	1.18979	1.18566	1.18772
						1.23484	1.18871	1.21009	1.2385
						1.16611	1.25881	1.23991	1.18983
						1.19492	1.20748	1.2061	1.23656
						1.21271	1.19098	1.16168	1.15774
						1.20802	1.21945	1.17727	1.20395
						1.18125	1.24112	1.18784	1.17118
						1.1888	1.21711	1.19065	1.21392
						1.18676	1.18383	1.25211	1.16744
						1.17107	1.23746	1.19707	1.18942
						1.16884	1.23145	1.18247	1.08942
						1.21701	1.19809	1.1854	1.13274
						1.15773	1.18632	1.2054	1.16372
						1.20187	1.20896	1.19328	1.19722
						1.21292	1.18986	1.1773	1.21207
						1.20566	1.18265	1.22682	1.15668
						1.20976	1.1962	1.21491	1.20644
						1.25945	1.22	1.1737	1.23353
						1.16096	1.19451	1.19806	1.23453
						1.19497	1.20683	1.22774	1.21964
						1.171	1.18654	1.15804	1.20317
						1.2129	1.189	1.20109	1.22349
						1.22744	1.1749	1.23361	1.27643
						1.2053	1.18524	1.21138	1.20138
						1.17818	1.19107	1.23252	1.23174
						1.23123	1.20095	1.19596	1.17457
						1.20079	1.18235	1.17996	1.19485
						1.1989	1.21026	1.19895	1.23593
						1.1823	1.23616	1.21055	1.17993
						1.17477	1.18798	1.18342	1.19044
						1.19684	1.21276	1.17644	1.11053
						1.21726	1.20312	1.19861	1.25131
						1.20754	1.18999	1.2292	1.14877
						1.21377	1.15753	1.18385	1.22304
						1.19917	1.18565	1.18653	1.24059
						1.18679	1.20593	1.25832	1.19257
						1.22376	1.2058	1.25895	1.15126
						1.21494	1.20485	1.19123	1.22203
						1.19966	1.19741	1.18547	1.20366
						1.16789	1.18896	1.24135	1.2189
						1.20768	1.17863	1.1899	1.20984
						1.2067	1.23686	1.14706	1.20746
						1.22569	1.16851	1.2021	1.18563
						1.20814	1.19798	1.20581	1.19526
						1.17252	1.17324	1.20963	1.20645
						1.2059	1.19077	1.17497	1.18367
						1.21975	1.15881	1.22947	1.16997
						1.18956	1.23021	1.20383	1.24953
						1.20587	1.20231	1.21587	1.2048
						1.19872	1.21051	1.19155	1.19125
						1.21151	1.18202	1.18511	1.2166
						1.21126	1.20273	1.1536	1.20778
						1.18771	1.17253	1.20311	1.25964
						1.2141	1.18067	1.19512	1.2269
						1.20478	1.19434	1.21718	1.23881
						1.20445	1.20061	1.14356	1.18484
						1.24863	1.2144	1.17686	1.18754
						1.20647	1.22275	1.21303	1.17935
						1.18298	1.24942	1.21015	1.14105
						1.18894	1.17821	1.16738	1.1692
						1.19129	1.16605	1.27778	1.21839
						1.16274	1.18174	1.26525	1.26169
						1.2038	1.20828	1.21046	1.2041
						1.1828	1.18852	1.20097	1.19407
						1.18317	1.20479	1.2058	1.23277
						1.21758	1.19197	1.19577	1.17588
						1.24914	1.18969	1.24163	1.30816
						1.18753	1.21161	1.18384	1.19954
						1.18538	1.18516	1.2572	1.16336
						1.23019	1.18956	1.1775	1.18026
						1.20754	1.20407	1.24529	1.17191
						1.21145	1.16971	1.18938	1.16893
						1.16109	1.19833	1.24296	1.22313
						1.19491	1.21941	1.1969	1.26714
						1.17699	1.19811	1.22852	1.18978
						1.14897	1.21712	1.22124	1.1689
						1.19407	1.22541	1.19991	1.20337
						1.2094	1.22766	1.17927	1.18712
						1.19969	1.24416	1.27332	1.13247
						1.24828	1.18727	1.20739	1.21833
						1.22042	1.18373	1.2153	1.21386
						1.21458	1.26364	1.20333	1.26377
						1.25237	1.17387	1.22655	1.16358
						1.20904	1.1742	1.20974	1.23095
						1.23577	1.18608	1.23758	1.21261
						1.19931	1.16385	1.19558	1.23058
						1.19671	1.21744	1.21686	1.15646
						1.20356	1.15032	1.23051	1.20408
						1.19211	1.18179	1.22683	1.16388
						1.24407	1.2063	1.19976	1.25231
						1.21487	1.32483	1.25155	1.22915
						1.19044
						1.24691
						1.21271
						1.19761
						1.20702
						1.23442
						1.18719
						1.20678
						1.19898
						1.22041
						1.17438
						1.19005
						1.21094
						1.20849
						1.19808
						1.18622

## Sheet: 3_e
Bins left edges	350K MD-AL	350K UDD-AL	600K MD-AL	1000K MD-AL		350K MD-AL std data	350K UDD-AL std data	600K MD-AL std data	1000K MD-AL std data
1.28375	1	2	1	2		1.41533	1.4494	1.40647	1.51445
1.30394	1	2	2	8		1.4175	1.42306	1.50787	1.52148
1.32414	2	11	11	11		1.3974	1.42158	1.44799	1.5281
1.34433	12	11	22	31		1.45742	1.45309	1.45857	1.43965
1.36453	30	26	44	54		1.46397	1.40548	1.37337	1.39035
1.38473	70	69	71	76		1.47695	1.45813	1.42322	1.4879
1.40492	129	131	117	98		1.47366	1.44525	1.4146	1.50135
1.42512	184	182	132	120		1.49679	1.42733	1.52218	1.58666
1.44531	195	195	153	138		1.46975	1.32587	1.45962	1.40888
1.46551	187	139	137	115		1.5112	1.33793	1.50198	1.30359
1.4857	108	101	135	108		1.41854	1.76845	1.51597	1.34565
1.5059	61	60	78	68		1.4464	1.40993	1.50725	1.54545
1.5261	28	37	41	58		1.44221	1.46829	1.449	1.50975
1.54629	13	20	31	48		1.46804	1.39709	1.46009	1.45052
1.56649	12	11	17	29		1.4571	1.47364	1.42672	1.41403
1.58668	3	7	12	14		1.49163	1.51789	1.49249	1.51623
1.60688	4	4	6	10		1.44282	1.46832	1.41924	1.43704
1.62708	0	4	5	13		1.4843	1.45994	1.48049	1.39715
1.64727	0	5	3	5		1.48803	1.4723	1.49881	1.40842
1.66747	0	1	0	5		1.46043	1.40954	1.3993	1.61606
1.68766	0	2	1	3		1.44526	1.46607	1.44862	1.43334
1.70786	0	2	0	2		1.42926	1.49068	1.47495	1.37007
1.72805	0	1	1	2		1.49739	1.4346	1.36499	1.64643
1.74825	0	1	1	2		1.46836	1.35283	1.49605	1.38874
						1.47005	1.48739	1.3919	1.49731
						1.49437	1.45491	1.4585	1.48875
						1.44956	1.43086	1.45508	1.44725
						1.48992	1.46377	1.55718	1.47524
						1.49061	1.45847	1.5638	1.38667
						1.53383	1.44463	1.38893	1.49112
						1.4837	1.43405	1.66646	1.43816
						1.47392	1.49621	1.54834	1.47619
						1.44794	1.41679	1.4402	1.44245
						1.45169	1.43024	1.40698	1.55021
						1.44933	1.45107	1.51873	1.75387
						1.44384	1.44602	1.62769	1.47741
						1.4547	1.41228	1.40205	1.56167
						1.49601	1.46177	1.44754	1.55023
						1.60549	1.46689	1.42068	1.43666
						1.38642	1.45768	1.66172	1.37779
						1.4393	1.48099	1.40769	1.41439
						1.56212	1.63019	1.44891	1.38285
						1.43468	1.53091	1.44261	1.53622
						1.47482	1.39766	1.4533	1.50178
						1.47178	1.47631	1.43492	1.44534
						1.46515	1.41039	1.48738	1.33495
						1.47413	1.49709	1.44781	1.34741
						1.46186	1.40397	1.37148	1.57179
						1.44165	1.43054	1.48786	1.41181
						1.38316	1.46612	1.47745	1.46348
						1.43241	1.44641	1.45024	1.50387
						1.46544	1.40903	1.43089	1.35188
						1.46138	1.43838	1.49017	1.46232
						1.48905	1.47372	1.55434	1.44949
						1.46906	1.4401	1.41307	1.33887
						1.4276	1.46735	1.39272	1.40178
						1.44292	1.48881	1.47263	1.44129
						1.41538	1.42402	1.44104	1.46294
						1.46	1.42461	1.45882	1.47942
						1.44581	1.41215	1.47133	1.58723
						1.48545	1.46447	1.55413	1.4668
						1.41918	1.4237	1.58637	1.44541
						1.45812	1.43385	1.40832	1.50248
						1.40542	1.44149	1.49726	1.58932
						1.4681	1.50302	1.5207	1.44215
						1.45661	1.42996	1.42758	1.49352
						1.42223	1.43098	1.50077	1.45626
						1.46649	1.45459	1.40824	1.41685
						1.38918	1.40134	1.41589	1.52887
						1.40996	1.43044	1.51328	1.35086
						1.37071	1.40267	1.50034	1.40728
						1.41357	1.47059	1.4701	1.40981
						1.4355	1.48313	1.53547	1.46647
						1.42087	1.48687	1.45313	1.35216
						1.47451	1.41874	1.46715	1.54905
						1.41485	1.44284	1.45383	1.48273
						1.42884	1.47874	1.40168	1.46556
						1.45868	1.47889	1.3882	1.48495
						1.42076	1.45103	1.45659	1.46538
						1.53707	1.40706	1.43387	1.43712
						1.4244	1.42454	1.42749	1.54448
						1.4964	1.52635	1.46157	1.50599
						1.49309	1.47651	1.44732	1.50608
						1.48486	1.45137	1.46779	1.39499
						1.53398	1.43512	1.42623	1.4588
						1.41106	1.40213	1.55971	1.41608
						1.44263	1.47991	1.49831	1.45039
						1.43138	1.41169	1.43554	1.51272
						1.44103	1.4361	1.46695	1.55264
						1.44229	1.45684	1.43724	1.42973
						1.40828	1.43593	1.59864	1.44705
						1.45381	1.49671	1.53353	1.62606
						1.39564	1.47419	1.47357	1.56171
						1.47168	1.44513	1.45972	1.50968
						1.43361	1.44963	1.37342	1.43385
						1.45915	1.41754	1.492	1.43215
						1.36062	1.41593	1.51287	1.49976
						1.40795	1.43875	1.43066	1.51895
						1.43439	1.49049	1.49936	1.53476
						1.45272	1.47497	1.4409	1.41635
						1.44718	1.53721	1.48631	1.37911
						1.39061	1.35291	1.48057	1.37343
						1.39532	1.57458	1.34649	1.44445
						1.44825	1.39505	1.42312	1.44494
						1.47302	1.43128	1.46775	1.43888
						1.45627	1.46334	1.37659	1.5603
						1.42609	1.46535	1.44153	1.45748
						1.43589	1.6971	1.44718	1.46777
						1.47888	1.57717	1.40844	1.4309
						1.46383	1.46993	1.3477	1.46152
						1.47093	1.32541	1.40056	1.51319
						1.39878	1.46479	1.57208	1.31323
						1.45591	1.41726	1.41802	1.42501
						1.48946	1.45336	1.55412	1.41589
						1.50498	1.52175	1.4034	1.43635
						1.45893	1.38967	1.37345	1.52693
						1.46974	1.45666	1.41929	1.4394
						1.45165	1.5186	1.42131	1.34495
						1.41208	1.50468	1.45317	1.48854
						1.42122	1.50477	1.48212	1.43381
						1.45985	1.47816	1.37858	1.50322
						1.50016	1.47117	1.41185	1.46556
						1.48121	1.41118	1.44799	1.52593
						1.45644	1.57612	1.54237	1.5541
						1.56662	1.49427	1.39026	1.45419
						1.41191	1.39925	1.49944	1.44367
						1.43406	1.46932	1.37731	1.46203
						1.47682	1.53102	1.56986	1.55009
						1.49307	1.4504	1.44477	1.55547
						1.44929	1.49523	1.44182	1.38233
						1.4822	1.43829	1.47641	1.64461
						1.44095	1.45863	1.40654	1.48216
						1.33651	1.39514	1.52775	1.47457
						1.45669	1.40392	1.41338	1.49461
						1.48182	1.47375	1.47807	1.38322
						1.4335	1.43938	1.51767	1.48074
						1.47664	1.48637	1.41045	1.44756
						1.45827	1.43644	1.40472	1.47478
						1.39374	1.48396	1.3317	1.56994
						1.57673	1.43521	1.46472	1.49205
						1.3622	1.4145	1.48264	1.45466
						1.43287	1.47791	1.45558	1.39853
						1.4502	1.4532	1.42017	1.35962
						1.50543	1.42131	1.41504	1.58945
						1.42871	1.42031	1.51399	1.42959
						1.51497	1.41442	1.4185	1.52493
						1.49746	1.40455	1.46796	1.47234
						1.46638	1.39271	1.33383	1.34917
						1.3996	1.44502	1.45403	1.55019
						1.49084	1.42876	1.44037	1.52373
						1.45057	1.38477	1.39115	1.43012
						1.43068	1.44985	1.41821	1.55927
						1.47959	1.50728	1.47773	1.5043
						1.39913	1.42739	1.51316	1.51445
						1.37392	1.43519	1.48019	1.40071
						1.43239	1.52681	1.38286	1.52859
						1.49948	1.47967	1.49565	1.38727
						1.48072	1.46665	1.36103	1.41873
						1.50616	1.38306	1.47598	1.55278
						1.43145	1.42671	1.43854	1.41472
						1.50199	1.41284	1.43099	1.40434
						1.40575	1.43406	1.54048	1.40911
						1.44813	1.45336	1.48843	1.41615
						1.46944	1.47685	1.48331	1.41891
						1.51112	1.50833	1.41271	1.48086
						1.44124	1.46397	1.47644	1.43653
						1.45293	1.49866	1.40577	1.48813
						1.5612	1.50039	1.56489	1.42969
						1.47965	1.41733	1.46091	1.48798
						1.47319	1.45491	1.50114	1.36355
						1.41223	1.44004	1.44876	1.37767
						1.42372	1.43658	1.48786	1.43365
						1.3783	1.49936	1.41	1.55628
						1.59372	1.4665	1.43427	1.43898
						1.50944	1.51841	1.55316	1.56827
						1.4638	1.5348	1.47934	1.47294
						1.41445	1.43993	1.4689	1.45558
						1.4734	1.41672	1.39226	1.42928
						1.43441	1.47464	1.45719	1.40361
						1.41783	1.51251	1.41931	1.48044
						1.43489	1.45021	1.42001	1.46009
						1.40262	1.5642	1.43259	1.47179
						1.41173	1.48249	1.48845	1.402
						1.49191	1.45465	1.47944	1.4839
						1.47964	1.32578	1.35536	1.54329
						1.40357	1.45445	1.38282	1.50258
						1.52943	1.48481	1.41856	1.46505
						1.4279	1.47458	1.48307	1.54047
						1.4157	1.51808	1.52231	1.48336
						1.3796	1.64873	1.45583	1.52332
						1.48574	1.4461	1.44427	1.51426
						1.42994	1.40641	1.43227	1.40862
						1.50787	1.5634	1.37385	1.42211
						1.45216	1.35724	1.62286	1.5806
						1.49358	1.44178	1.5455	1.3264
						1.39288	1.37701	1.44294	1.45878
						1.46569	1.51441	1.73084	1.57259
						1.3935	1.52548	1.43199	1.52801
						1.45954	1.45557	1.38965	1.52487
						1.49977	1.41135	1.49348	1.46247
						1.47375	1.5277	1.47917	1.46542
						1.46656	1.47976	1.4277	1.38923
						1.45667	1.37601	1.37089	1.41349
						1.43135	1.42633	1.41726	1.50415
						1.43546	1.44144	1.51711	1.44483
						1.45518	1.48144	1.40865	1.57454
						1.44827	1.49946	1.48289	1.58859
						1.381	1.43814	1.45841	1.47211
						1.45313	1.41754	1.50834	1.49112
						1.45898	1.43559	1.43435	1.54365
						1.47483	1.46353	1.49309	1.47863
						1.43422	1.46189	1.43679	1.55375
						1.50232	1.45666	1.49128	1.45382
						1.4222	1.41812	1.40934	1.44845
						1.44596	1.60182	1.50439	1.37466
						1.38276	1.47512	1.41435	1.3674
						1.4469	1.55191	1.40487	1.49139
						1.45982	1.61833	1.47288	1.51195
						1.48424	1.42516	1.46679	1.47606
						1.38669	1.63358	1.46122	1.46605
						1.39439	1.40966	1.56082	1.48398
						1.51479	1.48965	1.5174	1.38904
						1.51989	1.4288	1.52725	1.4216
						1.4123	1.50419	1.54906	1.40376
						1.46056	1.4318	1.42276	1.41017
						1.4308	1.42736	1.592	1.48425
						1.42124	1.53287	1.45424	1.47238
						1.52297	1.41494	1.44303	1.32099
						1.50752	1.44233	1.50766	1.42135
						1.45185	1.44852	1.45913	1.49535
						1.49426	1.45508	1.46451	1.50188
						1.49728	1.42037	1.44593	1.49194
						1.40024	1.48293	1.35958	1.38665
						1.41852	1.49899	1.47556	1.50437
						1.45076	1.34524	1.50876	1.49693
						1.51175	1.38606	1.34095	1.54354
						1.37042	1.41381	1.40191	1.54128
						1.52343	1.37966	1.4169	1.54167
						1.49372	1.39947	1.54202	1.49064
						1.48811	1.47958	1.39768	1.52128
						1.46065	1.46136	1.47926	1.51518
						1.52697	1.51777	1.43142	1.53121
						1.47822	1.40344	1.46471	1.40076
						1.44524	1.46031	1.50604	1.42547
						1.486	1.41023	1.46467	1.42819
						1.43631	1.48432	1.39856	1.38878
						1.44068	1.52306	1.3708	1.39849
						1.48183	1.56024	1.47218	1.38944
						1.51939	1.56216	1.45731	1.51307
						1.46924	1.46507	1.47843	1.51788
						1.49908	1.46425	1.43824	1.47003
						1.56915	1.37912	1.47312	1.34011
						1.35317	1.40343	1.45818	1.38979
						1.43069	1.40636	1.47419	1.4885
						1.443	1.35113	1.52849	1.45107
						1.43012	1.47334	1.39801	1.62346
						1.43304	1.43665	1.46498	1.42492
						1.49279	1.4768	1.43874	1.42589
						1.48758	1.48257	1.47024	1.43696
						1.45472	1.51238	1.45411	1.40799
						1.47053	1.41535	1.52274	1.60596
						1.41121	1.45185	1.48457	1.57099
						1.47939	1.46797	1.40699	1.42754
						1.46876	1.45195	1.46366	1.6354
						1.50453	1.39394	1.48529	1.41458
						1.42724	1.41836	1.47606	1.53071
						1.42485	1.46867	1.45809	1.57242
						1.4347	1.45198	1.30066	1.40191
						1.44713	1.4838	1.48496	1.46131
						1.48436	1.51511	1.62626	1.42011
						1.46446	1.41576	1.37087	1.46491
						1.44877	1.42906	1.45545	1.59076
						1.42933	1.43388	1.48283	1.54426
						1.42442	1.45567	1.4214	1.43229
						1.42309	1.57365	1.42036	1.4386
						1.51853	1.43583	1.43645	1.34247
						1.36473	1.39314	1.41392	1.47829
						1.34879	1.45888	1.45543	1.43456
						1.5359	1.48349	1.46398	1.43546
						1.46888	1.49038	1.48998	1.4581
						1.40753	1.42516	1.38858	1.42902
						1.51267	1.61947	1.38291	1.44089
						1.40772	1.44705	1.4989	1.38416
						1.46445	1.44965	1.46348	1.44977
						1.45057	1.46127	1.43432	1.49147
						1.46674	1.49492	1.50987	1.55827
						1.5992	1.44826	1.3577	1.38787
						1.48237	1.38278	1.4399	1.49493
						1.41837	1.44502	1.5205	1.37237
						1.37041	1.53912	1.40246	1.46383
						1.48798	1.4007	1.44967	1.33261
						1.44207	1.49104	1.50511	1.503
						1.46988	1.45986	1.48604	1.45088
						1.43065	1.44665	1.5475	1.44354
						1.49775	1.5258	1.59472	1.43671
						1.48086	1.42372	1.42974	1.41021
						1.40578	1.45931	1.49095	1.44988
						1.46682	1.41374	1.35278	1.40713
						1.57446	1.44611	1.39584	1.51064
						1.43509	1.56547	1.43666	1.41884
						1.45954	1.44291	1.42119	1.35882
						1.53692	1.51257	1.44934	1.48041
						1.42954	1.46021	1.4507	1.47465
						1.47823	1.51854	1.44945	1.40776
						1.41909	1.42624	1.45203	1.46741
						1.35266	1.42707	1.43633	1.4637
						1.42211	1.51999	1.43204	1.39591
						1.47404	1.50134	1.36999	1.35435
						1.42396	1.39463	1.50602	1.47847
						1.57292	1.46156	1.54254	1.51827
						1.52453	1.51538	1.43323	1.37009
						1.43108	1.5603	1.43376	1.40813
						1.42436	1.45868	1.4318	1.40366
						1.45188	1.477	1.49301	1.39524
						1.38896	1.4634	1.45865	1.38155
						1.46159	1.42934	1.49301	1.43366
						1.36298	1.39604	1.41698	1.40631
						1.32523	1.58105	1.41857	1.39859
						1.43719	1.41317	1.51535	1.51983
						1.4474	1.45273	1.47593	1.44094
						1.36484	1.38929	1.39254	1.56224
						1.46541	1.44617	1.48613	1.4099
						1.45511	1.43365	1.50772	1.40591
						1.38189	1.40563	1.39693	1.43661
						1.40932	1.28375	1.38571	1.41158
						1.35655	1.45147	1.43455	1.37629
						1.37427	1.48786	1.57452	1.42691
						1.43275	1.45336	1.35475	1.3607
						1.40336	1.4257	1.49196	1.46342
						1.45783	1.42453	1.45826	1.46104
						1.52114	1.47098	1.40932	1.45631
						1.37255	1.44476	1.43804	1.49984
						1.4728	1.44743	1.49244	1.41118
						1.48436	1.42052	1.47921	1.42102
						1.42994	1.41246	1.41303	1.41128
						1.40207	1.46468	1.48028	1.47979
						1.44664	1.45967	1.43288	1.50758
						1.44749	1.53558	1.4515	1.42007
						1.47461	1.47071	1.39614	1.47941
						1.44692	1.42485	1.3774	1.45835
						1.51277	1.41605	1.4751	1.42604
						1.47144	1.48514	1.48725	1.37247
						1.4789	1.41408	1.51376	1.52165
						1.46472	1.5273	1.45907	1.53522
						1.41437	1.5184	1.49689	1.50356
						1.50084	1.43031	1.42762	1.48549
						1.52699	1.37467	1.44774	1.45645
						1.43431	1.45859	1.43817	1.42608
						1.4113	1.58287	1.42143	1.51651
						1.47488	1.50728	1.47182	1.39272
						1.4581	1.442	1.492	1.54676
						1.38878	1.48762	1.47112	1.49559
						1.51388	1.49023	1.42841	1.44783
						1.37154	1.39096	1.4888	1.37894
						1.46931	1.72075	1.56291	1.49631
						1.51116	1.44093	1.45543	1.58667
						1.52577	1.4964	1.43846	1.38274
						1.50264	1.54064	1.47593	1.52182
						1.44967	1.54117	1.52504	1.49513
						1.44213	1.42541	1.50538	1.46197
						1.29374	1.39904	1.52002	1.45907
						1.49562	1.45453	1.50821	1.4294
						1.43854	1.51006	1.35733	1.38075
						1.51575	1.52037	1.51201	1.49151
						1.4738	1.48462	1.45644	1.51759
						1.46997	1.43035	1.46153	1.46875
						1.45476	1.569	1.39696	1.64916
						1.44355	1.37994	1.47775	1.58067
						1.47727	1.47219	1.41333	1.45336
						1.45264	1.43148	1.467	1.37658
						1.44993	1.48541	1.42919	1.43069
						1.39318	1.46381	1.44536	1.5486
						1.48221	1.4294	1.53133	1.43895
						1.50195	1.46228	1.55228	1.41085
						1.44456	1.44965	1.4906	1.42293
						1.42267	1.42677	1.4219	1.58341
						1.48796	1.51094	1.48614	1.48045
						1.4501	1.49219	1.45837	1.37175
						1.47488	1.4099	1.41198	1.48811
						1.37494	1.37865	1.44518	1.44787
						1.44126	1.44618	1.4969	1.36058
						1.4555	1.43568	1.42131	1.37106
						1.48543	1.40696	1.50559	1.43147
						1.46936	1.43279	1.4697	1.26182
						1.38913	1.45817	1.47703	1.57379
						1.53094	1.45174	1.35793	1.53557
						1.47887	1.43847	1.50376	1.45191
						1.47305	1.43683	1.49794	1.45849
						1.45474	1.47827	1.49587	1.43971
						1.4519	1.38932	1.43071	1.61102
						1.48369	1.42031	1.43895	1.50233
						1.42091	1.4407	1.42957	1.48584
						1.48507	1.48752	1.47567	1.37782
						1.47697	1.40351	1.34254	1.54879
						1.41184	1.41733	1.43365	1.45745
						1.45359	1.51149	1.46976	1.3949
						1.47299	1.33743	1.37979	1.49341
						1.47155	1.44452	1.451	1.59564
						1.53194	1.51426	1.44065	1.63149
						1.40743	1.40568	1.63411	1.51909
						1.41645	1.49304	1.45104	1.52353
						1.42926	1.50468	1.47076	1.48757
						1.45402	1.40727	1.49033	1.37572
						1.40757	1.49466	1.45343	1.42261
						1.47075	1.41599	1.47193	1.50183
						1.47024	1.48239	1.52478	1.53946
						1.51519	1.54755	1.45294	1.53109
						1.39721	1.52584	1.45603	1.49739
						1.45792	1.46457	1.39736	1.42059
						1.48513	1.44296	1.46063	1.5447
						1.46919	1.44962	1.48229	1.39788
						1.4153	1.5105	1.46174	1.53368
						1.50019	1.44015	1.44069	1.41236
						1.43561	1.40564	1.46032	1.46768
						1.40981	1.49669	1.48853	1.45202
						1.46178	1.47527	1.45884	1.40146
						1.4941	1.50154	1.40932	1.48226
						1.51503	1.44203	1.53489	1.49826
						1.43115	1.48463	1.36875	1.45544
						1.47971	1.46681	1.41511	1.68997
						1.38606	1.42032	1.43756	1.50269
						1.42791	1.45945	1.50348	1.49946
						1.44514	1.40575	1.40878	1.57115
						1.42266	1.49938	1.44342	1.53864
						1.42163	1.47919	1.50672	1.38469
						1.43829	1.49342	1.51133	1.46948
						1.41679	1.48056	1.38895	1.40914
						1.58144	1.44576	1.46205	1.43722
						1.41824	1.39958	1.53002	1.47089
						1.40674	1.41791	1.42577	1.41868
						1.50576	1.42903	1.459	1.45971
						1.50489	1.4172	1.45123	1.36383
						1.49932	1.48505	1.47881	1.50163
						1.44245	1.39439	1.43007	1.45752
						1.43231	1.44916	1.43686	1.57471
						1.44156	1.44554	1.52863	1.54542
						1.41302	1.6498	1.38943	1.5043
						1.45914	1.51589	1.42846	1.4778
						1.54352	1.4783	1.36503	1.46716
						1.44133	1.44255	1.41985	1.47997
						1.40492	1.46952	1.44596	1.45349
						1.45891	1.4227	1.44155	1.39401
						1.39069	1.45091	1.43532	1.39201
						1.45233	1.44044	1.46416	1.45124
						1.51627	1.43037	1.41946	1.50267
						1.43535	1.38741	1.55915	1.48024
						1.50504	1.66486	1.51249	1.48528
						1.46379	1.43995	1.37156	1.71191
						1.45675	1.46506	1.41764	1.37229
						1.4962	1.4388	1.56766	1.4002
						1.45958	1.44463	1.39673	1.68246
						1.41501	1.45369	1.50642	1.4389
						1.44373	1.45071	1.59023	1.57318
						1.40654	1.56287	1.34521	1.40633
						1.46152	1.44701	1.52582	1.39349
						1.42768	1.46157	1.48235	1.56032
						1.44498	1.44012	1.47989	1.47405
						1.44264	1.50406	1.48884	1.48117
						1.41631	1.50885	1.52619	1.56219
						1.48402	1.45121	1.53173	1.65831
						1.48445	1.38784	1.43819	1.40402
						1.53644	1.47803	1.382	1.51398
						1.47153	1.43275	1.43331	1.41081
						1.45114	1.45992	1.36268	1.49287
						1.4086	1.40698	1.42051	1.48128
						1.44392	1.43399	1.46582	1.42628
						1.56014	1.48452	1.42377	1.54303
						1.46312	1.5166	1.56636	1.47771
						1.50968	1.42035	1.5863	1.37286
						1.45451	1.44652	1.41727	1.38235
						1.47574	1.43343	1.49554	1.40823
						1.45051	1.49078	1.55562	1.48598
						1.46935	1.43357	1.47325	1.45243
						1.43332	1.45303	1.40751	1.48771
						1.41116	1.49826	1.47701	1.54443
						1.4736	1.47743	1.47713	1.40036
						1.41056	1.43029	1.44274	1.35294
						1.49465	1.49294	1.49422	1.4315
						1.46761	1.52091	1.45368	1.62034
						1.36189	1.3431	1.42122	1.48658
						1.43157	1.43291	1.56208	1.4596
						1.61619	1.35236	1.42018	1.36206
						1.52516	1.38258	1.40859	1.44616
						1.38482	1.37226	1.52613	1.43154
						1.53216	1.54868	1.45433	1.45295
						1.45222	1.40872	1.56811	1.4992
						1.51893	1.43011	1.35946	1.67345
						1.46921	1.39165	1.40689	1.45103
						1.42758	1.39797	1.38083	1.56629
						1.49128	1.40115	1.36234	1.61166
						1.47222	1.52373	1.46138	1.42414
						1.44582	1.49796	1.50704	1.41471
						1.47851	1.40998	1.48466	1.50977
						1.50165	1.639	1.41028	1.4945
						1.46455	1.42632	1.44752	1.37647
						1.48238	1.43347	1.61819	1.44205
						1.42647	1.51081	1.42391	1.45098
						1.54359	1.47537	1.41624	1.54774
						1.42209	1.5621	1.493	1.43344
						1.35691	1.42996	1.49283	1.4022
						1.39538	1.49031	1.58691	1.45675
						1.44036	1.45748	1.50342	1.49604
						1.47152	1.44538	1.45439	1.4977
						1.52886	1.4829	1.42259	1.45294
						1.52335	1.47444	1.44111	1.55241
						1.45073	1.43164	1.48806	1.47155
						1.43405	1.49142	1.51448	1.44624
						1.57172	1.37787	1.48871	1.48426
						1.4671	1.4657	1.48461	1.35624
						1.43786	1.46507	1.51171	1.3693
						1.48401	1.45308	1.53634	1.44073
						1.46654	1.40577	1.43386	1.50671
						1.43314	1.40545	1.35726	1.43525
						1.42958	1.45395	1.40079	1.55997
						1.41564	1.42646	1.53829	1.43374
						1.42832	1.47044	1.45829	1.55178
						1.41301	1.44549	1.39581	1.46209
						1.55694	1.48338	1.28125	1.43929
						1.46268	1.52562	1.43121	1.46076
						1.48426	1.45906	1.57375	1.45908
						1.51003	1.52649	1.56733	1.52403
						1.58293	1.54452	1.49436	1.50754
						1.43092	1.41406	1.4302	1.45675
						1.42904	1.50992	1.56988	1.42993
						1.46128	1.44611	1.6453	1.4569
						1.50699	1.47598	1.4939	1.46277
						1.46364	1.5349	1.47396	1.51114
						1.41499	1.59071	1.43083	1.4638
						1.44057	1.33591	1.45613	1.45919
						1.51149	1.48946	1.50117	1.47005
						1.44599	1.42422	1.45939	1.48261
						1.41167	1.43476	1.40762	1.4743
						1.38906	1.4216	1.44511	1.48893
						1.47494	1.46719	1.56182	1.47414
						1.44577	1.42236	1.46	1.45431
						1.40754	1.56467	1.389	1.54181
						1.49451	1.50919	1.56253	1.42084
						1.4718	1.44645	1.54893	1.44853
						1.46458	1.39705	1.50533	1.41949
						1.43898	1.40695	1.48952	1.46308
						1.47968	1.49546	1.46156	1.47031
						1.43449	1.51971	1.37807	1.50317
						1.48815	1.42541	1.40327	1.61052
						1.40092	1.41171	1.55747	1.51148
						1.46463	1.4389	1.49656	1.44968
						1.47924	1.51506	1.41002	1.40756
						1.42126	1.46914	1.40904	1.48864
						1.41257	1.46479	1.33303	1.45785
						1.48779	1.49281	1.413	1.64206
						1.41044	1.65994	1.51591	1.45485
						1.52217	1.58302	1.44496	1.42586
						1.39167	1.52581	1.52811	1.70441
						1.46408	1.40218	1.42752	1.52498
						1.3922	1.43714	1.57082	1.37622
						1.48232	1.39304	1.53987	1.37045
						1.45638	1.36693	1.50554	1.44296
						1.38593	1.48193	1.54646	1.51126
						1.38583	1.45439	1.39875	1.43221
						1.3801	1.51039	1.4226	1.53951
						1.35958	1.67671	1.45808	1.35231
						1.56788	1.45375	1.36722	1.75548
						1.43883	1.47608	1.44827	1.47632
						1.46739	1.5372	1.43452	1.46728
						1.55607	1.37771	1.4854	1.47147
						1.46864	1.52666	1.40003	1.4391
						1.43645	1.49496	1.49529	1.4459
						1.46774	1.43458	1.42881	1.38495
						1.40394	1.45606	1.38868	1.34199
						1.44141	1.44091	1.53434	1.44716
						1.50308	1.48077	1.36934	1.48453
						1.52192	1.50091	1.44884	1.76976
						1.40148	1.41395	1.49961	1.49996
						1.45979	1.48961	1.46344	1.49109
						1.50266	1.37506	1.50632	1.45161
						1.48241	1.40902	1.51235	1.37715
						1.42166	1.57528	1.47591	1.41415
						1.40846	1.39954	1.54421	1.46474
						1.4007	1.49151	1.43287	1.47011
						1.43562	1.38012	1.45533	1.57378
						1.46284	1.45175	1.42432	1.47775
						1.44142	1.42958	1.51077	1.5388
						1.47199	1.39472	1.46701	1.45199
						1.49271	1.48649	1.47061	1.34656
						1.50372	1.46672	1.47148	1.45723
						1.36737	1.47	1.42383	1.46922
						1.49468	1.44195	1.34635	1.5303
						1.54067	1.42201	1.47622	1.4296
						1.48575	1.44432	1.49098	1.41767
						1.53426	1.50062	1.47275	1.47766
						1.57146	1.4392	1.48767	1.54885
						1.52462	1.44144	1.46204	1.56791
						1.41314	1.36977	1.4829	1.39545
						1.56234	1.42458	1.49712	1.43801
						1.44439	1.43872	1.49711	1.50531
						1.52109	1.46747	1.334	1.50679
						1.47128	1.46542	1.50434	1.51574
						1.49876	1.51396	1.42553	1.52203
						1.46041	1.48141	1.3892	1.4111
						1.47253	1.41782	1.39715	1.48084
						1.45531	1.50081	1.51675	1.4622
						1.49244	1.43652	1.60794	1.41278
						1.40058	1.43354	1.35548	1.41031
						1.40196	1.45873	1.47731	1.49815
						1.49589	1.38777	1.46921	1.40087
						1.41426	1.44197	1.44938	1.56958
						1.4855	1.486	1.4948	1.39754
						1.43469	1.43865	1.40319	1.49146
						1.41057	1.48037	1.47091	1.48749
						1.47877	1.45365	1.42033	1.4687
						1.43601	1.46589	1.40709	1.35717
						1.45575	1.44056	1.48392	1.44673
						1.38286	1.43982	1.5005	1.44765
						1.45899	1.48238	1.5053	1.50146
						1.42313	1.43592	1.36806	1.51843
						1.49786	1.45938	1.49192	1.56842
						1.46367	1.50387	1.55305	1.44004
						1.42222	1.49111	1.40319	1.48939
						1.39717	1.50717	1.49447	1.44988
						1.47183	1.47183	1.45471	1.44496
						1.49052	1.43832	1.4343	1.50365
						1.49247	1.42517	1.51887	1.50341
						1.45758	1.44243	1.58717	1.34604
						1.55238	1.45801	1.40635	1.43278
						1.4144	1.45158	1.49144	1.37222
						1.44462	1.50095	1.38052	1.46185
						1.46495	1.55125	1.4342	1.49176
						1.44218	1.47103	1.75612	1.48265
						1.42374	1.41509	1.49291	1.52479
						1.47918	1.46334	1.46235	1.43447
						1.45366	1.50018	1.50063	1.41845
						1.44065	1.52094	1.47113	1.36701
						1.41763	1.71522	1.36331	1.39473
						1.46763	1.56507	1.48889	1.40496
						1.43981	1.5529	1.41216	1.60206
						1.46238	1.46066	1.37375	1.4781
						1.41821	1.4504	1.46916	1.41725
						1.44577	1.53901	1.52584	1.5231
						1.42499	1.47012	1.45811	1.42196
						1.42736	1.47713	1.46092	1.34528
						1.48392	1.42163	1.44853	1.55569
						1.5442	1.44857	1.4032	1.63733
						1.44787	1.4799	1.42502	1.48848
						1.45243	1.45984	1.4861	1.5198
						1.45237	1.45869	1.53782	1.56454
						1.42861	1.45005	1.5485	1.40475
						1.42732	1.47077	1.52704	1.35762
						1.47514	1.42008	1.39903	1.453
						1.48429	1.4349	1.48307	1.45246
						1.46931	1.38136	1.4637	1.38316
						1.48278	1.4639	1.39842	1.49164
						1.48412	1.49204	1.50436	1.30834
						1.4757	1.47934	1.48571	1.44989
						1.47996	1.44773	1.47303	1.54161
						1.3951	1.46162	1.45507	1.46757
						1.44871	1.42974	1.48229	1.54631
						1.44459	1.51603	1.50835	1.42179
						1.40202	1.43722	1.4574	1.45499
						1.46465	1.52422	1.49357	1.39176
						1.48272	1.47068	1.50654	1.39558
						1.40975	1.51081	1.46572	1.41159
						1.36876	1.45515	1.5059	1.57187
						1.45097	1.45102	1.51178	1.5141
						1.49527	1.61287	1.42984	1.53054
						1.46532	1.48128	1.47355	1.46323
						1.37486	1.40483	1.4904	1.44556
						1.52423	1.48082	1.45625	1.38628
						1.44158	1.49008	1.43154	1.46844
						1.45964	1.5391	1.47557	1.41796
						1.42851	1.43797	1.56971	1.57332
						1.49146	1.45486	1.44813	1.46396
						1.48743	1.48146	1.51865	1.51201
						1.43902	1.47595	1.48522	1.47988
						1.49954	1.36828	1.4258	1.49009
						1.50698	1.44609	1.45989	1.53208
						1.45463	1.50789	1.39968	1.5368
						1.47007	1.43964	1.44644	1.47082
						1.5424	1.49169	1.40084	1.62683
						1.48139	1.39672	1.4267	1.4642
						1.40444	1.36776	1.38867	1.42946
						1.43819	1.3941	1.49418	1.53109
						1.45424	1.43445	1.4323	1.4244
						1.39731	1.48103	1.50853	1.45896
						1.46531	1.45722	1.48823	1.4303
						1.47351	1.53418	1.48179	1.41602
						1.42268	1.33709	1.49229	1.3943
						1.48753	1.51043	1.56808	1.46235
						1.48146	1.38896	1.37518	1.45103
						1.46396	1.47371	1.54006	1.55543
						1.43578	1.38384	1.46281	1.4328
						1.48406	1.48299	1.44704	1.46356
						1.4206	1.43489	1.42997	1.39904
						1.4938	1.43258	1.56481	1.46253
						1.4723	1.53958	1.48468	1.41891
						1.5034	1.41869	1.49355	1.44954
						1.43723	1.44391	1.40892	1.50395
						1.4632	1.41809	1.40097	1.47969
						1.34848	1.42282	1.3307	1.49489
						1.5021	1.41808	1.40368	1.4049
						1.41513	1.46427	1.41037	1.54659
						1.42846	1.44915	1.4424	1.48528
						1.51399	1.41495	1.45791	1.51348
						1.49736	1.45526	1.31502	1.42458
						1.49706	1.41136	1.45024	1.35669
						1.51066	1.46596	1.40222	1.55033
						1.39188	1.42114	1.64811	1.67862
						1.43893	1.4188	1.57341	1.45421
						1.43566	1.40206	1.51805	1.55983
						1.38583	1.44742	1.46034	1.42264
						1.44556	1.38606	1.60564	1.41951
						1.47137	1.4996	1.53952	1.55073
						1.46427	1.51671	1.45389	1.42052
						1.45198	1.52495	1.48688	1.46658
						1.43125	1.43055	1.4265	1.59258
						1.43248	1.42356	1.63593	1.54757
						1.42726	1.458	1.54502	1.48417
						1.51874	1.40289	1.44869	1.3958
						1.61194	1.43182	1.52245	1.38722
						1.44151	1.43264	1.43372	1.47061
						1.47545	1.47029	1.49693	1.43672
						1.48383	1.44878	1.43777	1.45059
						1.40915	1.4579	1.47271	1.40136
						1.43745	1.44984	1.44555	1.35791
						1.52198	1.48479	1.45086	1.61695
						1.45811	1.35836	1.49575	1.54123
						1.47013	1.49439	1.42205	1.50208
						1.50027	1.42981	1.39227	1.49958
						1.46136	1.4123	1.49772	1.46171
						1.42927	1.35124	1.46402	1.55176
						1.4325	1.45073	1.44251	1.42402
						1.54684	1.45578	1.50698	1.51646
						1.561	1.6011	1.44644	1.47575
						1.47012	1.48151	1.43013	1.49432
						1.48089	1.73132	1.43699	1.54343
						1.47013	1.51233	1.36589	1.42277
						1.50856	1.45492	1.52447	1.47944
						1.40063	1.4913	1.33052	1.4418
						1.49008	1.45866	1.5158	1.45605
						1.49658	1.42634	1.40637	1.47871
						1.42752	1.44339	1.46523	1.39569
						1.44607	1.48361	1.5025	1.37513
						1.42589	1.40681	1.53166	1.42979
						1.39459	1.43306	1.43445	1.46614
						1.5019	1.41144	1.53262	1.49601
						1.40739	1.42811	1.41649	1.55834
						1.39776	1.4609	1.36532	1.46336
						1.44668	1.43886	1.471	1.37867
						1.50072	1.46341	1.42304	1.45584
						1.47775	1.50322	1.49701	1.49625
						1.41913	1.60104	1.40898	1.38475
						1.35988	1.45892	1.37121	1.4601
						1.41365	1.4344	1.46036	1.41067
						1.57088	1.4694	1.42158	1.63402
						1.41265	1.44409	1.46935	1.4572
						1.42793	1.4449	1.47117	1.39745
						1.46408	1.63602	1.42277	1.61533
						1.51706	1.4225	1.64408	1.43503
						1.49369	1.47763	1.5867	1.45321
						1.50575	1.42677	1.43996	1.72662
						1.42354	1.66005	1.69016	1.48813
						1.46363	1.51238	1.57774	1.42737
						1.47141	1.42464	1.54063	1.42522
						1.48588	1.41304	1.39589	1.55519
						1.36937	1.43547	1.51087	1.37993
						1.53431	1.46457	1.44014	1.57583
						1.45831	1.49966	1.50869	1.5489
						1.5093	1.45385	1.40395	1.49962
						1.42335	1.45377	1.37903	1.35259
						1.41262	1.47106	1.37751	1.43782
						1.4479	1.42587	1.3875	1.45571
						1.45438	1.40963	1.50108	1.46605
						1.43954	1.45026	1.50827	1.48693
						1.46665	1.42841	1.43899	1.48605
						1.53622	1.44689	1.43229	1.42768
						1.4123	1.45079	1.47935	1.48181
						1.47257	1.45192	1.57065	1.43349
						1.41637	1.51706	1.41695	1.40308
						1.46353	1.54264	1.40423	1.54417
						1.44202	1.41779	1.35108	1.4572
						1.47828	1.48773	1.40956	1.43145
						1.49295	1.43767	1.53163	1.70651
						1.46105	1.46668	1.46575	1.38163
						1.47443	1.508	1.37566	1.468
						1.44316	1.42651	1.4819	1.41141
						1.48504	1.46302	1.62575	1.42077
						1.42806	1.41853	1.45147	1.58038
						1.45299	1.43061	1.42496	1.51505
						1.49096	1.46484	1.40836	1.41045
						1.54574	1.54293	1.42393	1.52003
						1.40927	1.49737	1.46116	1.36673
						1.44145	1.50556	1.44147	1.48905
						1.47362	1.5298	1.40119	1.39958
						1.46776	1.40615	1.45952	1.3808
						1.40704	1.41915	1.40371	1.52468
						1.43872	1.49133	1.41551	1.48457
						1.48703	1.48063	1.51494	1.51699
						1.49294	1.54274	1.43939	1.43177
						1.42984	1.53788	1.47278	1.51316
						1.50116	1.44663	1.44333	1.48412
						1.43367	1.44333	1.45244	1.43833
						1.45135	1.44088	1.43816	1.57222
						1.41618	1.43401	1.48567	1.48465
						1.56601	1.38344	1.41464	1.39892
						1.42455	1.53217	1.41224	1.45995
						1.4689	1.44159	1.39158	1.43582
						1.47099	1.48723	1.5169	1.35155
						1.47638	1.59349	1.43016	1.53899
						1.36898	1.50743	1.46017	1.42806
						1.44189	1.46038	1.39495	1.3687
						1.42807	1.50076	1.54309	1.43245
						1.49454	1.50134	1.3754	1.48503
						1.45373	1.54619	1.44383	1.47139
						1.42685	1.47195	1.47562	1.45726
						1.49574	1.5799	1.42273	1.63731
						1.44265	1.44057	1.49808	1.44161
						1.42744	1.49019	1.44097	1.54181
						1.49024	1.38756	1.47852	1.41816
						1.47587	1.43647	1.42941	1.60619
						1.41945	1.48499	1.48779	1.43745
						1.43878	1.47181	1.39041	1.43636
						1.42135	1.40318	1.50987	1.44723
						1.52308	1.41829	1.42882	1.37918
						1.44006	1.39635	1.59105	1.40248
						1.54744	1.50049	1.51729	1.40829
						1.42473	1.49673	1.48377	1.50974
						1.42334	1.45265	1.41542	1.35613
						1.47143	1.42894	1.41211	1.43292
						1.46349	1.42215	1.50329	1.33025
						1.44411	1.59287	1.50055	1.30278
						1.54052	1.48153	1.47129	1.42479
						1.52337	1.42957	1.41921	1.43236
						1.44137	1.38959	1.51118	1.60635
						1.44469	1.46576	1.50585	1.60632
						1.44542	1.46324	1.46787	1.5894
						1.44731	1.45218	1.34389	1.42621
						1.48217	1.4626	1.46802	1.55431
						1.43138	1.40266	1.5026	1.50637
						1.43036	1.47641	1.48281	1.48442
						1.47999	1.51574	1.49447	1.44607
						1.51641	1.45799	1.4394	1.40154
						1.48379	1.44905	1.43618	1.49011
						1.38398	1.42574	1.42784	1.48287
						1.47804	1.42364	1.47468	1.6381
						1.53632	1.39039	1.36439	1.47106
						1.47396	1.45268	1.45811	1.34467
						1.42864	1.43487	1.61137	1.39303
						1.44829	1.46285	1.38577	1.52713
						1.51766	1.49308	1.52955	1.48598
						1.44888	1.42895	1.46569	1.68714
						1.50117	1.43017	1.46694	1.4465
						1.45151	1.40865	1.49289	1.52532
						1.445	1.46754	1.44945	1.44388
						1.39754	1.46043	1.48349	1.43043
						1.52387	1.39221	1.59801	1.45494
						1.44308	1.38739	1.43035	1.44276
						1.42777	1.40383	1.50631	1.50116
						1.40092	1.39371	1.44768	1.4597
						1.49064	1.41536	1.57891	1.53651
						1.5051	1.49651	1.49543	1.53157
						1.47281	1.3854	1.45832	1.50419
						1.42925	1.43351	1.48307	1.40281
						1.61462	1.47093	1.43553	1.5444
						1.42353	1.44575	1.38195	1.41978
						1.41485	1.3287	1.45468	1.54473
						1.43267	1.55093	1.44437	1.47855
						1.54569	1.39964	1.44563	1.39367
						1.47464	1.34087	1.55503	1.47932
						1.47656	1.30374	1.45315	1.37927
						1.51043	1.42224	1.44067	1.4549
						1.51984	1.36212	1.39092	1.40173
						1.51843	1.46028	1.42766	1.52402
						1.42577	1.44636	1.51789	1.43168
						1.44745	1.46732	1.48168	1.31319
						1.45119	1.41471	1.47461	1.46068
						1.38283	1.48351	1.41929	1.58358
						1.38497	1.58598	1.49775	1.38461
						1.52923	1.42599	1.49027	1.3778
						1.44545	1.41743	1.32199	1.41916
						1.38622	1.54468	1.45669	1.42445
						1.39478	1.40879	1.41056	1.49959
						1.4581	1.45453	1.51412	1.4929
						1.46467	1.44052	1.48503	1.47282
						1.49218	1.48563	1.44106	1.43019
						1.46653	1.44505	1.36602	1.5399
						1.49523	1.4324	1.35876	1.41493
						1.53931	1.49084	1.37973	1.43202
						1.51332	1.50434	1.45533	1.44773
						1.46059	1.44816	1.49708	1.57122
						1.48832	1.44531	1.48574	1.4107
						1.44525	1.52892	1.4656	1.54397
						1.30624	1.50233	1.41141	1.52925
						1.42623	1.44288	1.44417	1.47069
						1.52367	1.42465	1.47298	1.39215
						1.44834	1.33107	1.54213	1.49531
						1.39046	1.48839	1.49329	1.44382
						1.45235	1.44171	1.40041	1.44344
						1.45571	1.31635	1.38462	1.45541
						1.4695	1.48355	1.32844	1.44073
						1.47522	1.42679	1.51113	1.43426
						1.4048	1.39987	1.48843	1.65416
						1.42735	1.48098	1.41555	1.46445
						1.42907	1.53178	1.52143	1.3137
						1.44103	1.42311	1.49399	1.54776
						1.3872	1.42962	1.52238	1.73807
						1.43604	1.5022	1.41274	1.32666
						1.37787	1.49018	1.47172	1.37562
						1.4713	1.4624	1.46953	1.507
						1.52347	1.55665	1.4644	1.46909
						1.45263	1.49812	1.48	1.4572
						1.4692	1.41422	1.5326	1.51185
						1.45333	1.42871	1.51451	1.46634
						1.44528	1.43666	1.44802	1.47846
						1.49396	1.40449	1.55735	1.44464
						1.39041	1.45755	1.79256	1.5057
						1.36529	1.36777	1.44616	1.471
						1.45066	1.62373	1.36857	1.4793
						1.47185	1.42113	1.59332	1.66626
						1.40348	1.39786	1.49514	1.43547
						1.40552	1.39535	1.49581	1.40905
						1.43986	1.44686	1.50445	1.48229
						1.3983	1.43952	1.44255	1.43407
						1.40058	1.58824	1.46595	1.44069
						1.46089	1.42387	1.40754	1.45525
						1.39371	1.42483	1.41293	1.57538
						1.46066	1.70407	1.43704	1.33726
						1.41698	1.43615	1.43077	1.77908
						1.47613	1.48937	1.49882	1.63968
						1.47391	1.46667	1.49191	1.33075
						1.48602	1.4827	1.45828	1.51043
						1.51152	1.45816	1.44282	1.54846
						1.4533	1.48896	1.47794	1.58024
						1.4208	1.50534	1.41935	1.48612
						1.4178	1.5338	1.46189	1.41069
						1.50137	1.45071	1.59694	1.39263
						1.42664	1.54613	1.52644	1.46764
						1.46755	1.41877	1.48325	1.43691
						1.55372	1.4568	1.51409	1.62725
						1.44771	1.44763	1.45976	1.44963
						1.46821	1.4177	1.48641	1.4233
						1.40889	1.55888	1.41899	1.48058
						1.43536	1.52482	1.48758	1.49943
						1.45193	1.45739	1.47943	1.46475
						1.45901	1.4733	1.45614	1.73211
						1.41035	1.43467	1.48748	1.39261
						1.62061	1.48846	1.43964	1.50456
						1.49637	1.50026	1.39473	1.39934
						1.36623	1.44419	1.49072	1.55803
						1.45068	1.46097	1.40236	1.47618
						1.53642	1.46289	1.44409	1.49972
						1.44884	1.40084	1.38683	1.42079
						1.45711	1.4789	1.40842	1.41213
						1.40298	1.50813	1.51123	1.38459
						1.52337	1.5151	1.41164	1.47345
						1.40237	1.47839	1.46568	1.67091
						1.43569	1.50332	1.53029	1.37729
						1.4769	1.43931	1.48576	1.48591
						1.42366	1.46362	1.48756	1.45075
						1.43465	1.37426	1.46592	1.36529
						1.44499	1.53135	1.47755	1.35626
						1.48794	1.44953	1.44657	1.49436
						1.47922	1.49294	1.42304	1.39113
						1.5133	1.41484	1.47773	1.43293
						1.57124	1.44659	1.47473	1.60002
						1.4137	1.46766	1.50277	1.54564
						1.55755	1.31258	1.52568	1.48006
						1.39342	1.45678	1.5134	1.37925
						1.38256	1.39109	1.44655	1.46724
						1.4377	1.43651	1.47136	1.53514
						1.44061	1.43598	1.45092	1.56236
						1.44646	1.48473	1.5253	1.56141
						1.42129	1.53582	1.38715	1.3176
						1.44395	1.44865	1.46402	1.51691
						1.4102	1.45024	1.49512	1.51537
						1.44532	1.41432	1.50849	1.49334
						1.45661	1.4998	1.50523	1.49215
						1.41799	1.36346	1.44236	1.38942
						1.44793	1.45401	1.41087	1.53097
						1.44356	1.45807	1.49316	1.51678
						1.43871	1.47078	1.43172	1.46998
						1.43758	1.46541	1.54498	1.44547
						1.45581	1.46263	1.49307	1.36383
						1.46219	1.39262	1.34281	1.36671
						1.42364	1.474	1.27809	1.31284
						1.40061	1.46324	1.40893	1.41286
						1.39855	1.47118	1.46002	1.43866
						1.43083	1.45607	1.43592	1.43627
						1.49708	1.47332	1.46068	1.42219
						1.44131	1.44908	1.454	1.40291
						1.4735	1.43911	1.40452	1.46441
						1.48294	1.40328	1.56541	1.28254
						1.44897	1.38392	1.41075	1.46094
						1.4351	1.38333	1.42753	1.45124
						1.44296	1.43528	1.46039	1.43054
						1.4576	1.42378	1.45156	1.5391
						1.39865	1.41235	1.37936	1.49518
						1.5155	1.48937	1.49095	1.5502
						1.49733	1.44883	1.39333	1.40239
						1.45097	1.44287	1.3967	1.42942
						1.4319	1.45596	1.45446	1.41927
						1.44264	1.4932	1.47251	1.4008
						1.43583	1.35196	1.56527	1.49727
						1.46381	1.39054	1.43555	1.63583
						1.46024	1.45536	1.47899	1.42678
						1.48333	1.53617	1.49864	1.39828
						1.47243	1.56626	1.4666	1.48636
						1.46367	1.42551	1.48864	1.47597
						1.37342	1.43992	1.45968	1.53963
						1.45747	1.48949	1.475	1.44895
						1.46623	1.50245	1.52926	1.46206
						1.45719	1.40923	1.51916	1.36592
						1.4212	1.42882	1.46672	1.52368
						1.4706	1.42006	1.54134	1.65778
						1.39675	1.41125	1.48165	1.426
						1.43097	1.47036	1.52508	1.64057
						1.4965	1.41886	1.49894	1.5292
						1.47402	1.40904	1.46119	1.54064
						1.41519	1.55576	1.4663	1.46741
						1.47394	1.45316	1.46074	1.50172
						1.42381	1.48929	1.36229	1.53414
						1.47342	1.48553	1.4881	1.4135
						1.49718	1.41249	1.43239	1.45739
						1.46129	1.43724	1.50197	1.38488
						1.44382	1.46931	1.42253	1.42229
						1.47876	1.4873	1.37733	1.31546
						1.46771	1.48339	1.56557	1.49606
						1.4715
						1.464
						1.46433
						1.49462
						1.41481
						1.41802
						1.47595
						1.42894
						1.41957
						1.41592
						1.47869
						1.47483
						1.45134
						1.50827
						1.4525
						1.47229

## Sheet: 3_f
Bins left edges	350K MD-AL	350K UDD-AL	600K MD-AL	1000K MD-AL		350K MD-AL std data	350K UDD-AL std data	600K MD-AL std data	1000K MD-AL std data
1.29985	0	3	0	1		1.52953	1.47285	1.54388	1.47526
1.31942	0	1	2	0		1.56524	1.48436	1.4488	1.53616
1.33899	0	0	1	2		1.5718	1.53035	1.56916	1.50543
1.35857	0	5	6	5		1.54258	1.53454	1.53056	1.51518
1.37814	4	4	8	14		1.49666	1.43588	1.44136	1.56947
1.39771	3	10	12	18		1.57249	1.52593	1.49461	1.48067
1.41729	27	27	33	42		1.47802	1.50968	1.56492	1.66892
1.43686	57	58	72	49		1.46629	1.57795	1.48911	1.52902
1.45643	98	86	95	82		1.50715	1.58647	1.47985	1.58471
1.476	141	123	92	98		1.51918	1.47755	1.51834	1.49389
1.49558	162	139	130	109		1.46673	1.46221	1.51999	1.45154
1.51515	173	170	135	109		1.50247	1.507	1.43386	1.48601
1.53472	135	126	121	106		1.51144	1.46832	1.48229	1.41049
1.55429	98	85	98	92		1.54014	1.50369	1.4402	1.55152
1.57387	60	72	67	61		1.5387	1.48258	1.47302	1.56892
1.59344	32	25	36	49		1.44595	1.45574	1.44048	1.487
1.61301	15	23	24	47		1.54432	1.70496	1.52475	1.49204
1.63259	12	17	27	37		1.45581	1.4481	1.52589	1.77942
1.65216	8	15	14	33		1.44328	1.50586	1.51316	1.85559
1.67173	6	6	17	14		1.82388	1.53123	1.6383	1.39858
1.6913	2	6	5	13		1.53349	1.55252	1.45731	1.48456
1.71088	5	6	4	3		1.53936	1.53014	1.52787	1.83445
1.73045	1	2	6	3		1.51166	1.5402	1.57279	1.55117
1.75002	0	4	7	7		1.53423	1.72983	1.55716	1.3798
1.76959	0	6	5	3		1.49695	1.48929	1.57933	1.44659
1.78917	0	2	4	7		1.54265	1.53721	1.49734	1.50835
1.80874	1	0	1	4		1.57934	1.57759	1.53743	1.48848
1.82831	0	2	0	4		1.49853	1.53382	1.46416	1.54684
1.84789	0	1	2	1		1.51599	1.56827	1.57461	1.44174
						1.47748	1.57226	1.65169	1.50725
						1.56153	1.53803	1.49789	1.54049
						1.48061	1.70514	1.56643	1.63523
						1.45396	1.48583	1.41025	1.42064
						1.54587	1.63414	1.50092	1.50065
						1.44567	1.44273	1.48791	1.49942
						1.42842	1.69414	1.4912	1.41493
						1.50923	1.51372	1.63488	1.39781
						1.54687	1.56908	1.53143	1.53159
						1.48061	1.57389	1.68143	1.60357
						1.51034	1.40572	1.50797	1.48617
						1.58551	1.49806	1.42188	1.54622
						1.56164	1.50287	1.53306	1.58835
						1.49161	1.60336	1.46651	1.557
						1.57489	1.56683	1.60331	1.68182
						1.44499	1.57266	1.49572	1.5349
						1.44336	1.52917	1.49408	1.50088
						1.47179	1.56673	1.47258	1.83109
						1.55333	1.55558	1.4864	1.39059
						1.53234	1.54696	1.62649	1.66976
						1.46051	1.53072	1.74294	1.5927
						1.59087	1.565	1.74287	1.48608
						1.56264	1.46956	1.75291	1.49261
						1.46681	1.4705	1.76093	1.51653
						1.51549	1.513	1.77112	1.57362
						1.54035	1.49613	1.7522	1.517
						1.49782	1.50958	1.75635	1.53595
						1.50773	1.45946	1.46829	1.5109
						1.50482	1.53197	1.76368	1.48514
						1.52107	1.48481	1.74689	1.49166
						1.49441	1.52399	1.75134	1.60524
						1.61998	1.52724	1.50077	1.81628
						1.49774	1.44639	1.4838	1.46309
						1.63377	1.53827	1.56902	1.57178
						1.57794	1.45355	1.54005	1.45497
						1.47774	1.53223	1.62198	1.50481
						1.47102	1.43453	1.47384	1.55448
						1.55044	1.44287	1.57668	1.67921
						1.52259	1.44343	1.61168	1.50681
						1.5	1.55276	1.56085	1.43423
						1.48781	1.53823	1.61996	1.52347
						1.62869	1.62124	1.45389	1.59885
						1.51128	1.55967	1.59265	1.54359
						1.44713	1.53079	1.4868	1.50965
						1.54307	1.65254	1.59268	1.42417
						1.54229	1.49423	1.57452	1.45053
						1.41743	1.446	1.65177	1.47938
						1.51091	1.4072	1.47253	1.57074
						1.51033	1.55192	1.57471	1.64527
						1.48976	1.49014	1.45646	1.62005
						1.48931	1.4268	1.59965	1.48138
						1.49969	1.50009	1.56724	1.57839
						1.43772	1.43249	1.50133	1.48808
						1.47862	1.47552	1.5369	1.43538
						1.44471	1.36396	1.47474	1.58877
						1.463	1.53063	1.80079	1.47985
						1.52039	1.71125	1.43225	1.70181
						1.58137	1.57356	1.46247	1.47847
						1.48575	1.39617	1.54984	1.47707
						1.50189	1.51526	1.60193	1.58254
						1.56482	1.47021	1.54702	1.53011
						1.39502	1.52682	1.5351	1.58673
						1.56425	1.54561	1.55829	1.50901
						1.47952	1.49307	1.45913	1.52401
						1.44757	1.52558	1.37497	1.59871
						1.60062	1.55136	1.51954	1.58237
						1.48132	1.47623	1.55088	1.5032
						1.51826	1.5409	1.63287	1.65393
						1.52973	1.47136	1.47059	1.51306
						1.60903	1.489	1.44466	1.61536
						1.55079	1.60552	1.5125	1.45303
						1.48737	1.49718	1.52435	1.70696
						1.56891	1.65714	1.56319	1.62923
						1.51525	1.51995	1.53559	1.66887
						1.52903	1.46317	1.50003	1.49621
						1.48175	1.54057	1.56154	1.55962
						1.44913	1.51857	1.44105	1.49338
						1.52185	1.53299	1.55673	1.70669
						1.48071	1.56198	1.48177	1.61044
						1.50589	1.49865	1.64603	1.52591
						1.48805	1.429	1.45164	1.54734
						1.5472	1.56821	1.49745	1.46623
						1.46373	1.5304	1.48683	1.54781
						1.70613	1.43361	1.58712	1.61632
						1.59285	1.44889	1.45868	1.57661
						1.50249	1.50382	1.501	1.49121
						1.51961	1.49761	1.521	1.57728
						1.50807	1.48129	1.49574	1.74539
						1.53683	1.51247	1.50602	1.60688
						1.55445	1.46353	1.54972	1.53574
						1.56424	1.40572	1.49298	1.59241
						1.47542	1.61353	1.52597	1.42244
						1.57055	1.46153	1.67477	1.356
						1.53343	1.56546	1.58149	1.53771
						1.57078	1.51726	1.62629	1.53163
						1.51116	1.46109	1.50144	1.47165
						1.56668	1.52243	1.56394	1.61431
						1.48118	1.54048	1.58331	1.47098
						1.5202	1.48217	1.51757	1.64402
						1.42649	1.53502	1.58801	1.51408
						1.62008	1.5291	1.44518	1.48792
						1.51517	1.43678	1.56337	1.40364
						1.47393	1.29985	1.53384	1.54023
						1.51082	1.50181	1.63743	1.43757
						1.52174	1.61076	1.53985	1.61377
						1.42595	1.38279	1.51521	1.64285
						1.48148	1.52451	1.52914	1.582
						1.45503	1.52715	1.56284	1.51984
						1.54547	1.51277	1.46562	1.54244
						1.59084	1.51199	1.51727	1.55125
						1.50979	1.54906	1.44489	1.55771
						1.5115	1.78424	1.5813	1.4277
						1.55962	1.51407	1.80272	1.45263
						1.51555	1.47891	1.63817	1.63258
						1.49141	1.51524	1.44403	1.60833
						1.54681	1.44438	1.51921	1.53741
						1.45364	1.49229	1.57059	1.56439
						1.47718	1.46631	1.49635	1.52684
						1.43346	1.46016	1.45993	1.54436
						1.53633	1.44337	1.58724	1.64966
						1.52178	1.45562	1.49647	1.4944
						1.55843	1.45635	1.56022	1.54651
						1.48256	1.6413	1.48072	1.47562
						1.46418	1.54496	1.5743	1.49793
						1.53674	1.52759	1.52908	1.48018
						1.56088	1.59289	1.45869	1.50797
						1.53195	1.51253	1.44345	1.6597
						1.54131	1.49508	1.5193	1.59904
						1.54614	1.64547	1.52171	1.6059
						1.55705	1.52371	1.44178	1.49458
						1.50087	1.46765	1.5992	1.51033
						1.52873	1.48818	1.58582	1.5486
						1.56789	1.50351	1.50147	1.51734
						1.54182	1.42414	1.52276	1.55104
						1.49055	1.51301	1.77376	1.45773
						1.55899	1.40857	1.45022	1.5196
						1.46463	1.55586	1.44688	1.48552
						1.51501	1.54101	1.4686	1.56117
						1.44861	1.54065	1.49996	1.52443
						1.50297	1.54734	1.64198	1.56838
						1.54915	1.52012	1.48565	1.60233
						1.47598	1.54224	1.45109	1.50564
						1.45364	1.48451	1.54113	1.69204
						1.59362	1.53759	1.52942	1.56177
						1.48075	1.5053	1.56509	1.46838
						1.53389	1.43662	1.48299	1.5574
						1.52201	1.51276	1.58706	1.60136
						1.49521	1.77245	1.44898	1.51513
						1.4767	1.49715	1.55164	1.49819
						1.48455	1.43381	1.5144	1.59869
						1.49402	1.5258	1.52101	1.49947
						1.51301	1.47527	1.62874	1.46368
						1.5271	1.50011	1.57727	1.5518
						1.44319	1.49351	1.54505	1.54742
						1.47795	1.45319	1.61336	1.5116
						1.52751	1.51991	1.52997	1.49152
						1.62234	1.52107	1.6559	1.47699
						1.54602	1.56905	1.44363	1.52626
						1.51819	1.50108	1.50783	1.52181
						1.51282	1.53131	1.51886	1.45821
						1.5136	1.45844	1.5514	1.72825
						1.48654	1.56404	1.58233	1.45564
						1.52225	1.43213	1.44113	1.5412
						1.51296	1.52632	1.51973	1.48463
						1.4764	1.5582	1.6204	1.45056
						1.51497	1.50109	1.4313	1.50547
						1.53944	1.50875	1.53333	1.52371
						1.50284	1.48555	1.57585	1.45137
						1.56104	1.52601	1.57032	1.57016
						1.54816	1.59384	1.42337	1.45035
						1.46752	1.5257	1.60277	1.41839
						1.5341	1.61305	1.56152	1.55205
						1.54624	1.60457	1.50284	1.57946
						1.52112	1.5134	1.53194	1.63308
						1.51496	1.44734	1.56136	1.56456
						1.58389	1.4893	1.45375	1.53189
						1.53614	1.51639	1.4923	1.5937
						1.46644	1.52414	1.48096	1.46327
						1.52623	1.54058	1.49462	1.56527
						1.48802	1.75407	1.49334	1.47912
						1.71259	1.4845	1.54163	1.52494
						1.42944	1.56121	1.58464	1.53449
						1.5084	1.52514	1.42642	1.55618
						1.4836	1.55184	1.50753	1.53998
						1.47443	1.53715	1.53139	1.51326
						1.5416	1.49134	1.54062	1.68612
						1.49472	1.50086	1.65585	1.97612
						1.56099	1.50432	1.52082	1.62168
						1.50586	1.58409	1.50901	1.47518
						1.47638	1.54875	1.43522	1.67925
						1.47637	1.46868	1.41469	1.39128
						1.51461	1.57116	1.51346	1.67589
						1.50703	1.78173	1.47993	1.55999
						1.57988	1.46166	1.54848	1.51892
						1.5085	1.51877	1.46628	1.65521
						1.64809	1.49054	1.48988	1.53083
						1.46747	1.4812	1.54133	1.43302
						1.49996	1.46918	1.5368	1.49477
						1.53416	1.60453	1.37508	1.46745
						1.48878	1.47284	1.56782	1.61793
						1.43037	1.74751	1.54003	1.56906
						1.50169	1.56074	1.51516	1.46529
						1.54755	1.5747	1.45526	1.47757
						1.42513	1.493	1.6234	1.63752
						1.52995	1.47012	1.54406	1.53788
						1.4174	1.51796	1.68525	1.58014
						1.55511	1.48234	1.52995	1.54491
						1.45889	1.52503	1.51462	1.60392
						1.50352	1.47729	1.47787	1.46096
						1.4724	1.51676	1.57701	1.56839
						1.49976	1.52683	1.54446	1.54882
						1.46412	1.50492	1.51991	1.59086
						1.47405	1.47847	1.5367	1.56111
						1.49629	1.49287	1.52118	1.47029
						1.46962	1.51447	1.52344	1.61532
						1.47533	1.54764	1.51638	1.66159
						1.4789	1.52075	1.53042	1.78602
						1.42465	1.48802	1.49735	1.63097
						1.49588	1.55185	1.73265	1.61365
						1.45336	1.55837	1.8667	1.56642
						1.66129	1.50682	1.58871	1.4686
						1.50145	1.48257	1.59216	1.52225
						1.47292	1.70814	1.35935	1.66933
						1.5346	1.58901	1.49474	1.58961
						1.54701	1.59744	1.46496	1.61523
						1.56112	1.54547	1.5598	1.56156
						1.52036	1.45422	1.46398	1.39144
						1.43158	1.54578	1.54142	1.59465
						1.57418	1.49507	1.49055	1.56195
						1.50477	1.53326	1.52362	1.76135
						1.52488	1.53222	1.50999	1.52085
						1.51499	1.51911	1.51415	1.54835
						1.63428	1.54592	1.56828	1.57202
						1.5126	1.57264	1.46838	1.54472
						1.53266	1.57132	1.43451	1.47902
						1.64859	1.58879	1.52913	1.47746
						1.52695	1.55771	1.43067	1.40621
						1.6015	1.48574	1.45374	1.64929
						1.49642	1.48623	1.486	1.56051
						1.46286	1.63353	1.46355	1.53663
						1.56347	1.51415	1.49729	1.67533
						1.54595	1.4739	1.57686	1.47594
						1.44674	1.65127	1.5305	1.46587
						1.51071	1.49827	1.54945	1.4739
						1.51392	1.45974	1.54551	1.53168
						1.66083	1.43627	1.50932	1.50997
						1.45028	1.48917	1.49746	1.65435
						1.53518	1.52371	1.50656	1.42616
						1.55194	1.75205	1.48497	1.55868
						1.45659	1.44993	1.54	1.45249
						1.53967	1.52458	1.45114	1.43247
						1.50259	1.43333	1.47584	1.52706
						1.48185	1.46882	1.48328	1.50716
						1.52816	1.48726	1.55704	1.47386
						1.42972	1.50733	1.54299	1.46701
						1.52655	1.55075	1.47388	1.52738
						1.58186	1.49331	1.51015	1.5356
						1.56255	1.5173	1.54989	1.55955
						1.50362	1.48488	1.53232	1.79923
						1.48452	1.47847	1.47427	1.56719
						1.66169	1.52669	1.55422	1.62169
						1.58146	1.59795	1.47937	1.44479
						1.49514	1.50174	1.61173	1.5137
						1.51185	1.51291	1.57225	1.40406
						1.5084	1.63453	1.54177	1.59376
						1.51007	1.50974	1.60471	1.63359
						1.49529	1.57598	1.53474	1.66506
						1.48557	1.53469	1.47124	1.52603
						1.53216	1.54547	1.65548	1.83264
						1.53066	1.50803	1.55128	1.46452
						1.71157	1.49583	1.68761	1.46082
						1.52205	1.54628	1.57024	1.62333
						1.48758	1.4942	1.54889	1.45105
						1.5201	1.45402	1.74167	1.59124
						1.49767	1.64308	1.4636	1.50807
						1.60395	1.69874	1.60193	1.5968
						1.51022	1.49305	1.46429	1.81137
						1.46613	1.7168	1.43581	1.47797
						1.43138	1.58166	1.5046	1.54941
						1.49891	1.70384	1.47747	1.50524
						1.55499	1.64243	1.50595	1.49456
						1.55469	1.50722	1.54405	1.52501
						1.5211	1.59318	1.56952	1.69672
						1.45336	1.43938	1.47422	1.47617
						1.47217	1.4623	1.45733	1.59474
						1.42216	1.48704	1.50464	1.50018
						1.50038	1.45104	1.49876	1.45891
						1.53817	1.51042	1.54672	1.51924
						1.56252	1.62904	1.57187	1.52463
						1.55809	1.48527	1.53946	1.50291
						1.46726	1.76106	1.48526	1.547
						1.48857	1.49788	1.56401	1.47108
						1.54659	1.50211	1.46767	1.66016
						1.44154	1.56957	1.50323	1.47736
						1.6172	1.46195	1.47908	1.43659
						1.55804	1.56231	1.61384	1.62454
						1.59177	1.48214	1.49692	1.45468
						1.47184	1.47062	1.57907	1.58928
						1.4756	1.58798	1.47196	1.53967
						1.45028	1.5264	1.66208	1.49664
						1.52933	1.58401	1.66306	1.59351
						1.47046	1.50645	1.53831	1.52264
						1.53523	1.50121	1.5348	1.52
						1.52631	1.49862	1.63267	1.61049
						1.57057	1.50852	1.51286	1.59076
						1.4761	1.48211	1.46021	1.53531
						1.53734	1.45985	1.51459	1.59241
						1.5734	1.47346	1.59929	1.46339
						1.53366	1.57455	1.52511	1.46661
						1.47568	1.51262	1.64564	1.46748
						1.50885	1.60242	1.47875	1.51984
						1.57008	1.57002	1.52181	1.64861
						1.53318	1.55123	1.46997	1.52971
						1.5259	1.56789	1.58029	1.50357
						1.57708	1.58673	1.42314	1.4666
						1.53681	1.52108	1.49181	1.465
						1.61228	1.47464	1.55424	1.56968
						1.63817	1.58111	1.62278	1.48218
						1.56237	1.4127	1.66695	1.55465
						1.47987	1.52454	1.47734	1.46643
						1.50879	1.52119	1.49312	1.46544
						1.51512	1.56337	1.50202	1.57916
						1.57488	1.5588	1.53606	1.28963
						1.55966	1.48773	1.57691	1.5684
						1.49916	1.49171	1.48634	1.65768
						1.53279	1.55741	1.50851	1.61311
						1.49528	1.39681	1.50115	1.60595
						1.57123	1.47275	1.65279	1.5344
						1.49499	1.43753	1.47014	1.67022
						1.60478	1.54271	1.49453	1.63074
						1.49385	1.39709	1.48484	1.45169
						1.49212	1.61972	1.45249	1.59184
						1.48494	1.5086	1.78273	1.51952
						1.42582	1.50426	1.53306	1.62272
						1.48324	1.44993	1.49521	1.51737
						1.53752	1.48885	1.56425	1.47801
						1.47548	1.49008	1.58858	1.6242
						1.5295	1.57461	1.58361	1.55626
						1.49864	1.58912	1.57989	1.51785
						1.5161	1.42719	1.56842	1.49086
						1.5181	1.4878	1.53805	1.55019
						1.53416	1.66338	1.5345	1.64141
						1.59593	1.45828	1.67616	1.48542
						1.49306	1.57363	1.50558	1.5002
						1.52577	1.48652	1.57925	1.55405
						1.55461	1.46306	1.52938	1.50184
						1.56729	1.4571	1.46329	1.53772
						1.5112	1.49396	1.49945	1.50211
						1.37972	1.54707	1.56811	1.47922
						1.44166	1.53245	1.45074	1.50972
						1.55066	1.60169	1.50236	1.65901
						1.50191	1.46563	1.54395	1.51854
						1.55879	1.50777	1.63416	1.53735
						1.47011	1.48154	1.49715	1.5478
						1.54369	1.46169	1.55221	1.50712
						1.55905	1.54356	1.48796	1.50946
						1.45647	1.49708	1.48533	1.46873
						1.49227	1.42135	1.56149	1.4449
						1.53318	1.56143	1.59829	1.47558
						1.48845	1.49487	1.46524	1.57174
						1.48191	1.48399	1.53927	1.59729
						1.62291	1.51374	1.53684	1.53413
						1.54568	1.48834	1.6477	1.53502
						1.48299	1.57472	1.52819	1.52151
						1.56425	1.47656	1.60742	1.52244
						1.50772	1.44738	1.49743	1.49066
						1.58322	1.41901	1.54024	1.54477
						1.46325	1.62268	1.48859	1.49764
						1.6237	1.50574	1.52146	1.47187
						1.55396	1.48582	1.52185	1.37686
						1.57931	1.51962	1.48206	1.57784
						1.52429	1.53653	1.45933	1.49059
						1.5457	1.51517	1.5069	1.63974
						1.53029	1.54838	1.49562	1.50129
						1.47441	1.56163	1.42226	1.65003
						1.47094	1.49817	1.34341	1.49016
						1.55105	1.56576	1.53156	1.70951
						1.50111	1.55505	1.53074	1.62272
						1.52309	1.54213	1.44122	1.58454
						1.54034	1.50584	1.67674	1.48318
						1.57715	1.54262	1.56612	1.61214
						1.59399	1.51541	1.53079	1.51008
						1.46353	1.5426	1.68061	1.47933
						1.4527	1.54013	1.5083	1.53125
						1.59481	1.51381	1.51538	1.55389
						1.49592	1.5254	1.53243	1.56155
						1.4594	1.6751	1.53029	1.57419
						1.57837	1.54171	1.78863	1.44694
						1.47619	1.51219	1.47773	1.49628
						1.49469	1.4683	1.57811	1.57886
						1.53643	1.58602	1.46245	1.49454
						1.5436	1.55533	1.58069	1.66754
						1.53578	1.54372	1.45895	1.44145
						1.53086	1.40616	1.47739	1.40029
						1.46933	1.58824	1.69456	1.53958
						1.55889	1.42975	1.58509	1.59632
						1.59673	1.54287	1.57106	1.56148
						1.4723	1.50624	1.48978	1.51547
						1.54017	1.45594	1.51078	1.53115
						1.57998	1.55987	1.51751	1.64152
						1.58844	1.57396	1.49474	1.45519
						1.4853	1.59436	1.5219	1.43549
						1.53348	1.45195	1.48539	1.63516
						1.4845	1.51	1.53624	1.36955
						1.60087	1.50871	1.55856	1.65805
						1.43934	1.53275	1.49414	1.49789
						1.47995	1.52152	1.50315	1.61647
						1.4486	1.535	1.86308	1.41908
						1.53209	1.48632	1.49859	1.57229
						1.52373	1.6143	1.72359	1.4934
						1.47885	1.58346	1.51257	1.54928
						1.50287	1.51941	1.71151	1.61194
						1.47822	1.47625	1.45708	1.41477
						1.57056	1.44363	1.46379	1.52289
						1.43792	1.55485	1.4246	1.44024
						1.49137	1.59326	1.51949	1.70052
						1.45859	1.50993	1.45344	1.47354
						1.52299	1.47646	1.53408	1.44845
						1.57452	1.46309	1.56037	1.54435
						1.47453	1.51833	1.79507	1.4978
						1.53555	1.58853	1.51381	1.64178
						1.46727	1.55382	1.51381	1.4891
						1.56894	1.50238	1.50702	1.48733
						1.46431	1.56251	1.5939	1.56799
						1.55473	1.58803	1.48844	1.53245
						1.51517	1.58195	1.54286	1.56228
						1.52733	1.53784	1.52664	1.68494
						1.66505	1.64972	1.47317	1.56701
						1.52449	1.58726	1.51599	1.55656
						1.52276	1.51242	1.55618	1.46102
						1.52403	1.60475	1.44464	1.55551
						1.54079	1.76358	1.45368	1.80504
						1.46737	1.55829	1.68649	1.52539
						1.48412	1.5058	1.45648	1.61356
						1.58421	1.48083	1.5281	1.56361
						1.47976	1.6197	1.53536	1.55768
						1.45078	1.44491	1.52016	1.50503
						1.5965	1.48695	1.57518	1.49702
						1.51979	1.57688	1.39982	1.49017
						1.53095	1.61167	1.5673	1.60002
						1.54776	1.68372	1.52238	1.57345
						1.49005	1.48852	1.64732	1.53915
						1.50122	1.59541	1.46346	1.485
						1.47429	1.51656	1.48692	1.90658
						1.58426	1.5874	1.68018	1.47291
						1.50987	1.61682	1.5403	1.55182
						1.51162	1.54997	1.38696	1.53817
						1.50065	1.55895	1.54107	1.47758
						1.54621	1.49424	1.47248	1.50612
						1.51375	1.56104	1.49904	1.4027
						1.4794	1.501	1.52718	1.4194
						1.55897	1.55247	1.47575	1.54873
						1.46205	1.67164	1.55173	1.47668
						1.50056	1.58712	1.56357	1.51048
						1.51897	1.483	1.50068	1.55189
						1.57526	1.53209	1.49681	1.46535
						1.55957	1.57908	1.37411	1.7645
						1.50211	1.58034	1.45351	1.5369
						1.51364	1.62341	1.48441	1.51149
						1.52538	1.55973	1.40907	1.59715
						1.43923	1.62974	1.52665	1.7052
						1.47385	1.4983	1.42266	1.37386
						1.47446	1.49903	1.57241	1.5566
						1.48347	1.57576	1.57325	1.51063
						1.58405	1.51474	1.46726	1.49218
						1.46135	1.6229	1.5338	1.48571
						1.53352	1.53397	1.64303	1.77224
						1.50545	1.61443	1.4992	1.54825
						1.45902	1.52441	1.45247	1.43159
						1.63481	1.57509	1.47777	1.39897
						1.52056	1.53253	1.58867	1.66947
						1.50075	1.63988	1.41294	1.42638
						1.53434	1.52045	1.47354	1.5431
						1.55275	1.54538	1.44007	1.87992
						1.54951	1.57962	1.42434	1.66723
						1.46771	1.57487	1.66927	1.48757
						1.5103	1.47603	1.49619	1.54513
						1.54372	1.54475	1.54408	1.58268
						1.43936	1.53296	1.48558	1.56949
						1.48924	1.6162	1.48611	1.73412
						1.5156	1.69071	1.47461	1.5974
						1.54538	1.5137	1.46219	1.55838
						1.43725	1.73492	1.78545	1.68175
						1.54247	1.56148	1.58819	1.55797
						1.55532	1.56862	1.53235	1.56619
						1.56764	1.52341	1.5419	1.60045
						1.48658	1.4516	1.51441	1.53214
						1.46955	1.66802	1.5678	1.66378
						1.51155	1.46779	1.53539	1.62074
						1.52695	1.55092	1.53421	1.51588
						1.5002	1.50286	1.54956	1.5303
						1.57633	1.3644	1.50022	1.49458
						1.46776	1.50598	1.53887	1.55792
						1.50497	1.57367	1.60698	1.93879
						1.59007	1.51937	1.50331	1.50189
						1.509	1.64028	1.51112	1.65486
						1.50214	1.53007	1.49966	1.46251
						1.53741	1.64431	1.50503	1.44867
						1.52727	1.52723	1.47694	1.50887
						1.49662	1.52653	1.55267	1.6264
						1.54847	1.56022	1.45185	1.40069
						1.50993	1.5088	1.50753	1.54298
						1.51811	1.53299	1.4957	1.521
						1.46143	1.51898	1.50672	1.47751
						1.44455	1.48723	1.57603	1.60494
						1.49521	1.55183	1.63015	1.51603
						1.56095	1.52488	1.68821	1.62883
						1.62324	1.56491	1.55747	1.47303
						1.52177	1.53931	1.50432	1.51815
						1.53251	1.45814	1.52295	1.54055
						1.4908	1.61206	1.57434	1.58378
						1.52422	1.49304	1.51338	1.56811
						1.49611	1.46011	1.6496	1.52876
						1.53454	1.54509	1.66998	1.44947
						1.50517	1.66829	1.61125	1.57449
						1.65619	1.49081	1.32669	1.65839
						1.65337	1.44505	1.44214	1.47424
						1.57602	1.54677	1.50457	1.68461
						1.44413	1.56549	1.41691	1.67405
						1.53022	1.44472	1.50525	1.49821
						1.47149	1.46933	1.4618	1.42684
						1.58092	1.53338	1.50138	1.79644
						1.55092	1.4749	1.45726	1.56847
						1.56343	1.52352	1.55523	1.6561
						1.48483	1.42955	1.42336	1.5517
						1.56055	1.4777	1.55302	1.44959
						1.55858	1.44877	1.53863	1.5639
						1.51936	1.52917	1.49335	1.57243
						1.52313	1.47588	1.55281	1.50377
						1.52571	1.47504	1.50328	1.5718
						1.58238	1.4498	1.57515	1.51931
						1.51575	1.52253	1.49966	1.52735
						1.49705	1.46563	1.52059	1.54027
						1.55446	1.55711	1.47384	1.51358
						1.54804	1.47681	1.56056	1.53383
						1.52323	1.51435	1.3206	1.52144
						1.55196	1.52848	1.4508	1.52454
						1.50564	1.58902	1.44347	1.38862
						1.53012	1.55089	1.57349	1.42385
						1.49546	1.5654	1.46828	1.80184
						1.57709	1.79331	1.53896	1.54364
						1.496	1.54387	1.4232	1.38768
						1.49561	1.4428	1.54531	1.49369
						1.49678	1.58894	1.55634	1.5466
						1.52943	1.57121	1.44967	1.51097
						1.48547	1.52941	1.52856	1.55105
						1.60448	1.52562	1.56053	1.61841
						1.5083	1.71613	1.50699	1.50061
						1.50385	1.53743	1.54825	1.48371
						1.56978	1.49043	1.53079	1.58823
						1.6195	1.49005	1.54251	1.55347
						1.472	1.45719	1.52709	1.41768
						1.42941	1.57481	1.46387	1.62046
						1.60641	1.52919	1.55579	1.43707
						1.54568	1.52395	1.52752	1.4642
						1.44045	1.54443	1.43834	1.52886
						1.54595	1.37551	1.63604	1.46727
						1.49467	1.5183	1.56792	1.53214
						1.5013	1.41605	1.62966	1.40694
						1.47935	1.51874	1.53597	1.52068
						1.62669	1.52292	1.43889	1.61924
						1.47148	1.53404	1.582	1.81558
						1.49115	1.49753	1.76224	1.63672
						1.63764	1.49021	1.55823	1.47136
						1.50922	1.47626	1.55323	1.57228
						1.50032	1.5487	1.46894	1.59277
						1.56011	1.44916	1.57934	1.58367
						1.56735	1.67997	1.59113	1.64252
						1.53114	1.50072	1.49712	1.7917
						1.51783	1.42681	1.54909	1.43
						1.3786	1.52611	1.48376	1.58408
						1.54526	1.50883	1.47423	1.63205
						1.52317	1.54535	1.47549	1.52422
						1.54433	1.53129	1.5133	1.52596
						1.48236	1.58843	1.55649	1.58962
						1.40764	1.50421	1.51975	1.55101
						1.53184	1.48631	1.68797	1.55407
						1.52594	1.47252	1.43501	1.51583
						1.57496	1.65009	1.58921	1.50748
						1.60011	1.54305	1.59896	1.55314
						1.55098	1.50837	1.45733	1.57284
						1.54815	1.45374	1.62659	1.52752
						1.55022	1.44584	1.49299	1.66779
						1.49378	1.53145	1.53638	1.38571
						1.49954	1.54033	1.70976	1.55006
						1.49782	1.54486	1.4411	1.57732
						1.47818	1.53174	1.45385	1.61749
						1.52565	1.46957	1.51852	1.46153
						1.52539	1.54302	1.49236	1.47454
						1.52936	1.51623	1.45517	1.56422
						1.46172	1.55397	1.58433	1.514
						1.526	1.54062	1.46212	1.5304
						1.5032	1.54721	1.58655	1.4989
						1.4359	1.50174	1.48456	1.4683
						1.55534	1.45665	1.47449	1.44849
						1.581	1.50137	1.47196	1.57831
						1.4975	1.57971	1.54318	1.54993
						1.68828	1.54728	1.54718	1.53657
						1.53843	1.42112	1.42189	1.59714
						1.5115	1.52609	1.40626	1.42926
						1.46009	1.54347	1.55951	1.50486
						1.54471	1.44711	1.56157	1.53663
						1.61593	1.49415	1.66143	1.56649
						1.57385	1.61639	1.59734	1.46211
						1.56395	1.5276	1.57286	1.31868
						1.5047	1.44891	1.55014	1.45899
						1.52593	1.54789	1.55291	1.80155
						1.49925	1.51233	1.56255	1.51782
						1.55601	1.57086	1.68262	1.59782
						1.55269	1.46293	1.51872	1.63973
						1.52343	1.48055	1.46699	1.58223
						1.54061	1.48245	1.56211	1.49157
						1.47605	1.66789	1.60607	1.64964
						1.50764	1.49533	1.65164	1.54651
						1.48917	1.49126	1.46227	1.5454
						1.51497	1.45917	1.56289	1.60679
						1.61163	1.44959	1.44125	1.55073
						1.48486	1.50702	1.59363	1.64588
						1.54566	1.57338	1.45434	1.64797
						1.46254	1.4457	1.46798	1.57626
						1.47028	1.484	1.5194	1.6091
						1.46812	1.58794	1.7395	1.57637
						1.51656	1.52274	1.56887	1.60746
						1.49428	1.44453	1.49692	1.57326
						1.56313	1.44214	1.60155	1.29797
						1.57095	1.48945	1.39285	1.36613
						1.64503	1.44866	1.63957	1.54628
						1.45816	1.50695	1.56635	1.47597
						1.56995	1.47281	1.48637	1.46508
						1.57433	1.4891	1.59619	1.55114
						1.58042	1.57888	1.54811	1.55328
						1.52371	1.57368	1.64171	1.58474
						1.53915	1.52027	1.55998	1.52836
						1.55039	1.46477	1.63165	1.45533
						1.46793	1.53288	1.55037	1.48737
						1.55792	1.59882	1.56742	1.52353
						1.54509	1.5226	1.50129	1.53047
						1.49427	1.55094	1.51641	1.47512
						1.54265	1.66741	1.61304	1.57464
						1.53119	1.50182	1.55233	1.495
						1.48979	1.6353	1.42976	1.54982
						1.60314	1.61459	1.62511	1.6307
						1.49865	1.50654	1.4956	1.54431
						1.49061	1.5561	1.46822	1.50657
						1.52908	1.58593	1.46476	1.57066
						1.5197	1.54092	1.66847	1.53541
						1.5678	1.476	1.45881	1.5914
						1.51927	1.53793	1.53173	1.43514
						1.55348	1.51249	1.56173	1.48502
						1.54233	1.51647	1.60104	1.59959
						1.47247	1.48483	1.50097	1.55782
						1.55466	1.50053	1.51247	1.55505
						1.52059	1.55669	1.54989	1.49405
						1.4928	1.44955	1.54201	1.38738
						1.49007	1.51551	1.42896	1.44333
						1.48717	1.52797	1.59739	1.43119
						1.47045	1.50524	1.60693	1.54137
						1.49622	1.48253	1.53437	1.35903
						1.53874	1.57627	1.37069	1.49241
						1.5353	1.52568	1.57577	1.51294
						1.57927	1.5049	1.46835	1.47241
						1.541	1.56429	1.44546	1.55307
						1.46679	1.53775	1.50103	1.64083
						1.42948	1.51532	1.49029	1.47779
						1.52176	1.43279	1.52536	1.42192
						1.57444	1.60878	1.55299	1.51256
						1.53043	1.53012	1.52677	1.63493
						1.5555	1.45084	1.53639	1.46546
						1.4558	1.86746	1.4188	1.59016
						1.56476	1.50002	1.43752	1.43345
						1.5601	1.60589	1.61258	1.49737
						1.46507	1.61213	1.53167	1.51394
						1.52943	1.49989	1.51079	1.57532
						1.47829	1.54512	1.48548	1.49206
						1.48872	1.59102	1.8233	1.52818
						1.43135	1.45813	1.69372	1.60166
						1.45465	1.58908	1.56395	1.5608
						1.58315	1.5505	1.42349	1.49553
						1.49447	1.52812	1.56332	1.49706
						1.50904	1.55901	1.53092	1.66285
						1.54154	1.54467	1.54384	1.52763
						1.53556	1.55062	1.47705	1.63563
						1.54336	1.53374	1.65047	1.94902
						1.53551	1.59968	1.39429	1.45217
						1.49569	1.50554	1.6482	1.49256
						1.59312	1.50201	1.44108	1.59367
						1.48223	1.58725	1.51528	1.49487
						1.49261	1.54743	1.49745	1.43504
						1.50896	1.59989	1.54528	1.51616
						1.63998	1.54032	1.5028	1.6463
						1.41193	1.53689	1.4469	1.40435
						1.68963	1.53721	1.54787	1.57495
						1.48075	1.44543	1.64664	1.84241
						1.58999	1.50816	1.55519	1.42345
						1.50098	1.51112	1.70076	1.5018
						1.52677	1.44801	1.49177	1.54997
						1.54587	1.5633	1.59476	1.51221
						1.52872	1.52413	1.57536	1.60513
						1.44757	1.59228	1.51635	1.53204
						1.47985	1.4687	1.49798	1.57224
						1.50895	1.5311	1.68514	1.52378
						1.57137	1.49626	1.52683	1.48014
						1.4448	1.52558	1.54054	1.55432
						1.54494	1.54419	1.68042	1.53466
						1.60752	1.5079	1.48683	1.56157
						1.51179	1.49462	1.5168	1.53323
						1.49674	1.54248	1.5649	1.37857
						1.53963	1.51196	1.55333	1.68588
						1.54784	1.57894	1.46325	1.53109
						1.45552	1.49835	1.5034	1.44768
						1.44312	1.56077	1.6	1.61314
						1.5357	1.57565	1.60046	1.4521
						1.55864	1.51785	1.56934	1.45038
						1.46313	1.51479	1.53882	1.46968
						1.51794	1.61408	1.53699	1.53068
						1.4933	1.58817	1.50295	1.46612
						1.5689	1.49157	1.45896	1.76924
						1.55554	1.57537	1.5022	1.48028
						1.52059	1.54508	1.46143	1.53473
						1.67302	1.46249	1.45832	1.52274
						1.48959	1.53181	1.59011	1.63559
						1.5471	1.54704	1.52975	1.52476
						1.53969	1.51134	1.49896	1.39376
						1.52454	1.45838	1.55592	1.51797
						1.49111	1.52973	1.51948	1.57989
						1.52127	1.46704	1.53869	1.71171
						1.49367	1.46165	1.56953	1.56822
						1.48239	1.52224	1.52768	1.53958
						1.51889	1.52846	1.44199	1.43155
						1.53943	1.45323	1.5596	1.51175
						1.42285	1.49096	1.68591	1.64119
						1.4928	1.51293	1.48919	1.52177
						1.51517	1.542	1.48584	1.54112
						1.51085	1.4842	1.50661	1.56684
						1.50538	1.54361	1.54364	1.45644
						1.48808	1.47651	1.43995	1.51908
						1.49886	1.57603	1.55817	1.66369
						1.53064	1.53133	1.5339	1.4496
						1.53163	1.49692	1.51674	1.65958
						1.60614	1.48056	1.48011	1.53415
						1.5763	1.52132	1.51984	1.54798
						1.48497	1.59306	1.50715	1.52285
						1.631	1.58724	1.50501	1.59916
						1.4718	1.47932	1.44153	1.46378
						1.56582	1.66012	1.5106	1.46706
						1.52481	1.55654	1.5488	1.49312
						1.54407	1.68445	1.52363	1.4021
						1.48532	1.51307	1.57902	1.50741
						1.4379	1.4716	1.58991	1.56315
						1.59517	1.62097	1.60576	1.51262
						1.5269	1.57505	1.51119	1.55154
						1.7242	1.79599	1.53345	1.62531
						1.50195	1.4944	1.48661	1.40186
						1.5628	1.66178	1.45569	1.62641
						1.51461	1.71438	1.5425	1.50997
						1.58052	1.49364	1.46847	1.50728
						1.52311	1.52663	1.53879	1.62469
						1.47725	1.53331	1.48548	1.704
						1.51022	1.5517	1.65572	1.29554
						1.51529	1.49865	1.44784	1.69596
						1.48413	1.60615	1.4751	1.41692
						1.49296	1.52747	1.57276	1.52125
						1.45542	1.54106	1.55507	1.59701
						1.50503	1.55894	1.50742	1.53141
						1.55163	1.48659	1.51426	1.55878
						1.50722	1.54844	1.5683	1.51267
						1.46005	1.56884	1.62684	1.53052
						1.60834	1.58908	1.51572	1.56399
						1.52251	1.49246	1.51053	1.50395
						1.55923	1.5651	1.52549	1.4209
						1.51489	1.6486	1.43324	1.56506
						1.49035	1.47189	1.48165	1.53184
						1.58776	1.53153	1.52753	1.55875
						1.50394	1.40786	1.47515	1.66861
						1.47977	1.49878	1.58439	1.4751
						1.49644	1.5041	1.54688	1.49417
						1.59068	1.46199	1.54087	1.52272
						1.4762	1.53567	1.42794	1.45209
						1.44132	1.51058	1.61501	1.47951
						1.47752	1.54454	1.39005	1.63262
						1.51065	1.50988	1.44113	1.63257
						1.56087	1.51912	1.49423	1.49424
						1.53339	1.53072	1.46066	1.44489
						1.53312	1.58715	1.51466	1.62605
						1.47218	1.52254	1.57139	1.64495
						1.57333	1.52232	1.54572	1.49461
						1.48476	1.51124	1.53438	1.54375
						1.49737	1.54612	1.50433	1.47441
						1.54468	1.54296	1.52696	1.5154
						1.4229	1.56004	1.50174	1.60153
						1.49519	1.46692	1.55566	1.54614
						1.56571	1.55507	1.5342	1.39521
						1.50287	1.4681	1.51705	1.39682
						1.55366	1.56948	1.45851	1.43061
						1.40578	1.47885	1.52318	1.91537
						1.58311	1.51461	1.50943	1.51182
						1.51632	1.42362	1.44084	1.44757
						1.48084	1.43262	1.60025	1.42377
						1.56145	1.50461	1.45548	1.79415
						1.52893	1.46222	1.55382	1.38925
						1.53485	1.4757	1.50101	1.74234
						1.53054	1.47211	1.51595	1.49702
						1.58699	1.53978	1.4444	1.58467
						1.5359	1.56827	1.54497	1.48148
						1.55223	1.54675	1.55673	1.43764
						1.5311	1.48594	1.49015	1.46658
						1.48263	1.4876	1.57777	1.62158
						1.51068	1.53081	1.51737	1.46456
						1.7333	1.463	1.54618	1.5722
						1.47253	1.48021	1.54358	1.51451
						1.4692	1.54891	1.5079	1.49583
						1.48666	1.51371	1.61022	1.51005
						1.57966	1.53028	1.56007	1.45349
						1.48743	1.44481	1.49305	1.50752
						1.51681	1.45208	1.60096	1.57754
						1.48457	1.44806	1.45555	1.48179
						1.68885	1.55707	1.44586	1.75757
						1.51705	1.51823	1.63012	1.54216
						1.53459	1.50009	1.56195	1.54718
						1.51726	1.53228	1.5243	1.63901
						1.51226	1.51931	1.51535	1.57175
						1.71878	1.49608	1.41804	1.70912
						1.52785	1.46924	1.49291	1.56806
						1.45339	1.47947	1.48336	1.42255
						1.5483	1.51032	1.45755	1.58501
						1.5806	1.49321	1.72482	1.43031
						1.55457	1.52816	1.42007	1.50806
						1.5239	1.50758	1.68031	1.64474
						1.60255	1.50869	1.58629	1.60818
						1.47251	1.47228	1.52374	1.5204
						1.53445	1.56071	1.51737	1.48822
						1.43266	1.53437	1.5657	1.46526
						1.48491	1.52296	1.53635	1.50537
						1.53732	1.53836	1.5916	1.52032
						1.50699	1.47474	1.4689	1.65634
						1.57208	1.55062	1.5773	1.5735
						1.6602	1.47932	1.49601	1.76811
						1.50657	1.49405	1.52892	1.5216
						1.53949	1.57633	1.5313	1.50412
						1.55206	1.56959	1.49386	1.65737
						1.47128	1.52852	1.39217	1.42325
						1.50751	1.45018	1.64676	1.46577
						1.6362	1.50383	1.59823	1.57597
						1.46533	1.47425	1.48889	1.7063
						1.56604	1.49469	1.41657	1.50516
						1.54047	1.50128	1.54108	1.62094
						1.45304	1.49013	1.3847	1.56147
						1.49974	1.51871	1.57667	1.50009
						1.47523	1.5266	1.46223	1.44019
						1.52426	1.62236	1.45102	1.46417
						1.59554	1.5409	1.66405	1.43289
						1.64197	1.49794	1.54363	1.6963
						1.49363	1.56654	1.55639	1.75232
						1.53766	1.55803	1.61507	1.511
						1.44809	1.53689	1.5278	1.58532
						1.54977	1.48391	1.52314	1.65141
						1.54645	1.55339	1.57941	1.58004
						1.48286	1.54034	1.52974	1.43498
						1.52772	1.54968	1.58439	1.4918
						1.42371	1.57324	1.49882	1.51033
						1.61948	1.52786	1.45045	1.67815
						1.5669	1.51995	1.61901	1.53097
						1.53205	1.46386	1.39342	1.44564
						1.46826	1.40877	1.6134	1.55134
						1.6024	1.44453	1.67485	1.35163
						1.48076	1.45166	1.51301	1.5897
						1.57788	1.42872	1.46564	1.58756
						1.49848	1.57765	1.5599	1.65224
						1.49846	1.30779	1.61109	1.64131
						1.69165	1.33445	1.47782	1.76231
						1.52319	1.52124	1.56934	1.6037
						1.53145	1.5366	1.72668	1.43785
						1.54397	1.56911	1.64591	1.46806
						1.57512	1.52942	1.44316	1.61278
						1.6496	1.53406	1.42382	1.62586
						1.51876	1.60079	1.54154	1.55635
						1.47384	1.30855	1.56795	1.46226
						1.44356	1.49204	1.63681	1.67835
						1.51901	1.49879	1.44786	1.58877
						1.51235	1.56279	1.40909	1.58838
						1.60616	1.66899	1.59513	1.47051
						1.45283	1.58047	1.56928	1.48364
						1.50155	1.6136	1.62535	1.52071
						1.49319	1.67549	1.48067	1.48818
						1.44275	1.66132	1.57127	1.43486
						1.47535	1.49714	1.51608	1.51167
						1.5031	1.36962	1.57964	1.49524
						1.59135	1.49549	1.55963	1.50733
						1.45807	1.5153	1.52371	1.53228
						1.5311	1.49977	1.51603	1.41793
						1.58842	1.43494	1.50747	1.60125
						1.5333	1.60296	1.53747	1.61685
						1.52476	1.52399	1.51804	1.54445
						1.59118	1.36904	1.49768	1.49621
						1.46638	1.58029	1.47453	1.65282
						1.44258	1.48488	1.47282	1.56397
						1.55273	1.71491	1.4097	1.44604
						1.54202	1.55549	1.69842	1.45815
						1.5224	1.4883	1.3723	1.46484
						1.53765	1.5047	1.51996	1.49706
						1.49086	1.46055	1.56434	1.47914
						1.54536	1.48579	1.43651	1.46363
						1.59195	1.52006	1.54408	1.41113
						1.48466	1.66477	1.45808	1.49587
						1.52435	1.54712	1.5019	1.47365
						1.4971	1.46225	1.51724	1.55101
						1.45481	1.49794	1.5288	1.49093
						1.46679	1.48938	1.52864	1.59713
						1.45795	1.52999	1.43689	1.6238
						1.48629	1.56688	1.55303	1.53181
						1.6056	1.58255	1.53727	1.50828
						1.55842	1.55808	1.52933	1.56247
						1.53611	1.52298	1.52269	1.44374
						1.42971	1.53434	1.50721	1.43662
						1.57268	1.48711	1.54691	1.56986
						1.5404	1.41376	1.54419	1.72204
						1.51329	1.58251	1.52958	1.61692
						1.50387	1.46706	1.51439	1.47753
						1.49849	1.54099	1.47442	1.42016
						1.55881	1.518	1.40627	1.94028
						1.52514	1.52259	1.46631	1.52649
						1.54474	1.49054	1.42266	1.81565
						1.56376	1.47749	1.5751	1.48359
						1.48674	1.52965	1.45366	1.65252
						1.55616	1.60555	1.46682	1.47227
						1.50447	1.5245	1.45565	1.50103
						1.57329	1.4995	1.6366	1.55397
						1.60772	1.53814	1.4564	1.50648
						1.48828	1.47167	1.4529	1.47547
						1.55878	1.61568	1.57357	1.465
						1.52215	1.53322	1.50608	1.44253
						1.51664	1.62865	1.48491	1.52915
						1.54619	1.5476	1.58864	1.5183
						1.44902	1.57042	1.50239	1.67744
						1.52172	1.51613	1.50787	1.48194
						1.48489	1.51773	1.54938	1.54975
						1.53946	1.46504	1.46679	1.3966
						1.57873	1.51289	1.50372	1.63645
						1.49232	1.51844	1.45476	1.42756
						1.45459	1.42709	1.54405	1.50215
						1.54978	1.54791	1.58098	1.51514
						1.50134	1.61904	1.5792	1.55059
						1.43445	1.42843	1.44862	1.57565
						1.52892	1.54811	1.49974	1.53579
						1.49062	1.44929	1.5549	1.62986
						1.52168	1.54146	1.61347	1.5903
						1.54079	1.66423	1.54795	1.50757
						1.59687	1.52148	1.58825	1.50879
						1.50192	1.51729	1.43631	1.52427
						1.50262	1.50179	1.52633	1.52702
						1.47522	1.49947	1.4879	1.58611
						1.51716	1.50863	1.51974	1.66567
						1.49559	1.55479	1.48057	1.54441
						1.46048	1.51622	1.50938	1.50865
						1.51185	1.47235	1.40514	1.58189
						1.58909	1.53848	1.52352	1.53631
						1.4637	1.5398	1.66575	1.5465
						1.55322	1.57764	1.54001	1.51234
						1.58012	1.50312	1.48913	1.47366
						1.59926	1.50556	1.59153	1.63079
						1.53298	1.5394	1.4724	1.60493
						1.54276	1.54357	1.47367	1.47754
						1.46929	1.45552	1.47928	1.57328
						1.45811	1.53162	1.51246	1.47432
						1.7178	1.78329	1.51029	1.43296
						1.47768	1.54596	1.55136	1.56536
						1.61602	1.53254	1.52323	1.94927
						1.42283	1.58485	1.58606	1.45327
						1.48592	1.77866	1.54872	1.49983
						1.5619	1.47346	1.53843	1.61135
						1.52986	1.54244	1.4573	1.48859
						1.51725	1.77621	1.7913	1.55506
						1.54669	1.66087	1.54907	1.56001
						1.52311	1.57172	1.49506	1.63236
						1.45327	1.4665	1.44876	1.48078
						1.46336	1.45361	1.45131	1.49174
						1.60822	1.64136	1.55595	1.55342
						1.6264	1.6335	1.53761	1.50256
						1.51896	1.5566	1.43075	1.51096
						1.55953	1.83413	1.56331	1.53851
						1.54749	1.57437	1.4847	1.44564
						1.57696	1.52387	1.43142	1.52554
						1.38906	1.55083	1.54843	1.50751
						1.45996	1.49244	1.57348	1.4823
						1.52597	1.49315	1.53052	1.63566
						1.52261	1.53984	1.47244	1.56382
						1.45429	1.47968	1.60673	1.45498
						1.4594	1.83722	1.52571	1.5717
						1.51418	1.45174	1.51256	1.47093
						1.42367	1.57492	1.50698	1.58709
						1.51596	1.4741	1.56027	1.63786
						1.68574	1.57771	1.47971	1.56917
						1.49466	1.48202	1.37982	1.48355
						1.51369	1.52882	1.55788	1.5386
						1.44342	1.52201	1.48788	1.46942
						1.51645
						1.5042
						1.523
						1.5591
						1.5109
						1.54609
						1.60019
						1.55674
						1.65758
						1.54412
						1.54063
						1.54655
						1.50349
						1.46645
						1.55457
						1.68742
