# Supplementary material for: Uncertainty-driven dynamics for active learning of interatomic potentials
Source: Nat Comput Sci. 2023 Mar 6;3(3):230–9. doi: 10.1038/s43588-023-00406-5 (PMC10766548; doi:10.1038/s43588-023-00406-5)
Supplement: Supplementary file 5 — Statistical source data for Fig. 4. [file 43588_2023_406_MOESM5_ESM.xlsx]

## Sheet: 4_b
H position X, Å	H position Y, Å	LogNorm(p)		atomic coordinate x	atomic coordinate y	atomic color
4	2.5	-1.34172		-2.41561	1.83252	Deepskyblue
3.94631	2.5	-1.35255		0	0.721144	Grey
3.89262	2.5	-1.38567		1.2529	-0.002217	Grey
3.83893	2.5	-1.4306		2.53015	0.798684	Grey
3.78523	2.5	-1.42747		2.57091	1.44663	Deepskyblue
3.73154	2.5	-1.44265		3.38981	0.130139	Deepskyblue
3.67785	2.5	-1.56542		2.57091	1.44663	Deepskyblue
3.62416	2.5	-1.81891		-1.19566	0.06602	Grey
3.57047	2.5	-2.03066		-2.52177	0.748137	Grey
3.51678	2.5	-2.01165		-3.09307	0.442734	Deepskyblue
3.46309	2.5	-1.89121		-3.09307	0.442734	Deepskyblue
3.4094	2.5	-1.84593		0.008831	1.80388	Deepskyblue
3.3557	2.5	-1.8514		1.29312	-1.23727	Red
3.30201	2.5	-1.87727		-1.28828	-1.25248	red
3.24832	2.5	-1.9298
3.19463	2.5	-2.00708
3.14094	2.5	-2.12484
3.08725	2.5	-2.2627
3.03356	2.5	-2.36633
2.97987	2.5	-2.42172
2.92617	2.5	-2.43609
2.87248	2.5	-2.41593
2.81879	2.5	-2.37956
2.7651	2.5	-2.33797
2.71141	2.5	-2.29562
2.65772	2.5	-2.25771
2.60403	2.5	-2.2262
2.55034	2.5	-2.19984
2.49664	2.5	-2.17821
2.44295	2.5	-2.16085
2.38926	2.5	-2.14733
2.33557	2.5	-2.13684
2.28188	2.5	-2.12776
2.22819	2.5	-2.12061
2.1745	2.5	-2.11427
2.12081	2.5	-2.1151
2.06711	2.5	-2.12895
2.01342	2.5	-2.15104
1.95973	2.5	-2.18372
1.90604	2.5	-2.24312
1.85235	2.5	-2.33138
1.79866	2.5	-2.44211
1.74497	2.5	-2.57387
1.69128	2.5	-2.65635
1.63758	2.5	-2.63519
1.58389	2.5	-2.507
1.5302	2.5	-2.33074
1.47651	2.5	-2.16778
1.42282	2.5	-2.04094
1.36913	2.5	-1.94838
1.31544	2.5	-1.88857
1.26174	2.5	-1.85315
1.20805	2.5	-1.82975
1.15436	2.5	-1.82362
1.10067	2.5	-1.84768
1.04698	2.5	-1.91
0.993289	2.5	-1.97955
0.939597	2.5	-2.02818
0.885906	2.5	-2.0786
0.832215	2.5	-2.13851
0.778523	2.5	-2.18871
0.724832	2.5	-2.22008
0.671141	2.5	-2.25598
0.61745	2.5	-2.29135
0.563758	2.5	-2.3087
0.510067	2.5	-2.27205
0.456376	2.5	-2.12765
0.402685	2.5	-1.89878
0.348993	2.5	-1.67914
0.295302	2.5	-1.53728
0.241611	2.5	-1.47173
0.187919	2.5	-1.49039
0.134228	2.5	-1.5365
0.0805369	2.5	-1.58032
0.0268456	2.5	-1.60297
-0.0268456	2.5	-1.60066
-0.0805369	2.5	-1.57532
-0.134228	2.5	-1.54044
-0.187919	2.5	-1.53253
-0.241611	2.5	-1.59621
-0.295302	2.5	-1.75741
-0.348993	2.5	-2.00749
-0.402685	2.5	-2.30106
-0.456376	2.5	-2.51717
-0.510067	2.5	-2.61408
-0.563758	2.5	-2.66308
-0.61745	2.5	-2.74376
-0.671141	2.5	-2.78899
-0.724832	2.5	-2.68156
-0.778523	2.5	-2.47633
-0.832215	2.5	-2.2883
-0.885906	2.5	-2.17555
-0.939597	2.5	-2.0955
-0.993289	2.5	-2.02726
-1.04698	2.5	-1.97477
-1.10067	2.5	-1.92225
-1.15436	2.5	-1.86869
-1.20805	2.5	-1.81923
-1.26174	2.5	-1.79094
-1.31544	2.5	-1.80827
-1.36913	2.5	-1.88921
-1.42282	2.5	-2.00945
-1.47651	2.5	-2.12747
-1.5302	2.5	-2.27983
-1.58389	2.5	-2.51962
-1.63758	2.5	-2.89208
-1.69128	2.5	-3.25083
-1.74497	2.5	-3.16846
-1.79866	2.5	-2.92505
-1.85235	2.5	-2.69919
-1.90604	2.5	-2.51588
-1.95973	2.5	-2.32637
-2.01342	2.5	-2.12573
-2.06711	2.5	-1.91831
-2.12081	2.5	-1.72285
-2.1745	2.5	-1.56267
-2.22819	2.5	-1.46242
-2.28188	2.5	-1.39729
-2.33557	2.5	-1.35787
-2.38926	2.5	-1.34073
-2.44295	2.5	-1.32635
-2.49664	2.5	-1.3277
-2.55034	2.5	-1.36339
-2.60403	2.5	-1.41726
-2.65772	2.5	-1.46664
-2.71141	2.5	-1.55775
-2.7651	2.5	-1.71595
-2.81879	2.5	-1.90857
-2.87248	2.5	-2.07846
-2.92617	2.5	-2.19722
-2.97987	2.5	-2.27511
-3.03356	2.5	-2.39703
-3.08725	2.5	-2.60982
-3.14094	2.5	-2.84107
-3.19463	2.5	-3.02913
-3.24832	2.5	-3.06117
-3.30201	2.5	-2.8817
-3.3557	2.5	-2.53554
-3.4094	2.5	-2.1978
-3.46309	2.5	-2.00532
-3.51678	2.5	-1.97378
-3.57047	2.5	-2.06522
-3.62416	2.5	-2.27099
-3.67785	2.5	-2.34152
-3.73154	2.5	-2.03967
-3.78523	2.5	-1.6379
-3.83893	2.5	-1.41515
-3.89262	2.5	-1.35482
-3.94631	2.5	-1.37287
-4	2.5	-1.41431
4	2.44944	-1.31166
3.94631	2.44944	-1.35724
3.89262	2.44944	-1.43255
3.83893	2.44944	-1.45332
3.78523	2.44944	-1.45653
3.73154	2.44944	-1.54311
3.67785	2.44944	-1.76616
3.62416	2.44944	-1.95961
3.57047	2.44944	-1.94134
3.51678	2.44944	-1.84198
3.46309	2.44944	-1.84355
3.4094	2.44944	-1.88148
3.3557	2.44944	-1.93805
3.30201	2.44944	-2.02153
3.24832	2.44944	-2.11568
3.19463	2.44944	-2.25581
3.14094	2.44944	-2.40235
3.08725	2.44944	-2.50439
3.03356	2.44944	-2.55366
2.97987	2.44944	-2.56773
2.92617	2.44944	-2.55658
2.87248	2.44944	-2.52246
2.81879	2.44944	-2.47712
2.7651	2.44944	-2.43122
2.71141	2.44944	-2.38953
2.65772	2.44944	-2.35438
2.60403	2.44944	-2.3261
2.55034	2.44944	-2.30089
2.49664	2.44944	-2.27656
2.44295	2.44944	-2.25378
2.38926	2.44944	-2.23192
2.33557	2.44944	-2.21119
2.28188	2.44944	-2.1939
2.22819	2.44944	-2.17824
2.1745	2.44944	-2.16297
2.12081	2.44944	-2.13608
2.06711	2.44944	-2.10498
2.01342	2.44944	-2.08573
1.95973	2.44944	-2.09559
1.90604	2.44944	-2.13526
1.85235	2.44944	-2.19534
1.79866	2.44944	-2.27838
1.74497	2.44944	-2.37505
1.69128	2.44944	-2.4607
1.63758	2.44944	-2.53192
1.58389	2.44944	-2.54274
1.5302	2.44944	-2.46792
1.47651	2.44944	-2.32487
1.42282	2.44944	-2.17053
1.36913	2.44944	-2.04458
1.31544	2.44944	-1.96486
1.26174	2.44944	-1.90869
1.20805	2.44944	-1.86377
1.15436	2.44944	-1.83776
1.10067	2.44944	-1.84289
1.04698	2.44944	-1.87421
0.993289	2.44944	-1.91058
0.939597	2.44944	-1.96197
0.885906	2.44944	-2.04142
0.832215	2.44944	-2.13231
0.778523	2.44944	-2.2018
0.724832	2.44944	-2.21314
0.671141	2.44944	-2.22405
0.61745	2.44944	-2.25742
0.563758	2.44944	-2.2713
0.510067	2.44944	-2.23321
0.456376	2.44944	-2.10508
0.402685	2.44944	-1.91029
0.348993	2.44944	-1.72295
0.295302	2.44944	-1.59724
0.241611	2.44944	-1.5464
0.187919	2.44944	-1.54671
0.134228	2.44944	-1.56595
0.0805369	2.44944	-1.58885
0.0268456	2.44944	-1.60722
-0.0268456	2.44944	-1.61308
-0.0805369	2.44944	-1.61073
-0.134228	2.44944	-1.61334
-0.187919	2.44944	-1.6295
-0.241611	2.44944	-1.68765
-0.295302	2.44944	-1.83089
-0.348993	2.44944	-2.05617
-0.402685	2.44944	-2.32531
-0.456376	2.44944	-2.58116
-0.510067	2.44944	-2.73208
-0.563758	2.44944	-2.77084
-0.61745	2.44944	-2.80042
-0.671141	2.44944	-2.76989
-0.724832	2.44944	-2.66061
-0.778523	2.44944	-2.50919
-0.832215	2.44944	-2.38259
-0.885906	2.44944	-2.27179
-0.939597	2.44944	-2.19629
-0.993289	2.44944	-2.1196
-1.04698	2.44944	-2.06776
-1.10067	2.44944	-2.02767
-1.15436	2.44944	-2.00152
-1.20805	2.44944	-1.9878
-1.26174	2.44944	-1.98905
-1.31544	2.44944	-2.01806
-1.36913	2.44944	-2.08493
-1.42282	2.44944	-2.1652
-1.47651	2.44944	-2.27953
-1.5302	2.44944	-2.49447
-1.58389	2.44944	-2.8236
-1.63758	2.44944	-3.1652
-1.69128	2.44944	-3.28327
-1.74497	2.44944	-3.20997
-1.79866	2.44944	-3.05566
-1.85235	2.44944	-2.87229
-1.90604	2.44944	-2.66171
-1.95973	2.44944	-2.41726
-2.01342	2.44944	-2.18881
-2.06711	2.44944	-1.95728
-2.12081	2.44944	-1.76122
-2.1745	2.44944	-1.62281
-2.22819	2.44944	-1.53604
-2.28188	2.44944	-1.49258
-2.33557	2.44944	-1.46718
-2.38926	2.44944	-1.44199
-2.44295	2.44944	-1.40165
-2.49664	2.44944	-1.38322
-2.55034	2.44944	-1.41641
-2.60403	2.44944	-1.44277
-2.65772	2.44944	-1.5103
-2.71141	2.44944	-1.60465
-2.7651	2.44944	-1.70838
-2.81879	2.44944	-1.83868
-2.87248	2.44944	-1.96834
-2.92617	2.44944	-2.12219
-2.97987	2.44944	-2.22922
-3.03356	2.44944	-2.33771
-3.08725	2.44944	-2.51028
-3.14094	2.44944	-2.71219
-3.19463	2.44944	-2.88717
-3.24832	2.44944	-2.99695
-3.30201	2.44944	-3.0278
-3.3557	2.44944	-2.88019
-3.4094	2.44944	-2.53537
-3.46309	2.44944	-2.17175
-3.51678	2.44944	-1.97547
-3.57047	2.44944	-1.93959
-3.62416	2.44944	-2.0156
-3.67785	2.44944	-2.17621
-3.73154	2.44944	-2.13102
-3.78523	2.44944	-1.81591
-3.83893	2.44944	-1.5028
-3.89262	2.44944	-1.37237
-3.94631	2.44944	-1.35084
-4	2.44944	-1.37364
4	2.39888	-1.32538
3.94631	2.39888	-1.42626
3.89262	2.39888	-1.48561
3.83893	2.39888	-1.4864
3.78523	2.39888	-1.53896
3.73154	2.39888	-1.72015
3.67785	2.39888	-1.91339
3.62416	2.39888	-1.90689
3.57047	2.39888	-1.83135
3.51678	2.39888	-1.86982
3.46309	2.39888	-1.93327
3.4094	2.39888	-2.01712
3.3557	2.39888	-2.09965
3.30201	2.39888	-2.19626
3.24832	2.39888	-2.3504
3.19463	2.39888	-2.51382
3.14094	2.39888	-2.62843
3.08725	2.39888	-2.67885
3.03356	2.39888	-2.66666
2.97987	2.39888	-2.61112
2.92617	2.39888	-2.54679
2.87248	2.39888	-2.50425
2.81879	2.39888	-2.47985
2.7651	2.39888	-2.47029
2.71141	2.39888	-2.47116
2.65772	2.39888	-2.47238
2.60403	2.39888	-2.4677
2.55034	2.39888	-2.45339
2.49664	2.39888	-2.42674
2.44295	2.39888	-2.39156
2.38926	2.39888	-2.35071
2.33557	2.39888	-2.31327
2.28188	2.39888	-2.28416
2.22819	2.39888	-2.26327
2.1745	2.39888	-2.2329
2.12081	2.39888	-2.18707
2.06711	2.39888	-2.12632
2.01342	2.39888	-2.06607
1.95973	2.39888	-2.03111
1.90604	2.39888	-2.03967
1.85235	2.39888	-2.08675
1.79866	2.39888	-2.15324
1.74497	2.39888	-2.24246
1.69128	2.39888	-2.3277
1.63758	2.39888	-2.3924
1.58389	2.39888	-2.42556
1.5302	2.39888	-2.41287
1.47651	2.39888	-2.35266
1.42282	2.39888	-2.26167
1.36913	2.39888	-2.17538
1.31544	2.39888	-2.1122
1.26174	2.39888	-2.05255
1.20805	2.39888	-1.98177
1.15436	2.39888	-1.93625
1.10067	2.39888	-1.9282
1.04698	2.39888	-1.93515
0.993289	2.39888	-1.96254
0.939597	2.39888	-2.02626
0.885906	2.39888	-2.1075
0.832215	2.39888	-2.18238
0.778523	2.39888	-2.23543
0.724832	2.39888	-2.26168
0.671141	2.39888	-2.2788
0.61745	2.39888	-2.28966
0.563758	2.39888	-2.25785
0.510067	2.39888	-2.2188
0.456376	2.39888	-2.16125
0.402685	2.39888	-2.05616
0.348993	2.39888	-1.89643
0.295302	2.39888	-1.73729
0.241611	2.39888	-1.63166
0.187919	2.39888	-1.5774
0.134228	2.39888	-1.56056
0.0805369	2.39888	-1.56705
0.0268456	2.39888	-1.58078
-0.0268456	2.39888	-1.59852
-0.0805369	2.39888	-1.61985
-0.134228	2.39888	-1.66171
-0.187919	2.39888	-1.72451
-0.241611	2.39888	-1.81501
-0.295302	2.39888	-1.97205
-0.348993	2.39888	-2.17661
-0.402685	2.39888	-2.379
-0.456376	2.39888	-2.54033
-0.510067	2.39888	-2.68809
-0.563758	2.39888	-2.79303
-0.61745	2.39888	-2.87694
-0.671141	2.39888	-2.78763
-0.724832	2.39888	-2.62446
-0.778523	2.39888	-2.48296
-0.832215	2.39888	-2.39312
-0.885906	2.39888	-2.33869
-0.939597	2.39888	-2.28457
-0.993289	2.39888	-2.20978
-1.04698	2.39888	-2.14934
-1.10067	2.39888	-2.10137
-1.15436	2.39888	-2.07121
-1.20805	2.39888	-2.06721
-1.26174	2.39888	-2.09631
-1.31544	2.39888	-2.16342
-1.36913	2.39888	-2.27183
-1.42282	2.39888	-2.42396
-1.47651	2.39888	-2.62907
-1.5302	2.39888	-2.83723
-1.58389	2.39888	-3.00638
-1.63758	2.39888	-3.16365
-1.69128	2.39888	-3.27662
-1.74497	2.39888	-3.3655
-1.79866	2.39888	-3.27738
-1.85235	2.39888	-2.90364
-1.90604	2.39888	-2.58182
-1.95973	2.39888	-2.35403
-2.01342	2.39888	-2.14656
-2.06711	2.39888	-1.95033
-2.12081	2.39888	-1.78899
-2.1745	2.39888	-1.683
-2.22819	2.39888	-1.61054
-2.28188	2.39888	-1.59069
-2.33557	2.39888	-1.58143
-2.38926	2.39888	-1.55982
-2.44295	2.39888	-1.52953
-2.49664	2.39888	-1.5308
-2.55034	2.39888	-1.52013
-2.60403	2.39888	-1.4654
-2.65772	2.39888	-1.51759
-2.71141	2.39888	-1.59789
-2.7651	2.39888	-1.68638
-2.81879	2.39888	-1.79874
-2.87248	2.39888	-1.91808
-2.92617	2.39888	-2.04225
-2.97987	2.39888	-2.21027
-3.03356	2.39888	-2.3931
-3.08725	2.39888	-2.53397
-3.14094	2.39888	-2.65673
-3.19463	2.39888	-2.78711
-3.24832	2.39888	-2.87158
-3.30201	2.39888	-2.8788
-3.3557	2.39888	-2.87209
-3.4094	2.39888	-2.77621
-3.46309	2.39888	-2.49724
-3.51678	2.39888	-2.15721
-3.57047	2.39888	-1.95196
-3.62416	2.39888	-1.90462
-3.67785	2.39888	-1.95906
-3.73154	2.39888	-2.04219
-3.78523	2.39888	-1.91042
-3.83893	2.39888	-1.62085
-3.89262	2.39888	-1.41218
-3.94631	2.39888	-1.35708
-4	2.39888	-1.35325
4	2.34831	-1.40377
3.94631	2.34831	-1.51653
3.89262	2.34831	-1.53038
3.83893	2.34831	-1.55899
3.78523	2.34831	-1.69552
3.73154	2.34831	-1.89035
3.67785	2.34831	-1.90742
3.62416	2.34831	-1.84989
3.57047	2.34831	-1.90872
3.51678	2.34831	-1.99544
3.46309	2.34831	-2.07965
3.4094	2.34831	-2.13261
3.3557	2.34831	-2.23262
3.30201	2.34831	-2.398
3.24832	2.34831	-2.6034
3.19463	2.34831	-2.73591
3.14094	2.34831	-2.7009
3.08725	2.34831	-2.59991
3.03356	2.34831	-2.55415
2.97987	2.34831	-2.55967
2.92617	2.34831	-2.57197
2.87248	2.34831	-2.58919
2.81879	2.34831	-2.6097
2.7651	2.34831	-2.63775
2.71141	2.34831	-2.66911
2.65772	2.34831	-2.70407
2.60403	2.34831	-2.74361
2.55034	2.34831	-2.77945
2.49664	2.34831	-2.80003
2.44295	2.34831	-2.80066
2.38926	2.34831	-2.76519
2.33557	2.34831	-2.6893
2.28188	2.34831	-2.6024
2.22819	2.34831	-2.51338
2.1745	2.34831	-2.42794
2.12081	2.34831	-2.33105
2.06711	2.34831	-2.24057
2.01342	2.34831	-2.14903
1.95973	2.34831	-2.07089
1.90604	2.34831	-2.02876
1.85235	2.34831	-2.05179
1.79866	2.34831	-2.12154
1.74497	2.34831	-2.2239
1.69128	2.34831	-2.34184
1.63758	2.34831	-2.46184
1.58389	2.34831	-2.55942
1.5302	2.34831	-2.59539
1.47651	2.34831	-2.56885
1.42282	2.34831	-2.53343
1.36913	2.34831	-2.50804
1.31544	2.34831	-2.44953
1.26174	2.34831	-2.34545
1.20805	2.34831	-2.24478
1.15436	2.34831	-2.18425
1.10067	2.34831	-2.17385
1.04698	2.34831	-2.19177
0.993289	2.34831	-2.22961
0.939597	2.34831	-2.26311
0.885906	2.34831	-2.29498
0.832215	2.34831	-2.33599
0.778523	2.34831	-2.39226
0.724832	2.34831	-2.42597
0.671141	2.34831	-2.37164
0.61745	2.34831	-2.29628
0.563758	2.34831	-2.21851
0.510067	2.34831	-2.18329
0.456376	2.34831	-2.17032
0.402685	2.34831	-2.09333
0.348993	2.34831	-1.93266
0.295302	2.34831	-1.76293
0.241611	2.34831	-1.63647
0.187919	2.34831	-1.56926
0.134228	2.34831	-1.54202
0.0805369	2.34831	-1.53523
0.0268456	2.34831	-1.54018
-0.0268456	2.34831	-1.56136
-0.0805369	2.34831	-1.59183
-0.134228	2.34831	-1.63017
-0.187919	2.34831	-1.68304
-0.241611	2.34831	-1.76874
-0.295302	2.34831	-1.92914
-0.348993	2.34831	-2.11018
-0.402685	2.34831	-2.23368
-0.456376	2.34831	-2.35446
-0.510067	2.34831	-2.42905
-0.563758	2.34831	-2.51434
-0.61745	2.34831	-2.62918
-0.671141	2.34831	-2.64544
-0.724832	2.34831	-2.53408
-0.778523	2.34831	-2.41995
-0.832215	2.34831	-2.33432
-0.885906	2.34831	-2.28834
-0.939597	2.34831	-2.25985
-0.993289	2.34831	-2.20325
-1.04698	2.34831	-2.13957
-1.10067	2.34831	-2.09475
-1.15436	2.34831	-2.07741
-1.20805	2.34831	-2.09593
-1.26174	2.34831	-2.15505
-1.31544	2.34831	-2.26139
-1.36913	2.34831	-2.42124
-1.42282	2.34831	-2.62538
-1.47651	2.34831	-2.78244
-1.5302	2.34831	-2.92066
-1.58389	2.34831	-3.03047
-1.63758	2.34831	-3.22903
-1.69128	2.34831	-3.41233
-1.74497	2.34831	-3.43715
-1.79866	2.34831	-3.13539
-1.85235	2.34831	-2.68783
-1.90604	2.34831	-2.38864
-1.95973	2.34831	-2.18074
-2.01342	2.34831	-2.06037
-2.06711	2.34831	-1.95737
-2.12081	2.34831	-1.83167
-2.1745	2.34831	-1.7638
-2.22819	2.34831	-1.72939
-2.28188	2.34831	-1.71844
-2.33557	2.34831	-1.70634
-2.38926	2.34831	-1.69521
-2.44295	2.34831	-1.6796
-2.49664	2.34831	-1.62018
-2.55034	2.34831	-1.55444
-2.60403	2.34831	-1.4109
-2.65772	2.34831	-1.43758
-2.71141	2.34831	-1.52381
-2.7651	2.34831	-1.6153
-2.81879	2.34831	-1.67502
-2.87248	2.34831	-1.79325
-2.92617	2.34831	-1.95804
-2.97987	2.34831	-2.18886
-3.03356	2.34831	-2.45539
-3.08725	2.34831	-2.64956
-3.14094	2.34831	-2.69878
-3.19463	2.34831	-2.74927
-3.24832	2.34831	-2.82885
-3.30201	2.34831	-2.82583
-3.3557	2.34831	-2.76017
-3.4094	2.34831	-2.74193
-3.46309	2.34831	-2.66227
-3.51678	2.34831	-2.46321
-3.57047	2.34831	-2.15499
-3.62416	2.34831	-1.94154
-3.67785	2.34831	-1.88252
-3.73154	2.34831	-1.9142
-3.78523	2.34831	-1.91544
-3.83893	2.34831	-1.73076
-3.89262	2.34831	-1.48809
-3.94631	2.34831	-1.37625
-4	2.34831	-1.35679
4	2.29775	-1.53213
3.94631	2.29775	-1.57574
3.89262	2.29775	-1.59487
3.83893	2.29775	-1.68554
3.78523	2.29775	-1.88161
3.73154	2.29775	-1.93354
3.67785	2.29775	-1.88918
3.62416	2.29775	-1.94663
3.57047	2.29775	-2.0336
3.51678	2.29775	-2.09287
3.46309	2.29775	-2.11829
3.4094	2.29775	-2.21296
3.3557	2.29775	-2.39351
3.30201	2.29775	-2.63806
3.24832	2.29775	-2.76345
3.19463	2.29775	-2.6504
3.14094	2.29775	-2.55251
3.08725	2.29775	-2.55178
3.03356	2.29775	-2.59296
2.97987	2.29775	-2.62505
2.92617	2.29775	-2.65001
2.87248	2.29775	-2.6764
2.81879	2.29775	-2.70689
2.7651	2.29775	-2.7437
2.71141	2.29775	-2.78671
2.65772	2.29775	-2.8236
2.60403	2.29775	-2.8525
2.55034	2.29775	-2.88072
2.49664	2.29775	-2.9103
2.44295	2.29775	-2.94179
2.38926	2.29775	-2.97709
2.33557	2.29775	-3.0123
2.28188	2.29775	-3.02155
2.22819	2.29775	-2.97513
2.1745	2.29775	-2.87165
2.12081	2.29775	-2.72441
2.06711	2.29775	-2.56432
2.01342	2.29775	-2.41107
1.95973	2.29775	-2.29094
1.90604	2.29775	-2.19048
1.85235	2.29775	-2.14264
1.79866	2.29775	-2.16612
1.74497	2.29775	-2.24234
1.69128	2.29775	-2.35913
1.63758	2.29775	-2.52882
1.58389	2.29775	-2.71713
1.5302	2.29775	-2.85686
1.47651	2.29775	-2.94247
1.42282	2.29775	-2.998
1.36913	2.29775	-3.01207
1.31544	2.29775	-2.92012
1.26174	2.29775	-2.75024
1.20805	2.29775	-2.60865
1.15436	2.29775	-2.52074
1.10067	2.29775	-2.49444
1.04698	2.29775	-2.47561
0.993289	2.29775	-2.44522
0.939597	2.29775	-2.38646
0.885906	2.29775	-2.3474
0.832215	2.29775	-2.37084
0.778523	2.29775	-2.45065
0.724832	2.29775	-2.45403
0.671141	2.29775	-2.35308
0.61745	2.29775	-2.18493
0.563758	2.29775	-2.11249
0.510067	2.29775	-2.08014
0.456376	2.29775	-2.01201
0.402685	2.29775	-1.91783
0.348993	2.29775	-1.7811
0.295302	2.29775	-1.64624
0.241611	2.29775	-1.5577
0.187919	2.29775	-1.52962
0.134228	2.29775	-1.52691
0.0805369	2.29775	-1.52155
0.0268456	2.29775	-1.51859
-0.0268456	2.29775	-1.53087
-0.0805369	2.29775	-1.53119
-0.134228	2.29775	-1.53376
-0.187919	2.29775	-1.54624
-0.241611	2.29775	-1.61557
-0.295302	2.29775	-1.75701
-0.348993	2.29775	-1.92192
-0.402685	2.29775	-2.04338
-0.456376	2.29775	-2.11859
-0.510067	2.29775	-2.18355
-0.563758	2.29775	-2.24758
-0.61745	2.29775	-2.36725
-0.671141	2.29775	-2.44585
-0.724832	2.29775	-2.44754
-0.778523	2.29775	-2.4102
-0.832215	2.29775	-2.32278
-0.885906	2.29775	-2.24413
-0.939597	2.29775	-2.21407
-0.993289	2.29775	-2.17896
-1.04698	2.29775	-2.13033
-1.10067	2.29775	-2.09833
-1.15436	2.29775	-2.09138
-1.20805	2.29775	-2.11987
-1.26174	2.29775	-2.18713
-1.31544	2.29775	-2.29255
-1.36913	2.29775	-2.42723
-1.42282	2.29775	-2.55784
-1.47651	2.29775	-2.66893
-1.5302	2.29775	-2.78541
-1.58389	2.29775	-2.94201
-1.63758	2.29775	-3.15466
-1.69128	2.29775	-3.24906
-1.74497	2.29775	-3.02697
-1.79866	2.29775	-2.75343
-1.85235	2.29775	-2.42235
-1.90604	2.29775	-2.21895
-1.95973	2.29775	-2.06821
-2.01342	2.29775	-1.97703
-2.06711	2.29775	-1.93657
-2.12081	2.29775	-1.94857
-2.1745	2.29775	-1.93847
-2.22819	2.29775	-1.92214
-2.28188	2.29775	-1.85816
-2.33557	2.29775	-1.80085
-2.38926	2.29775	-1.741
-2.44295	2.29775	-1.63835
-2.49664	2.29775	-1.52613
-2.55034	2.29775	-1.47157
-2.60403	2.29775	-1.30506
-2.65772	2.29775	-1.30802
-2.71141	2.29775	-1.45641
-2.7651	2.29775	-1.50226
-2.81879	2.29775	-1.54685
-2.87248	2.29775	-1.66884
-2.92617	2.29775	-1.84791
-2.97987	2.29775	-2.10962
-3.03356	2.29775	-2.43793
-3.08725	2.29775	-2.61633
-3.14094	2.29775	-2.64757
-3.19463	2.29775	-2.66973
-3.24832	2.29775	-2.75687
-3.30201	2.29775	-2.82327
-3.3557	2.29775	-2.75942
-3.4094	2.29775	-2.67668
-3.46309	2.29775	-2.63497
-3.51678	2.29775	-2.56432
-3.57047	2.29775	-2.43102
-3.62416	2.29775	-2.15778
-3.67785	2.29775	-1.94778
-3.73154	2.29775	-1.8804
-3.78523	2.29775	-1.88561
-3.83893	2.29775	-1.81848
-3.89262	2.29775	-1.5997
-3.94631	2.29775	-1.42492
-4	2.29775	-1.37933
4	2.24719	-1.61567
3.94631	2.24719	-1.64066
3.89262	2.24719	-1.69228
3.83893	2.24719	-1.87551
3.78523	2.24719	-1.9718
3.73154	2.24719	-1.94063
3.67785	2.24719	-1.97452
3.62416	2.24719	-2.03828
3.57047	2.24719	-2.06769
3.51678	2.24719	-2.07427
3.46309	2.24719	-2.15546
3.4094	2.24719	-2.32902
3.3557	2.24719	-2.59161
3.30201	2.24719	-2.73436
3.24832	2.24719	-2.64709
3.19463	2.24719	-2.55792
3.14094	2.24719	-2.56012
3.08725	2.24719	-2.59997
3.03356	2.24719	-2.63133
2.97987	2.24719	-2.64613
2.92617	2.24719	-2.6764
2.87248	2.24719	-2.71016
2.81879	2.24719	-2.74316
2.7651	2.24719	-2.77193
2.71141	2.24719	-2.78555
2.65772	2.24719	-2.79362
2.60403	2.24719	-2.79702
2.55034	2.24719	-2.80114
2.49664	2.24719	-2.808
2.44295	2.24719	-2.82143
2.38926	2.24719	-2.84968
2.33557	2.24719	-2.91127
2.28188	2.24719	-3.01281
2.22819	2.24719	-3.12153
2.1745	2.24719	-3.16826
2.12081	2.24719	-3.06117
2.06711	2.24719	-2.86825
2.01342	2.24719	-2.68232
1.95973	2.24719	-2.53704
1.90604	2.24719	-2.42669
1.85235	2.24719	-2.33865
1.79866	2.24719	-2.28751
1.74497	2.24719	-2.28147
1.69128	2.24719	-2.33209
1.63758	2.24719	-2.42472
1.58389	2.24719	-2.55526
1.5302	2.24719	-2.70732
1.47651	2.24719	-2.82733
1.42282	2.24719	-2.93381
1.36913	2.24719	-3.01654
1.31544	2.24719	-3.0017
1.26174	2.24719	-2.87015
1.20805	2.24719	-2.72911
1.15436	2.24719	-2.63949
1.10067	2.24719	-2.59222
1.04698	2.24719	-2.53914
0.993289	2.24719	-2.46104
0.939597	2.24719	-2.3696
0.885906	2.24719	-2.33478
0.832215	2.24719	-2.37819
0.778523	2.24719	-2.42421
0.724832	2.24719	-2.36535
0.671141	2.24719	-2.22406
0.61745	2.24719	-2.0598
0.563758	2.24719	-1.92333
0.510067	2.24719	-1.84227
0.456376	2.24719	-1.83038
0.402685	2.24719	-1.79037
0.348993	2.24719	-1.69358
0.295302	2.24719	-1.57724
0.241611	2.24719	-1.50129
0.187919	2.24719	-1.49676
0.134228	2.24719	-1.51604
0.0805369	2.24719	-1.51997
0.0268456	2.24719	-1.5068
-0.0268456	2.24719	-1.50673
-0.0805369	2.24719	-1.491
-0.134228	2.24719	-1.47668
-0.187919	2.24719	-1.47546
-0.241611	2.24719	-1.56541
-0.295302	2.24719	-1.69905
-0.348993	2.24719	-1.80478
-0.402685	2.24719	-1.84878
-0.456376	2.24719	-1.89501
-0.510067	2.24719	-1.94821
-0.563758	2.24719	-2.03345
-0.61745	2.24719	-2.16435
-0.671141	2.24719	-2.26468
-0.724832	2.24719	-2.3456
-0.778523	2.24719	-2.39881
-0.832215	2.24719	-2.34563
-0.885906	2.24719	-2.24772
-0.939597	2.24719	-2.18679
-0.993289	2.24719	-2.14862
-1.04698	2.24719	-2.10916
-1.10067	2.24719	-2.08704
-1.15436	2.24719	-2.09146
-1.20805	2.24719	-2.12227
-1.26174	2.24719	-2.18283
-1.31544	2.24719	-2.27651
-1.36913	2.24719	-2.39073
-1.42282	2.24719	-2.5053
-1.47651	2.24719	-2.60705
-1.5302	2.24719	-2.72066
-1.58389	2.24719	-2.85874
-1.63758	2.24719	-2.95113
-1.69128	2.24719	-2.90476
-1.74497	2.24719	-2.7026
-1.79866	2.24719	-2.4187
-1.85235	2.24719	-2.15561
-1.90604	2.24719	-2.06569
-1.95973	2.24719	-1.99309
-2.01342	2.24719	-1.89964
-2.06711	2.24719	-1.87974
-2.12081	2.24719	-1.9416
-2.1745	2.24719	-2.01278
-2.22819	2.24719	-2.0281
-2.28188	2.24719	-1.92844
-2.33557	2.24719	-1.77046
-2.38926	2.24719	-1.59028
-2.44295	2.24719	-1.42075
-2.49664	2.24719	-1.31884
-2.55034	2.24719	-1.31677
-2.60403	2.24719	-1.19
-2.65772	2.24719	-1.25481
-2.71141	2.24719	-1.40089
-2.7651	2.24719	-1.42481
-2.81879	2.24719	-1.48372
-2.87248	2.24719	-1.60203
-2.92617	2.24719	-1.79584
-2.97987	2.24719	-2.11573
-3.03356	2.24719	-2.41508
-3.08725	2.24719	-2.48346
-3.14094	2.24719	-2.46485
-3.19463	2.24719	-2.49677
-3.24832	2.24719	-2.60371
-3.30201	2.24719	-2.74305
-3.3557	2.24719	-2.80906
-3.4094	2.24719	-2.70514
-3.46309	2.24719	-2.60902
-3.51678	2.24719	-2.54763
-3.57047	2.24719	-2.4966
-3.62416	2.24719	-2.39773
-3.67785	2.24719	-2.15879
-3.73154	2.24719	-1.96331
-3.78523	2.24719	-1.89481
-3.83893	2.24719	-1.86265
-3.89262	2.24719	-1.73581
-3.94631	2.24719	-1.52762
-4	2.24719	-1.42424
4	2.19663	-1.68672
3.94631	2.19663	-1.72017
3.89262	2.19663	-1.86456
3.83893	2.19663	-2.00659
3.78523	2.19663	-1.99523
3.73154	2.19663	-1.99898
3.67785	2.19663	-2.0266
3.62416	2.19663	-2.02908
3.57047	2.19663	-2.0214
3.51678	2.19663	-2.09397
3.46309	2.19663	-2.24918
3.4094	2.19663	-2.49402
3.3557	2.19663	-2.68451
3.30201	2.19663	-2.66816
3.24832	2.19663	-2.5954
3.19463	2.19663	-2.56434
3.14094	2.19663	-2.58973
3.08725	2.19663	-2.60742
3.03356	2.19663	-2.63122
2.97987	2.19663	-2.66623
2.92617	2.19663	-2.69919
2.87248	2.19663	-2.71451
2.81879	2.19663	-2.7
2.7651	2.19663	-2.66044
2.71141	2.19663	-2.61476
2.65772	2.19663	-2.5752
2.60403	2.19663	-2.55126
2.55034	2.19663	-2.54435
2.49664	2.19663	-2.5498
2.44295	2.19663	-2.56271
2.38926	2.19663	-2.58498
2.33557	2.19663	-2.63806
2.28188	2.19663	-2.74322
2.22819	2.19663	-2.90042
2.1745	2.19663	-3.05882
2.12081	2.19663	-3.09056
2.06711	2.19663	-2.98453
2.01342	2.19663	-2.8124
1.95973	2.19663	-2.67481
1.90604	2.19663	-2.57739
1.85235	2.19663	-2.49538
1.79866	2.19663	-2.41366
1.74497	2.19663	-2.3508
1.69128	2.19663	-2.31778
1.63758	2.19663	-2.33704
1.58389	2.19663	-2.40258
1.5302	2.19663	-2.49811
1.47651	2.19663	-2.57844
1.42282	2.19663	-2.65192
1.36913	2.19663	-2.72076
1.31544	2.19663	-2.752
1.26174	2.19663	-2.69726
1.20805	2.19663	-2.62347
1.15436	2.19663	-2.57153
1.10067	2.19663	-2.52358
1.04698	2.19663	-2.46702
0.993289	2.19663	-2.41312
0.939597	2.19663	-2.36244
0.885906	2.19663	-2.37821
0.832215	2.19663	-2.41946
0.778523	2.19663	-2.40611
0.724832	2.19663	-2.29066
0.671141	2.19663	-2.14623
0.61745	2.19663	-1.91814
0.563758	2.19663	-1.70325
0.510067	2.19663	-1.603
0.456376	2.19663	-1.63861
0.402685	2.19663	-1.733
0.348993	2.19663	-1.71687
0.295302	2.19663	-1.59489
0.241611	2.19663	-1.49104
0.187919	2.19663	-1.49728
0.134228	2.19663	-1.52456
0.0805369	2.19663	-1.5415
0.0268456	2.19663	-1.52698
-0.0268456	2.19663	-1.52174
-0.0805369	2.19663	-1.48579
-0.134228	2.19663	-1.46439
-0.187919	2.19663	-1.49221
-0.241611	2.19663	-1.61302
-0.295302	2.19663	-1.73516
-0.348993	2.19663	-1.76454
-0.402685	2.19663	-1.71195
-0.456376	2.19663	-1.67381
-0.510067	2.19663	-1.73379
-0.563758	2.19663	-1.84224
-0.61745	2.19663	-2.01439
-0.671141	2.19663	-2.18482
-0.724832	2.19663	-2.288
-0.778523	2.19663	-2.355
-0.832215	2.19663	-2.39632
-0.885906	2.19663	-2.36237
-0.939597	2.19663	-2.26908
-0.993289	2.19663	-2.18811
-1.04698	2.19663	-2.14462
-1.10067	2.19663	-2.1116
-1.15436	2.19663	-2.10799
-1.20805	2.19663	-2.13231
-1.26174	2.19663	-2.18356
-1.31544	2.19663	-2.26297
-1.36913	2.19663	-2.36681
-1.42282	2.19663	-2.49233
-1.47651	2.19663	-2.58894
-1.5302	2.19663	-2.69941
-1.58389	2.19663	-2.75061
-1.63758	2.19663	-2.72118
-1.69128	2.19663	-2.65247
-1.74497	2.19663	-2.4431
-1.79866	2.19663	-2.17316
-1.85235	2.19663	-1.94792
-1.90604	2.19663	-1.87363
-1.95973	2.19663	-1.8265
-2.01342	2.19663	-1.75418
-2.06711	2.19663	-1.70633
-2.12081	2.19663	-1.73688
-2.1745	2.19663	-1.81297
-2.22819	2.19663	-1.88152
-2.28188	2.19663	-1.81636
-2.33557	2.19663	-1.62194
-2.38926	2.19663	-1.38853
-2.44295	2.19663	-1.18433
-2.49664	2.19663	-1.10496
-2.55034	2.19663	-1.17878
-2.60403	2.19663	-1.05789
-2.65772	2.19663	-1.26869
-2.71141	2.19663	-1.40664
-2.7651	2.19663	-1.45423
-2.81879	2.19663	-1.5222
-2.87248	2.19663	-1.65168
-2.92617	2.19663	-1.87721
-2.97987	2.19663	-2.22677
-3.03356	2.19663	-2.38789
-3.08725	2.19663	-2.33864
-3.14094	2.19663	-2.31721
-3.19463	2.19663	-2.32385
-3.24832	2.19663	-2.39572
-3.30201	2.19663	-2.58289
-3.3557	2.19663	-2.77043
-3.4094	2.19663	-2.79468
-3.46309	2.19663	-2.6484
-3.51678	2.19663	-2.5461
-3.57047	2.19663	-2.4986
-3.62416	2.19663	-2.45574
-3.67785	2.19663	-2.36467
-3.73154	2.19663	-2.155
-3.78523	2.19663	-1.98155
-3.83893	2.19663	-1.91215
-3.89262	2.19663	-1.84337
-3.94631	2.19663	-1.65688
-4	2.19663	-1.50803
4	2.14607	-1.75464
3.94631	2.14607	-1.84936
3.89262	2.14607	-2.01658
3.83893	2.14607	-2.05026
3.78523	2.14607	-2.02741
3.73154	2.14607	-2.02205
3.67785	2.14607	-1.99264
3.62416	2.14607	-1.97031
3.57047	2.14607	-2.03236
3.51678	2.14607	-2.17337
3.46309	2.14607	-2.39404
3.4094	2.14607	-2.60728
3.3557	2.14607	-2.67217
3.30201	2.14607	-2.62069
3.24832	2.14607	-2.56052
3.19463	2.14607	-2.55654
3.14094	2.14607	-2.58151
3.08725	2.14607	-2.62104
3.03356	2.14607	-2.65914
2.97987	2.14607	-2.68389
2.92617	2.14607	-2.65676
2.87248	2.14607	-2.56732
2.81879	2.14607	-2.46796
2.7651	2.14607	-2.38794
2.71141	2.14607	-2.33299
2.65772	2.14607	-2.30109
2.60403	2.14607	-2.29065
2.55034	2.14607	-2.29832
2.49664	2.14607	-2.31742
2.44295	2.14607	-2.34447
2.38926	2.14607	-2.37955
2.33557	2.14607	-2.42675
2.28188	2.14607	-2.49707
2.22819	2.14607	-2.60437
2.1745	2.14607	-2.74712
2.12081	2.14607	-2.89894
2.06711	2.14607	-2.97854
2.01342	2.14607	-2.95784
1.95973	2.14607	-2.88465
1.90604	2.14607	-2.76904
1.85235	2.14607	-2.63441
1.79866	2.14607	-2.52557
1.74497	2.14607	-2.4368
1.69128	2.14607	-2.38283
1.63758	2.14607	-2.35701
1.58389	2.14607	-2.35353
1.5302	2.14607	-2.36993
1.47651	2.14607	-2.40087
1.42282	2.14607	-2.44227
1.36913	2.14607	-2.49614
1.31544	2.14607	-2.52298
1.26174	2.14607	-2.50382
1.20805	2.14607	-2.47016
1.15436	2.14607	-2.44193
1.10067	2.14607	-2.42249
1.04698	2.14607	-2.42046
0.993289	2.14607	-2.41015
0.939597	2.14607	-2.42217
0.885906	2.14607	-2.43302
0.832215	2.14607	-2.41802
0.778523	2.14607	-2.38869
0.724832	2.14607	-2.25836
0.671141	2.14607	-2.02801
0.61745	2.14607	-1.77632
0.563758	2.14607	-1.54938
0.510067	2.14607	-1.4517
0.456376	2.14607	-1.45909
0.402685	2.14607	-1.59141
0.348993	2.14607	-1.74643
0.295302	2.14607	-1.71699
0.241611	2.14607	-1.53441
0.187919	2.14607	-1.4914
0.134228	2.14607	-1.56946
0.0805369	2.14607	-1.59111
0.0268456	2.14607	-1.58295
-0.0268456	2.14607	-1.55762
-0.0805369	2.14607	-1.50608
-0.134228	2.14607	-1.50947
-0.187919	2.14607	-1.61693
-0.241611	2.14607	-1.75065
-0.295302	2.14607	-1.75766
-0.348993	2.14607	-1.66525
-0.402685	2.14607	-1.55933
-0.456376	2.14607	-1.52883
-0.510067	2.14607	-1.57913
-0.563758	2.14607	-1.67935
-0.61745	2.14607	-1.82816
-0.671141	2.14607	-2.10203
-0.724832	2.14607	-2.28753
-0.778523	2.14607	-2.37696
-0.832215	2.14607	-2.46448
-0.885906	2.14607	-2.51871
-0.939597	2.14607	-2.49256
-0.993289	2.14607	-2.37461
-1.04698	2.14607	-2.29866
-1.10067	2.14607	-2.24646
-1.15436	2.14607	-2.22573
-1.20805	2.14607	-2.24382
-1.26174	2.14607	-2.29276
-1.31544	2.14607	-2.36181
-1.36913	2.14607	-2.45697
-1.42282	2.14607	-2.55146
-1.47651	2.14607	-2.65612
-1.5302	2.14607	-2.7126
-1.58389	2.14607	-2.71819
-1.63758	2.14607	-2.6892
-1.69128	2.14607	-2.5765
-1.74497	2.14607	-2.26177
-1.79866	2.14607	-1.97633
-1.85235	2.14607	-1.7568
-1.90604	2.14607	-1.67676
-1.95973	2.14607	-1.61795
-2.01342	2.14607	-1.52571
-2.06711	2.14607	-1.4654
-2.12081	2.14607	-1.47151
-2.1745	2.14607	-1.51884
-2.22819	2.14607	-1.59129
-2.28188	2.14607	-1.59113
-2.33557	2.14607	-1.44905
-2.38926	2.14607	-1.20314
-2.44295	2.14607	-0.981584
-2.49664	2.14607	-0.900808
-2.55034	2.14607	-1.05743
-2.60403	2.14607	-1.04226
-2.65772	2.14607	-1.39691
-2.71141	2.14607	-1.54354
-2.7651	2.14607	-1.59698
-2.81879	2.14607	-1.70476
-2.87248	2.14607	-1.87786
-2.92617	2.14607	-2.11551
-2.97987	2.14607	-2.31757
-3.03356	2.14607	-2.32154
-3.08725	2.14607	-2.07533
-3.14094	2.14607	-2.09211
-3.19463	2.14607	-2.16756
-3.24832	2.14607	-2.19514
-3.30201	2.14607	-2.31083
-3.3557	2.14607	-2.58046
-3.4094	2.14607	-2.82528
-3.46309	2.14607	-2.75274
-3.51678	2.14607	-2.57907
-3.57047	2.14607	-2.48862
-3.62416	2.14607	-2.45406
-3.67785	2.14607	-2.41157
-3.73154	2.14607	-2.32091
-3.78523	2.14607	-2.1407
-3.83893	2.14607	-1.9964
-3.89262	2.14607	-1.92814
-3.94631	2.14607	-1.80648
-4	2.14607	-1.61614
4	2.09551	-1.83773
3.94631	2.09551	-1.9955
3.89262	2.09551	-2.09267
3.83893	2.09551	-2.06224
3.78523	2.09551	-2.03239
3.73154	2.09551	-1.97285
3.67785	2.09551	-1.92602
3.62416	2.09551	-1.97413
3.57047	2.09551	-2.09815
3.51678	2.09551	-2.29394
3.46309	2.09551	-2.5039
3.4094	2.09551	-2.62635
3.3557	2.09551	-2.60003
3.30201	2.09551	-2.53141
3.24832	2.09551	-2.51641
3.19463	2.09551	-2.56743
3.14094	2.09551	-2.61946
3.08725	2.09551	-2.66389
3.03356	2.09551	-2.68928
2.97987	2.09551	-2.60813
2.92617	2.09551	-2.46791
2.87248	2.09551	-2.34856
2.81879	2.09551	-2.26623
2.7651	2.09551	-2.21816
2.71141	2.09551	-2.19317
2.65772	2.09551	-2.18794
2.60403	2.09551	-2.1968
2.55034	2.09551	-2.21612
2.49664	2.09551	-2.2431
2.44295	2.09551	-2.27382
2.38926	2.09551	-2.29584
2.33557	2.09551	-2.31157
2.28188	2.09551	-2.34567
2.22819	2.09551	-2.40971
2.1745	2.09551	-2.49508
2.12081	2.09551	-2.61748
2.06711	2.09551	-2.76688
2.01342	2.09551	-2.92474
1.95973	2.09551	-3.0208
1.90604	2.09551	-2.98763
1.85235	2.09551	-2.87525
1.79866	2.09551	-2.71766
1.74497	2.09551	-2.58052
1.69128	2.09551	-2.48384
1.63758	2.09551	-2.42361
1.58389	2.09551	-2.38573
1.5302	2.09551	-2.36852
1.47651	2.09551	-2.3684
1.42282	2.09551	-2.39067
1.36913	2.09551	-2.41882
1.31544	2.09551	-2.43845
1.26174	2.09551	-2.43872
1.20805	2.09551	-2.42894
1.15436	2.09551	-2.42219
1.10067	2.09551	-2.42926
1.04698	2.09551	-2.43985
0.993289	2.09551	-2.45237
0.939597	2.09551	-2.48031
0.885906	2.09551	-2.51796
0.832215	2.09551	-2.53154
0.778523	2.09551	-2.4799
0.724832	2.09551	-2.30977
0.671141	2.09551	-1.9875
0.61745	2.09551	-1.6845
0.563758	2.09551	-1.47972
0.510067	2.09551	-1.40729
0.456376	2.09551	-1.40847
0.402685	2.09551	-1.46809
0.348993	2.09551	-1.68563
0.295302	2.09551	-1.88534
0.241611	2.09551	-1.79876
0.187919	2.09551	-1.60832
0.134228	2.09551	-1.65298
0.0805369	2.09551	-1.68177
0.0268456	2.09551	-1.66238
-0.0268456	2.09551	-1.61885
-0.0805369	2.09551	-1.56937
-0.134228	2.09551	-1.66968
-0.187919	2.09551	-1.8572
-0.241611	2.09551	-1.88158
-0.295302	2.09551	-1.70089
-0.348993	2.09551	-1.4967
-0.402685	2.09551	-1.44921
-0.456376	2.09551	-1.4559
-0.510067	2.09551	-1.49094
-0.563758	2.09551	-1.58988
-0.61745	2.09551	-1.80292
-0.671141	2.09551	-2.07368
-0.724832	2.09551	-2.23585
-0.778523	2.09551	-2.36609
-0.832215	2.09551	-2.44526
-0.885906	2.09551	-2.54415
-0.939597	2.09551	-2.61431
-0.993289	2.09551	-2.59067
-1.04698	2.09551	-2.57053
-1.10067	2.09551	-2.5599
-1.15436	2.09551	-2.52539
-1.20805	2.09551	-2.52147
-1.26174	2.09551	-2.54625
-1.31544	2.09551	-2.56869
-1.36913	2.09551	-2.62155
-1.42282	2.09551	-2.68455
-1.47651	2.09551	-2.71687
-1.5302	2.09551	-2.74581
-1.58389	2.09551	-2.75958
-1.63758	2.09551	-2.6972
-1.69128	2.09551	-2.51224
-1.74497	2.09551	-2.12912
-1.79866	2.09551	-1.79895
-1.85235	2.09551	-1.62809
-1.90604	2.09551	-1.51643
-1.95973	2.09551	-1.4073
-2.01342	2.09551	-1.31994
-2.06711	2.09551	-1.24997
-2.12081	2.09551	-1.23003
-2.1745	2.09551	-1.27622
-2.22819	2.09551	-1.34358
-2.28188	2.09551	-1.36967
-2.33557	2.09551	-1.2895
-2.38926	2.09551	-1.06569
-2.44295	2.09551	-0.80248
-2.49664	2.09551	-0.776143
-2.55034	2.09551	-1.02309
-2.60403	2.09551	-1.30514
-2.65772	2.09551	-1.62738
-2.71141	2.09551	-1.7715
-2.7651	2.09551	-1.8483
-2.81879	2.09551	-1.96656
-2.87248	2.09551	-2.11698
-2.92617	2.09551	-2.22581
-2.97987	2.09551	-2.26368
-3.03356	2.09551	-2.20984
-3.08725	2.09551	-1.9041
-3.14094	2.09551	-1.75633
-3.19463	2.09551	-1.90285
-3.24832	2.09551	-1.9642
-3.30201	2.09551	-2.03459
-3.3557	2.09551	-2.2602
-3.4094	2.09551	-2.64199
-3.46309	2.09551	-2.82447
-3.51678	2.09551	-2.65585
-3.57047	2.09551	-2.4761
-3.62416	2.09551	-2.39147
-3.67785	2.09551	-2.37655
-3.73154	2.09551	-2.35308
-3.78523	2.09551	-2.26853
-3.83893	2.09551	-2.11927
-3.89262	2.09551	-2.0117
-3.94631	2.09551	-1.92558
-4	2.09551	-1.74835
4	2.04494	-1.95479
3.94631	2.04494	-2.10931
3.89262	2.04494	-2.10457
3.83893	2.04494	-2.05623
3.78523	2.04494	-1.97501
3.73154	2.04494	-1.89527
3.67785	2.04494	-1.92049
3.62416	2.04494	-2.02428
3.57047	2.04494	-2.19214
3.51678	2.04494	-2.38171
3.46309	2.04494	-2.53619
3.4094	2.04494	-2.52025
3.3557	2.04494	-2.45344
3.30201	2.04494	-2.43012
3.24832	2.04494	-2.5088
3.19463	2.04494	-2.61904
3.14094	2.04494	-2.70775
3.08725	2.04494	-2.74523
3.03356	2.04494	-2.60873
2.97987	2.04494	-2.43068
2.92617	2.04494	-2.31136
2.87248	2.04494	-2.23281
2.81879	2.04494	-2.17693
2.7651	2.04494	-2.14813
2.71141	2.04494	-2.14307
2.65772	2.04494	-2.15231
2.60403	2.04494	-2.17038
2.55034	2.04494	-2.19239
2.49664	2.04494	-2.21697
2.44295	2.04494	-2.24403
2.38926	2.04494	-2.27423
2.33557	2.04494	-2.29666
2.28188	2.04494	-2.31396
2.22819	2.04494	-2.33091
2.1745	2.04494	-2.37035
2.12081	2.04494	-2.44595
2.06711	2.04494	-2.55778
2.01342	2.04494	-2.7384
1.95973	2.04494	-2.91781
1.90604	2.04494	-3.00118
1.85235	2.04494	-2.94989
1.79866	2.04494	-2.83347
1.74497	2.04494	-2.70164
1.69128	2.04494	-2.59667
1.63758	2.04494	-2.52393
1.58389	2.04494	-2.46354
1.5302	2.04494	-2.43609
1.47651	2.04494	-2.43703
1.42282	2.04494	-2.4478
1.36913	2.04494	-2.46169
1.31544	2.04494	-2.48973
1.26174	2.04494	-2.50009
1.20805	2.04494	-2.48536
1.15436	2.04494	-2.47505
1.10067	2.04494	-2.47885
1.04698	2.04494	-2.49558
0.993289	2.04494	-2.53536
0.939597	2.04494	-2.59904
0.885906	2.04494	-2.65641
0.832215	2.04494	-2.6709
0.778523	2.04494	-2.56168
0.724832	2.04494	-2.3388
0.671141	2.04494	-2.07739
0.61745	2.04494	-1.78285
0.563758	2.04494	-1.55186
0.510067	2.04494	-1.41689
0.456376	2.04494	-1.41952
0.402685	2.04494	-1.5002
0.348993	2.04494	-1.60525
0.295302	2.04494	-1.80951
0.241611	2.04494	-1.93913
0.187919	2.04494	-1.87721
0.134228	2.04494	-1.78948
0.0805369	2.04494	-1.76911
0.0268456	2.04494	-1.73331
-0.0268456	2.04494	-1.66504
-0.0805369	2.04494	-1.66947
-0.134228	2.04494	-1.85319
-0.187919	2.04494	-1.87639
-0.241611	2.04494	-1.69044
-0.295302	2.04494	-1.48031
-0.348993	2.04494	-1.42767
-0.402685	2.04494	-1.42746
-0.456376	2.04494	-1.45991
-0.510067	2.04494	-1.53644
-0.563758	2.04494	-1.6594
-0.61745	2.04494	-1.87417
-0.671141	2.04494	-2.1311
-0.724832	2.04494	-2.20838
-0.778523	2.04494	-2.32681
-0.832215	2.04494	-2.42649
-0.885906	2.04494	-2.47737
-0.939597	2.04494	-2.57953
-0.993289	2.04494	-2.64334
-1.04698	2.04494	-2.69345
-1.10067	2.04494	-2.7718
-1.15436	2.04494	-2.80034
-1.20805	2.04494	-2.79639
-1.26174	2.04494	-2.78565
-1.31544	2.04494	-2.75313
-1.36913	2.04494	-2.71494
-1.42282	2.04494	-2.70278
-1.47651	2.04494	-2.71382
-1.5302	2.04494	-2.7171
-1.58389	2.04494	-2.71471
-1.63758	2.04494	-2.61266
-1.69128	2.04494	-2.40675
-1.74497	2.04494	-2.03764
-1.79866	2.04494	-1.70259
-1.85235	2.04494	-1.54892
-1.90604	2.04494	-1.44601
-1.95973	2.04494	-1.30972
-2.01342	2.04494	-1.18423
-2.06711	2.04494	-1.10592
-2.12081	2.04494	-1.08321
-2.1745	2.04494	-1.10977
-2.22819	2.04494	-1.17511
-2.28188	2.04494	-1.19298
-2.33557	2.04494	-1.16602
-2.38926	2.04494	-0.962615
-2.44295	2.04494	-0.693172
-2.49664	2.04494	-0.807672
-2.55034	2.04494	-1.06761
-2.60403	2.04494	-1.62033
-2.65772	2.04494	-1.99029
-2.71141	2.04494	-2.13548
-2.7651	2.04494	-2.14946
-2.81879	2.04494	-2.21391
-2.87248	2.04494	-2.22244
-2.92617	2.04494	-2.15317
-2.97987	2.04494	-2.14764
-3.03356	2.04494	-2.09628
-3.08725	2.04494	-1.80407
-3.14094	2.04494	-1.55762
-3.19463	2.04494	-1.672
-3.24832	2.04494	-1.74108
-3.30201	2.04494	-1.79661
-3.3557	2.04494	-1.98251
-3.4094	2.04494	-2.31654
-3.46309	2.04494	-2.71126
-3.51678	2.04494	-2.7328
-3.57047	2.04494	-2.50462
-3.62416	2.04494	-2.3205
-3.67785	2.04494	-2.25177
-3.73154	2.04494	-2.27753
-3.78523	2.04494	-2.28813
-3.83893	2.04494	-2.22397
-3.89262	2.04494	-2.10376
-3.94631	2.04494	-2.02025
-4	2.04494	-1.89409
4	1.99438	-2.07916
3.94631	1.99438	-2.14554
3.89262	1.99438	-2.08819
3.83893	1.99438	-1.99493
3.78523	1.99438	-1.88556
3.73154	1.99438	-1.87407
3.67785	1.99438	-1.95484
3.62416	1.99438	-2.09469
3.57047	1.99438	-2.25316
3.51678	1.99438	-2.41421
3.46309	1.99438	-2.42283
3.4094	1.99438	-2.33424
3.3557	1.99438	-2.28492
3.30201	1.99438	-2.35924
3.24832	1.99438	-2.52014
3.19463	1.99438	-2.70255
3.14094	1.99438	-2.81143
3.08725	1.99438	-2.63252
3.03356	1.99438	-2.41015
2.97987	1.99438	-2.27566
2.92617	1.99438	-2.20366
2.87248	1.99438	-2.14857
2.81879	1.99438	-2.12043
2.7651	1.99438	-2.11214
2.71141	1.99438	-2.10543
2.65772	1.99438	-2.09901
2.60403	1.99438	-2.0925
2.55034	1.99438	-2.09174
2.49664	1.99438	-2.09943
2.44295	1.99438	-2.11164
2.38926	1.99438	-2.13524
2.33557	1.99438	-2.1768
2.28188	1.99438	-2.22228
2.22819	1.99438	-2.27401
2.1745	1.99438	-2.34373
2.12081	1.99438	-2.40218
2.06711	1.99438	-2.4826
2.01342	1.99438	-2.58007
1.95973	1.99438	-2.71463
1.90604	1.99438	-2.84847
1.85235	1.99438	-2.86383
1.79866	1.99438	-2.75924
1.74497	1.99438	-2.65178
1.69128	1.99438	-2.5705
1.63758	1.99438	-2.53684
1.58389	1.99438	-2.52815
1.5302	1.99438	-2.52908
1.47651	1.99438	-2.52639
1.42282	1.99438	-2.52484
1.36913	1.99438	-2.52391
1.31544	1.99438	-2.53536
1.26174	1.99438	-2.53485
1.20805	1.99438	-2.53021
1.15436	1.99438	-2.53061
1.10067	1.99438	-2.54316
1.04698	1.99438	-2.54758
0.993289	1.99438	-2.56668
0.939597	1.99438	-2.61702
0.885906	1.99438	-2.68404
0.832215	1.99438	-2.6848
0.778523	1.99438	-2.54716
0.724832	1.99438	-2.4464
0.671141	1.99438	-2.21271
0.61745	1.99438	-1.9177
0.563758	1.99438	-1.66503
0.510067	1.99438	-1.53604
0.456376	1.99438	-1.44701
0.402685	1.99438	-1.44037
0.348993	1.99438	-1.51627
0.295302	1.99438	-1.62092
0.241611	1.99438	-1.78427
0.187919	1.99438	-1.92219
0.134228	1.99438	-1.94797
0.0805369	1.99438	-1.77786
0.0268456	1.99438	-1.73548
-0.0268456	1.99438	-1.63424
-0.0805369	1.99438	-1.72803
-0.134228	1.99438	-1.77447
-0.187919	1.99438	-1.58386
-0.241611	1.99438	-1.36614
-0.295302	1.99438	-1.31403
-0.348993	1.99438	-1.3428
-0.402685	1.99438	-1.45219
-0.456376	1.99438	-1.55375
-0.510067	1.99438	-1.616
-0.563758	1.99438	-1.7196
-0.61745	1.99438	-1.97163
-0.671141	1.99438	-2.30587
-0.724832	1.99438	-2.39903
-0.778523	1.99438	-2.38296
-0.832215	1.99438	-2.43693
-0.885906	1.99438	-2.4513
-0.939597	1.99438	-2.49913
-0.993289	1.99438	-2.61179
-1.04698	1.99438	-2.67254
-1.10067	1.99438	-2.77419
-1.15436	1.99438	-2.84858
-1.20805	1.99438	-2.85358
-1.26174	1.99438	-2.82068
-1.31544	1.99438	-2.74229
-1.36913	1.99438	-2.68066
-1.42282	1.99438	-2.67176
-1.47651	1.99438	-2.66228
-1.5302	1.99438	-2.65342
-1.58389	1.99438	-2.65611
-1.63758	1.99438	-2.54441
-1.69128	1.99438	-2.3162
-1.74497	1.99438	-2.01876
-1.79866	1.99438	-1.74203
-1.85235	1.99438	-1.59241
-1.90604	1.99438	-1.45871
-1.95973	1.99438	-1.30905
-2.01342	1.99438	-1.14994
-2.06711	1.99438	-1.03012
-2.12081	1.99438	-0.973437
-2.1745	1.99438	-0.968515
-2.22819	1.99438	-1.00534
-2.28188	1.99438	-1.06105
-2.33557	1.99438	-1.06995
-2.38926	1.99438	-0.938223
-2.44295	1.99438	-0.643203
-2.49664	1.99438	-0.992142
-2.55034	1.99438	-1.53983
-2.60403	1.99438	-2.18787
-2.65772	1.99438	-2.44404
-2.71141	1.99438	-2.40494
-2.7651	1.99438	-2.27543
-2.81879	1.99438	-2.13976
-2.87248	1.99438	-2.04548
-2.92617	1.99438	-2.09046
-2.97987	1.99438	-2.15108
-3.03356	1.99438	-2.06953
-3.08725	1.99438	-1.74414
-3.14094	1.99438	-1.50603
-3.19463	1.99438	-1.58837
-3.24832	1.99438	-1.6824
-3.30201	1.99438	-1.6595
-3.3557	1.99438	-1.76416
-3.4094	1.99438	-2.04033
-3.46309	1.99438	-2.44131
-3.51678	1.99438	-2.70435
-3.57047	1.99438	-2.58253
-3.62416	1.99438	-2.30599
-3.67785	1.99438	-2.13911
-3.73154	1.99438	-2.1219
-3.78523	1.99438	-2.1939
-3.83893	1.99438	-2.23873
-3.89262	1.99438	-2.18572
-3.94631	1.99438	-2.09938
-4	1.99438	-1.99999
4	1.94382	-2.16325
3.94631	1.94382	-2.12233
3.89262	1.94382	-2.02618
3.83893	1.94382	-1.90068
3.78523	1.94382	-1.83994
3.73154	1.94382	-1.89581
3.67785	1.94382	-2.00735
3.62416	1.94382	-2.13761
3.57047	1.94382	-2.28685
3.51678	1.94382	-2.33278
3.46309	1.94382	-2.23259
3.4094	1.94382	-2.13738
3.3557	1.94382	-2.1687
3.30201	1.94382	-2.32606
3.24832	1.94382	-2.58224
3.19463	1.94382	-2.81123
3.14094	1.94382	-2.6088
3.08725	1.94382	-2.33546
3.03356	1.94382	-2.20511
2.97987	1.94382	-2.16836
2.92617	1.94382	-2.12973
2.87248	1.94382	-2.07423
2.81879	1.94382	-2.02045
2.7651	1.94382	-1.98398
2.71141	1.94382	-1.95735
2.65772	1.94382	-1.93172
2.60403	1.94382	-1.91253
2.55034	1.94382	-1.90892
2.49664	1.94382	-1.91872
2.44295	1.94382	-1.93943
2.38926	1.94382	-1.96006
2.33557	1.94382	-1.97733
2.28188	1.94382	-2.02238
2.22819	1.94382	-2.09758
2.1745	1.94382	-2.19918
2.12081	1.94382	-2.30037
2.06711	1.94382	-2.40385
2.01342	1.94382	-2.50833
1.95973	1.94382	-2.59011
1.90604	1.94382	-2.69464
1.85235	1.94382	-2.74995
1.79866	1.94382	-2.67322
1.74497	1.94382	-2.54448
1.69128	1.94382	-2.47127
1.63758	1.94382	-2.48843
1.58389	1.94382	-2.55085
1.5302	1.94382	-2.59236
1.47651	1.94382	-2.59717
1.42282	1.94382	-2.57829
1.36913	1.94382	-2.55984
1.31544	1.94382	-2.54884
1.26174	1.94382	-2.54599
1.20805	1.94382	-2.53958
1.15436	1.94382	-2.53051
1.10067	1.94382	-2.5364
1.04698	1.94382	-2.50869
0.993289	1.94382	-2.50841
0.939597	1.94382	-2.58963
0.885906	1.94382	-2.67197
0.832215	1.94382	-2.7091
0.778523	1.94382	-2.70899
0.724832	1.94382	-2.62587
0.671141	1.94382	-2.37984
0.61745	1.94382	-2.05335
0.563758	1.94382	-1.73898
0.510067	1.94382	-1.54891
0.456376	1.94382	-1.44221
0.402685	1.94382	-1.40312
0.348993	1.94382	-1.39438
0.295302	1.94382	-1.42741
0.241611	1.94382	-1.53842
0.187919	1.94382	-1.72576
0.134228	1.94382	-1.91911
0.0805369	1.94382	-1.75367
0.0268456	1.94382	-1.61018
-0.0268456	1.94382	-1.48283
-0.0805369	1.94382	-1.72762
-0.134228	1.94382	-1.51638
-0.187919	1.94382	-1.2943
-0.241611	1.94382	-1.20121
-0.295302	1.94382	-1.19524
-0.348993	1.94382	-1.24486
-0.402685	1.94382	-1.33392
-0.456376	1.94382	-1.45486
-0.510067	1.94382	-1.55964
-0.563758	1.94382	-1.70153
-0.61745	1.94382	-1.99047
-0.671141	1.94382	-2.44149
-0.724832	1.94382	-2.68908
-0.778523	1.94382	-2.54532
-0.832215	1.94382	-2.49616
-0.885906	1.94382	-2.48975
-0.939597	1.94382	-2.47172
-0.993289	1.94382	-2.53929
-1.04698	1.94382	-2.63681
-1.10067	1.94382	-2.72205
-1.15436	1.94382	-2.78658
-1.20805	1.94382	-2.78318
-1.26174	1.94382	-2.73702
-1.31544	1.94382	-2.68091
-1.36913	1.94382	-2.63172
-1.42282	1.94382	-2.59505
-1.47651	1.94382	-2.57104
-1.5302	1.94382	-2.57359
-1.58389	1.94382	-2.59898
-1.63758	1.94382	-2.53283
-1.69128	1.94382	-2.38037
-1.74497	1.94382	-2.07906
-1.79866	1.94382	-1.8769
-1.85235	1.94382	-1.77578
-1.90604	1.94382	-1.61945
-1.95973	1.94382	-1.42869
-2.01342	1.94382	-1.25376
-2.06711	1.94382	-1.10897
-2.12081	1.94382	-0.983354
-2.1745	1.94382	-0.89616
-2.22819	1.94382	-0.890129
-2.28188	1.94382	-0.916308
-2.33557	1.94382	-1.00394
-2.38926	1.94382	-0.948182
-2.44295	1.94382	-0.601371
-2.49664	1.94382	-1.34301
-2.55034	1.94382	-2.1779
-2.60403	1.94382	-2.37306
-2.65772	1.94382	-2.31271
-2.71141	1.94382	-2.19141
-2.7651	1.94382	-2.10535
-2.81879	1.94382	-2.0894
-2.87248	1.94382	-2.16466
-2.92617	1.94382	-2.25107
-2.97987	1.94382	-2.30519
-3.03356	1.94382	-2.17143
-3.08725	1.94382	-1.76141
-3.14094	1.94382	-1.56637
-3.19463	1.94382	-1.66773
-3.24832	1.94382	-1.73261
-3.30201	1.94382	-1.6865
-3.3557	1.94382	-1.67605
-3.4094	1.94382	-1.85167
-3.46309	1.94382	-2.19098
-3.51678	1.94382	-2.5368
-3.57047	1.94382	-2.639
-3.62416	1.94382	-2.39708
-3.67785	1.94382	-2.10782
-3.73154	1.94382	-1.99105
-3.78523	1.94382	-2.03274
-3.83893	1.94382	-2.14103
-3.89262	1.94382	-2.20374
-3.94631	1.94382	-2.15683
-4	1.94382	-2.09296
4	1.89326	-2.16112
3.94631	1.89326	-2.06353
3.89262	1.89326	-1.93447
3.83893	1.89326	-1.82847
3.78523	1.89326	-1.85019
3.73154	1.89326	-1.9353
3.67785	1.89326	-2.04471
3.62416	1.89326	-2.17427
3.57047	1.89326	-2.25884
3.51678	1.89326	-2.16924
3.46309	1.89326	-2.0385
3.4094	1.89326	-2.00993
3.3557	1.89326	-2.13762
3.30201	1.89326	-2.39666
3.24832	1.89326	-2.7134
3.19463	1.89326	-2.64588
3.14094	1.89326	-2.31776
3.08725	1.89326	-2.19089
3.03356	1.89326	-2.14542
2.97987	1.89326	-2.10058
2.92617	1.89326	-1.98352
2.87248	1.89326	-1.8918
2.81879	1.89326	-1.831
2.7651	1.89326	-1.74762
2.71141	1.89326	-1.67581
2.65772	1.89326	-1.64818
2.60403	1.89326	-1.65389
2.55034	1.89326	-1.70155
2.49664	1.89326	-1.75552
2.44295	1.89326	-1.78728
2.38926	1.89326	-1.83421
2.33557	1.89326	-1.87417
2.28188	1.89326	-1.8953
2.22819	1.89326	-1.90887
2.1745	1.89326	-1.97543
2.12081	1.89326	-2.10602
2.06711	1.89326	-2.20952
2.01342	1.89326	-2.34714
1.95973	1.89326	-2.46759
1.90604	1.89326	-2.57211
1.85235	1.89326	-2.63883
1.79866	1.89326	-2.59739
1.74497	1.89326	-2.47937
1.69128	1.89326	-2.42291
1.63758	1.89326	-2.47276
1.58389	1.89326	-2.56339
1.5302	1.89326	-2.62009
1.47651	1.89326	-2.62097
1.42282	1.89326	-2.58942
1.36913	1.89326	-2.55145
1.31544	1.89326	-2.51485
1.26174	1.89326	-2.50667
1.20805	1.89326	-2.50853
1.15436	1.89326	-2.50216
1.10067	1.89326	-2.47337
1.04698	1.89326	-2.4366
0.993289	1.89326	-2.45691
0.939597	1.89326	-2.553
0.885906	1.89326	-2.68067
0.832215	1.89326	-2.8821
0.778523	1.89326	-2.92444
0.724832	1.89326	-2.79965
0.671141	1.89326	-2.42973
0.61745	1.89326	-1.95571
0.563758	1.89326	-1.58597
0.510067	1.89326	-1.37434
0.456376	1.89326	-1.27958
0.402685	1.89326	-1.25344
0.348993	1.89326	-1.24581
0.295302	1.89326	-1.28787
0.241611	1.89326	-1.37584
0.187919	1.89326	-1.52119
0.134228	1.89326	-1.71201
0.0805369	1.89326	-1.79419
0.0268456	1.89326	-1.47429
-0.0268456	1.89326	-1.44773
-0.0805369	1.89326	-1.52789
-0.134228	1.89326	-1.32569
-0.187919	1.89326	-1.20694
-0.241611	1.89326	-1.15276
-0.295302	1.89326	-1.13034
-0.348993	1.89326	-1.13732
-0.402685	1.89326	-1.17687
-0.456376	1.89326	-1.27332
-0.510067	1.89326	-1.4116
-0.563758	1.89326	-1.57507
-0.61745	1.89326	-1.85093
-0.671141	1.89326	-2.30312
-0.724832	1.89326	-2.79969
-0.778523	1.89326	-2.80263
-0.832215	1.89326	-2.63244
-0.885906	1.89326	-2.53547
-0.939597	1.89326	-2.4933
-0.993289	1.89326	-2.50589
-1.04698	1.89326	-2.5566
-1.10067	1.89326	-2.61631
-1.15436	1.89326	-2.67025
-1.20805	1.89326	-2.65691
-1.26174	1.89326	-2.61869
-1.31544	1.89326	-2.57267
-1.36913	1.89326	-2.53406
-1.42282	1.89326	-2.52185
-1.47651	1.89326	-2.52284
-1.5302	1.89326	-2.56511
-1.58389	1.89326	-2.6281
-1.63758	1.89326	-2.62976
-1.69128	1.89326	-2.44505
-1.74497	1.89326	-2.21348
-1.79866	1.89326	-2.10348
-1.85235	1.89326	-2.04604
-1.90604	1.89326	-1.89899
-1.95973	1.89326	-1.71363
-2.01342	1.89326	-1.53972
-2.06711	1.89326	-1.38988
-2.12081	1.89326	-1.23127
-2.1745	1.89326	-1.07404
-2.22819	1.89326	-0.951512
-2.28188	1.89326	-0.851078
-2.33557	1.89326	-0.847667
-2.38926	1.89326	-0.976665
-2.44295	1.89326	-0.848971
-2.49664	1.89326	-2.03462
-2.55034	1.89326	-2.2477
-2.60403	1.89326	-2.32209
-2.65772	1.89326	-2.26654
-2.71141	1.89326	-2.19025
-2.7651	1.89326	-2.14149
-2.81879	1.89326	-2.13246
-2.87248	1.89326	-2.19746
-2.92617	1.89326	-2.34423
-2.97987	1.89326	-2.46803
-3.03356	1.89326	-2.41383
-3.08725	1.89326	-1.95699
-3.14094	1.89326	-1.66684
-3.19463	1.89326	-1.86198
-3.24832	1.89326	-1.92992
-3.30201	1.89326	-1.81002
-3.3557	1.89326	-1.73438
-3.4094	1.89326	-1.77917
-3.46309	1.89326	-1.98681
-3.51678	1.89326	-2.27687
-3.57047	1.89326	-2.54213
-3.62416	1.89326	-2.51122
-3.67785	1.89326	-2.20184
-3.73154	1.89326	-1.97518
-3.78523	1.89326	-1.91255
-3.83893	1.89326	-1.99065
-3.89262	1.89326	-2.11208
-3.94631	1.89326	-2.17677
-4	1.89326	-2.14873
4	1.8427	-2.10602
3.94631	1.8427	-1.98179
3.89262	1.8427	-1.84449
3.83893	1.8427	-1.81901
3.78523	1.8427	-1.88051
3.73154	1.8427	-1.97302
3.67785	1.8427	-2.07968
3.62416	1.8427	-2.18754
3.57047	1.8427	-2.14289
3.51678	1.8427	-1.99709
3.46309	1.8427	-1.90595
3.4094	1.8427	-1.97105
3.3557	1.8427	-2.18486
3.30201	1.8427	-2.51966
3.24832	1.8427	-2.71636
3.19463	1.8427	-2.39906
3.14094	1.8427	-2.23615
3.08725	1.8427	-2.18548
3.03356	1.8427	-2.07212
2.97987	1.8427	-1.91306
2.92617	1.8427	-1.80334
2.87248	1.8427	-1.67306
2.81879	1.8427	-1.57496
2.7651	1.8427	-1.47417
2.71141	1.8427	-1.38734
2.65772	1.8427	-1.35223
2.60403	1.8427	-1.37248
2.55034	1.8427	-1.45467
2.49664	1.8427	-1.58944
2.44295	1.8427	-1.70618
2.38926	1.8427	-1.7746
2.33557	1.8427	-1.80208
2.28188	1.8427	-1.80312
2.22819	1.8427	-1.79614
2.1745	1.8427	-1.79174
2.12081	1.8427	-1.88109
2.06711	1.8427	-1.99843
2.01342	1.8427	-2.11668
1.95973	1.8427	-2.26222
1.90604	1.8427	-2.39902
1.85235	1.8427	-2.50988
1.79866	1.8427	-2.5449
1.74497	1.8427	-2.47298
1.69128	1.8427	-2.42665
1.63758	1.8427	-2.47271
1.58389	1.8427	-2.56349
1.5302	1.8427	-2.62212
1.47651	1.8427	-2.618
1.42282	1.8427	-2.55739
[truncated: 11,501 more rows]

## Sheet: 4_c
H position X, Å	H position Y, Å	LogNorm(dE)		atomic coordinate x	atomic coordinate y	atomic color
4	2.5	5.11886		-2.41561	1.83252	Deepskyblue
3.94631	2.5	5.10231		0	0.721144	Grey
3.89262	2.5	5.08224		1.2529	-0.002217	Grey
3.83893	2.5	5.06111		2.53015	0.798684	Grey
3.78523	2.5	5.04438		2.57091	1.44663	Deepskyblue
3.73154	2.5	5.03087		3.38981	0.130139	Deepskyblue
3.67785	2.5	5.01682		2.57091	1.44663	Deepskyblue
3.62416	2.5	4.99308		-1.19566	0.06602	Grey
3.57047	2.5	4.96075		-2.52177	0.748137	Grey
3.51678	2.5	4.93183		-3.09307	0.442734	Deepskyblue
3.46309	2.5	4.91059		-3.09307	0.442734	Deepskyblue
3.4094	2.5	4.89012		0.008831	1.80388	Deepskyblue
3.3557	2.5	4.87175		1.29312	-1.23727	Red
3.30201	2.5	4.85796		-1.28828	-1.25248	red
3.24832	2.5	4.84863
3.19463	2.5	4.84128
3.14094	2.5	4.83802
3.08725	2.5	4.83922
3.03356	2.5	4.84215
2.97987	2.5	4.84633
2.92617	2.5	4.85118
2.87248	2.5	4.85656
2.81879	2.5	4.86217
2.7651	2.5	4.86781
2.71141	2.5	4.8731
2.65772	2.5	4.87785
2.60403	2.5	4.88187
2.55034	2.5	4.88489
2.49664	2.5	4.88667
2.44295	2.5	4.887
2.38926	2.5	4.88583
2.33557	2.5	4.88344
2.28188	2.5	4.88013
2.22819	2.5	4.87585
2.1745	2.5	4.86984
2.12081	2.5	4.86194
2.06711	2.5	4.85294
2.01342	2.5	4.84303
1.95973	2.5	4.83394
1.90604	2.5	4.82543
1.85235	2.5	4.81808
1.79866	2.5	4.81533
1.74497	2.5	4.81786
1.69128	2.5	4.82405
1.63758	2.5	4.83455
1.58389	2.5	4.84584
1.5302	2.5	4.85176
1.47651	2.5	4.85108
1.42282	2.5	4.84497
1.36913	2.5	4.83488
1.31544	2.5	4.82522
1.26174	2.5	4.8186
1.20805	2.5	4.81688
1.15436	2.5	4.81994
1.10067	2.5	4.8269
1.04698	2.5	4.83398
0.993289	2.5	4.84167
0.939597	2.5	4.84825
0.885906	2.5	4.85278
0.832215	2.5	4.8579
0.778523	2.5	4.86527
0.724832	2.5	4.875
0.671141	2.5	4.88827
0.61745	2.5	4.90173
0.563758	2.5	4.91564
0.510067	2.5	4.92966
0.456376	2.5	4.94634
0.402685	2.5	4.96851
0.348993	2.5	4.99403
0.295302	2.5	5.02117
0.241611	2.5	5.04687
0.187919	2.5	5.07111
0.134228	2.5	5.08907
0.0805369	2.5	5.09705
0.0268456	2.5	5.09886
-0.0268456	2.5	5.09764
-0.0805369	2.5	5.09103
-0.134228	2.5	5.07464
-0.187919	2.5	5.05157
-0.241611	2.5	5.02667
-0.295302	2.5	4.99925
-0.348993	2.5	4.97382
-0.402685	2.5	4.95158
-0.456376	2.5	4.93381
-0.510067	2.5	4.91818
-0.563758	2.5	4.90516
-0.61745	2.5	4.89423
-0.671141	2.5	4.88295
-0.724832	2.5	4.87063
-0.778523	2.5	4.86415
-0.832215	2.5	4.86335
-0.885906	2.5	4.86289
-0.939597	2.5	4.86226
-0.993289	2.5	4.8654
-1.04698	2.5	4.86932
-1.10067	2.5	4.87197
-1.15436	2.5	4.8739
-1.20805	2.5	4.87505
-1.26174	2.5	4.87534
-1.31544	2.5	4.87548
-1.36913	2.5	4.8757
-1.42282	2.5	4.87476
-1.47651	2.5	4.87053
-1.5302	2.5	4.86485
-1.58389	2.5	4.85782
-1.63758	2.5	4.85301
-1.69128	2.5	4.85023
-1.74497	2.5	4.85088
-1.79866	2.5	4.85733
-1.85235	2.5	4.87398
-1.90604	2.5	4.89794
-1.95973	2.5	4.92827
-2.01342	2.5	4.96523
-2.06711	2.5	5.00544
-2.12081	2.5	5.0458
-2.1745	2.5	5.08179
-2.22819	2.5	5.1088
-2.28188	2.5	5.12859
-2.33557	2.5	5.14349
-2.38926	2.5	5.15829
-2.44295	2.5	5.17074
-2.49664	2.5	5.17167
-2.55034	2.5	5.15579
-2.60403	2.5	5.12373
-2.65772	2.5	5.07568
-2.71141	2.5	5.01402
-2.7651	2.5	4.95582
-2.81879	2.5	4.91407
-2.87248	2.5	4.88498
-2.92617	2.5	4.86521
-2.97987	2.5	4.85111
-3.03356	2.5	4.83466
-3.08725	2.5	4.81601
-3.14094	2.5	4.8002
-3.19463	2.5	4.78997
-3.24832	2.5	4.78549
-3.30201	2.5	4.78731
-3.3557	2.5	4.79719
-3.4094	2.5	4.81454
-3.46309	2.5	4.83691
-3.51678	2.5	4.85713
-3.57047	2.5	4.87364
-3.62416	2.5	4.88751
-3.67785	2.5	4.90817
-3.73154	2.5	4.93546
-3.78523	2.5	4.96419
-3.83893	2.5	4.99179
-3.89262	2.5	5.01642
-3.94631	2.5	5.03771
-4	2.5	5.05214
4	2.44944	5.11113
3.94631	2.44944	5.08865
3.89262	2.44944	5.06317
3.83893	2.44944	5.04185
3.78523	2.44944	5.02583
3.73154	2.44944	5.0105
3.67785	2.44944	4.98469
3.62416	2.44944	4.94904
3.57047	2.44944	4.91802
3.51678	2.44944	4.89454
3.46309	2.44944	4.87168
3.4094	2.44944	4.85164
3.3557	2.44944	4.83801
3.30201	2.44944	4.82822
3.24832	2.44944	4.82176
3.19463	2.44944	4.82148
3.14094	2.44944	4.8241
3.08725	2.44944	4.82713
3.03356	2.44944	4.83189
2.97987	2.44944	4.83768
2.92617	2.44944	4.84324
2.87248	2.44944	4.84863
2.81879	2.44944	4.85383
2.7651	2.44944	4.85849
2.71141	2.44944	4.86237
2.65772	2.44944	4.86541
2.60403	2.44944	4.86752
2.55034	2.44944	4.86857
2.49664	2.44944	4.86851
2.44295	2.44944	4.86756
2.38926	2.44944	4.86584
2.33557	2.44944	4.8635
2.28188	2.44944	4.86097
2.22819	2.44944	4.85826
2.1745	2.44944	4.85377
2.12081	2.44944	4.84671
2.06711	2.44944	4.83671
2.01342	2.44944	4.82421
1.95973	2.44944	4.81071
1.90604	2.44944	4.7992
1.85235	2.44944	4.79073
1.79866	2.44944	4.78814
1.74497	2.44944	4.78996
1.69128	2.44944	4.7951
1.63758	2.44944	4.80355
1.58389	2.44944	4.81345
1.5302	2.44944	4.82145
1.47651	2.44944	4.82313
1.42282	2.44944	4.81971
1.36913	2.44944	4.81404
1.31544	2.44944	4.80868
1.26174	2.44944	4.80621
1.20805	2.44944	4.80844
1.15436	2.44944	4.81377
1.10067	2.44944	4.81897
1.04698	2.44944	4.82514
0.993289	2.44944	4.83346
0.939597	2.44944	4.84244
0.885906	2.44944	4.85054
0.832215	2.44944	4.85958
0.778523	2.44944	4.87105
0.724832	2.44944	4.88698
0.671141	2.44944	4.9021
0.61745	2.44944	4.91619
0.563758	2.44944	4.93238
0.510067	2.44944	4.94909
0.456376	2.44944	4.96901
0.402685	2.44944	4.99549
0.348993	2.44944	5.0279
0.295302	2.44944	5.0608
0.241611	2.44944	5.089
0.187919	2.44944	5.1147
0.134228	2.44944	5.13518
0.0805369	2.44944	5.14529
0.0268456	2.44944	5.14835
-0.0268456	2.44944	5.14717
-0.0805369	2.44944	5.13974
-0.134228	2.44944	5.12223
-0.187919	2.44944	5.09682
-0.241611	2.44944	5.06917
-0.295302	2.44944	5.03798
-0.348993	2.44944	5.00491
-0.402685	2.44944	4.97607
-0.456376	2.44944	4.95266
-0.510067	2.44944	4.93363
-0.563758	2.44944	4.91679
-0.61745	2.44944	4.90244
-0.671141	2.44944	4.88773
-0.724832	2.44944	4.87099
-0.778523	2.44944	4.85569
-0.832215	2.44944	4.8457
-0.885906	2.44944	4.84227
-0.939597	2.44944	4.8414
-0.993289	2.44944	4.84459
-1.04698	2.44944	4.8511
-1.10067	2.44944	4.8571
-1.15436	2.44944	4.86119
-1.20805	2.44944	4.86362
-1.26174	2.44944	4.86432
-1.31544	2.44944	4.86295
-1.36913	2.44944	4.85877
-1.42282	2.44944	4.85235
-1.47651	2.44944	4.84587
-1.5302	2.44944	4.83973
-1.58389	2.44944	4.83639
-1.63758	2.44944	4.83619
-1.69128	2.44944	4.84138
-1.74497	2.44944	4.84919
-1.79866	2.44944	4.86253
-1.85235	2.44944	4.88436
-1.90604	2.44944	4.9159
-1.95973	2.44944	4.96115
-2.01342	2.44944	5.01483
-2.06711	2.44944	5.06954
-2.12081	2.44944	5.11988
-2.1745	2.44944	5.16132
-2.22819	2.44944	5.19256
-2.28188	2.44944	5.21596
-2.33557	2.44944	5.23342
-2.38926	2.44944	5.24724
-2.44295	2.44944	5.25562
-2.49664	2.44944	5.24983
-2.55034	2.44944	5.22715
-2.60403	2.44944	5.18883
-2.65772	2.44944	5.13203
-2.71141	2.44944	5.05992
-2.7651	2.44944	4.99034
-2.81879	2.44944	4.94068
-2.87248	2.44944	4.90789
-2.92617	2.44944	4.8848
-2.97987	2.44944	4.86662
-3.03356	2.44944	4.85036
-3.08725	2.44944	4.83161
-3.14094	2.44944	4.81225
-3.19463	2.44944	4.79557
-3.24832	2.44944	4.78483
-3.30201	2.44944	4.77943
-3.3557	2.44944	4.78156
-3.4094	2.44944	4.79286
-3.46309	2.44944	4.81231
-3.51678	2.44944	4.83721
-3.57047	2.44944	4.85976
-3.62416	2.44944	4.87874
-3.67785	2.44944	4.89687
-3.73154	2.44944	4.9215
-3.78523	2.44944	4.95005
-3.83893	2.44944	4.97731
-3.89262	2.44944	5.00451
-3.94631	2.44944	5.0312
-4	2.44944	5.05401
4	2.39888	5.09679
3.94631	2.39888	5.06715
3.89262	2.39888	5.04012
3.83893	2.39888	5.02035
3.78523	2.39888	5.00309
3.73154	2.39888	4.976
3.67785	2.39888	4.93752
3.62416	2.39888	4.90338
3.57047	2.39888	4.87764
3.51678	2.39888	4.85317
3.46309	2.39888	4.83157
3.4094	2.39888	4.81746
3.3557	2.39888	4.80764
3.30201	2.39888	4.80388
3.24832	2.39888	4.80531
3.19463	2.39888	4.80853
3.14094	2.39888	4.81217
3.08725	2.39888	4.81794
3.03356	2.39888	4.82403
2.97987	2.39888	4.82898
2.92617	2.39888	4.83366
2.87248	2.39888	4.83833
2.81879	2.39888	4.84234
2.7651	2.39888	4.84533
2.71141	2.39888	4.8473
2.65772	2.39888	4.84841
2.60403	2.39888	4.84871
2.55034	2.39888	4.84835
2.49664	2.39888	4.84746
2.44295	2.39888	4.84597
2.38926	2.39888	4.84423
2.33557	2.39888	4.84211
2.28188	2.39888	4.83977
2.22819	2.39888	4.83751
2.1745	2.39888	4.83471
2.12081	2.39888	4.82887
2.06711	2.39888	4.81976
2.01342	2.39888	4.80816
1.95973	2.39888	4.79469
1.90604	2.39888	4.78096
1.85235	2.39888	4.77007
1.79866	2.39888	4.76402
1.74497	2.39888	4.76558
1.69128	2.39888	4.77089
1.63758	2.39888	4.77752
1.58389	2.39888	4.78297
1.5302	2.39888	4.78598
1.47651	2.39888	4.78758
1.42282	2.39888	4.78741
1.36913	2.39888	4.7862
1.31544	2.39888	4.78506
1.26174	2.39888	4.78773
1.20805	2.39888	4.79305
1.15436	2.39888	4.79992
1.10067	2.39888	4.8058
1.04698	2.39888	4.81283
0.993289	2.39888	4.822
0.939597	2.39888	4.83215
0.885906	2.39888	4.84381
0.832215	2.39888	4.85927
0.778523	2.39888	4.87919
0.724832	2.39888	4.89855
0.671141	2.39888	4.91592
0.61745	2.39888	4.93164
0.563758	2.39888	4.95044
0.510067	2.39888	4.97113
0.456376	2.39888	4.99695
0.402685	2.39888	5.02936
0.348993	2.39888	5.06354
0.295302	2.39888	5.09724
0.241611	2.39888	5.12731
0.187919	2.39888	5.15719
0.134228	2.39888	5.18145
0.0805369	2.39888	5.19496
0.0268456	2.39888	5.19918
-0.0268456	2.39888	5.19865
-0.0805369	2.39888	5.19134
-0.134228	2.39888	5.17182
-0.187919	2.39888	5.14342
-0.241611	2.39888	5.11318
-0.295302	2.39888	5.08008
-0.348993	2.39888	5.04521
-0.402685	2.39888	5.00891
-0.456376	2.39888	4.97558
-0.510067	2.39888	4.95045
-0.563758	2.39888	4.92895
-0.61745	2.39888	4.91374
-0.671141	2.39888	4.89904
-0.724832	2.39888	4.88208
-0.778523	2.39888	4.86379
-0.832215	2.39888	4.84664
-0.885906	2.39888	4.83355
-0.939597	2.39888	4.82829
-0.993289	2.39888	4.82855
-1.04698	2.39888	4.83229
-1.10067	2.39888	4.83796
-1.15436	2.39888	4.84229
-1.20805	2.39888	4.84412
-1.26174	2.39888	4.84337
-1.31544	2.39888	4.83928
-1.36913	2.39888	4.83265
-1.42282	2.39888	4.82693
-1.47651	2.39888	4.82316
-1.5302	2.39888	4.82362
-1.58389	2.39888	4.82608
-1.63758	2.39888	4.83179
-1.69128	2.39888	4.84173
-1.74497	2.39888	4.85203
-1.79866	2.39888	4.87006
-1.85235	2.39888	4.9015
-1.90604	2.39888	4.94936
-1.95973	2.39888	5.01173
-2.01342	2.39888	5.07757
-2.06711	2.39888	5.13683
-2.12081	2.39888	5.18927
-2.1745	2.39888	5.23306
-2.22819	2.39888	5.26367
-2.28188	2.39888	5.28419
-2.33557	2.39888	5.29853
-2.38926	2.39888	5.31142
-2.44295	2.39888	5.31844
-2.49664	2.39888	5.30898
-2.55034	2.39888	5.28198
-2.60403	2.39888	5.23642
-2.65772	2.39888	5.16834
-2.71141	2.39888	5.08506
-2.7651	2.39888	5.00883
-2.81879	2.39888	4.95588
-2.87248	2.39888	4.9212
-2.92617	2.39888	4.89686
-2.97987	2.39888	4.87694
-3.03356	2.39888	4.85985
-3.08725	2.39888	4.8445
-3.14094	2.39888	4.82751
-3.19463	2.39888	4.80908
-3.24832	2.39888	4.79213
-3.30201	2.39888	4.78077
-3.3557	2.39888	4.77533
-3.4094	2.39888	4.77768
-3.46309	2.39888	4.78965
-3.51678	2.39888	4.81065
-3.57047	2.39888	4.83766
-3.62416	2.39888	4.86273
-3.67785	2.39888	4.88463
-3.73154	2.39888	4.90704
-3.78523	2.39888	4.9353
-3.83893	2.39888	4.96399
-3.89262	2.39888	4.99002
-3.94631	2.39888	5.01835
-4	2.39888	5.0481
4	2.34831	5.0738
3.94631	2.34831	5.04029
3.89262	2.34831	5.01525
3.83893	2.34831	4.99504
3.78523	2.34831	4.96702
3.73154	2.34831	4.92648
3.67785	2.34831	4.88849
3.62416	2.34831	4.86026
3.57047	2.34831	4.83505
3.51678	2.34831	4.81193
3.46309	2.34831	4.79696
3.4094	2.34831	4.78813
3.3557	2.34831	4.78629
3.30201	2.34831	4.78842
3.24832	2.34831	4.79237
3.19463	2.34831	4.79768
3.14094	2.34831	4.80343
3.08725	2.34831	4.80922
3.03356	2.34831	4.81369
2.97987	2.34831	4.81834
2.92617	2.34831	4.82263
2.87248	2.34831	4.82598
2.81879	2.34831	4.82838
2.7651	2.34831	4.83023
2.71141	2.34831	4.83173
2.65772	2.34831	4.83252
2.60403	2.34831	4.83262
2.55034	2.34831	4.83243
2.49664	2.34831	4.8324
2.44295	2.34831	4.83241
2.38926	2.34831	4.8322
2.33557	2.34831	4.83172
2.28188	2.34831	4.83028
2.22819	2.34831	4.82733
2.1745	2.34831	4.82203
2.12081	2.34831	4.81473
2.06711	2.34831	4.80534
2.01342	2.34831	4.79443
1.95973	2.34831	4.7812
1.90604	2.34831	4.76621
1.85235	2.34831	4.75256
1.79866	2.34831	4.74376
1.74497	2.34831	4.73995
1.69128	2.34831	4.73978
1.63758	2.34831	4.74156
1.58389	2.34831	4.74341
1.5302	2.34831	4.74517
1.47651	2.34831	4.74637
1.42282	2.34831	4.74747
1.36913	2.34831	4.74975
1.31544	2.34831	4.75374
1.26174	2.34831	4.76101
1.20805	2.34831	4.76996
1.15436	2.34831	4.77839
1.10067	2.34831	4.78595
1.04698	2.34831	4.79487
0.993289	2.34831	4.8062
0.939597	2.34831	4.81924
0.885906	2.34831	4.83718
0.832215	2.34831	4.85894
0.778523	2.34831	4.88235
0.724832	2.34831	4.90387
0.671141	2.34831	4.92394
0.61745	2.34831	4.94252
0.563758	2.34831	4.9641
0.510067	2.34831	4.99668
0.456376	2.34831	5.03158
0.402685	2.34831	5.06424
0.348993	2.34831	5.09805
0.295302	2.34831	5.13556
0.241611	2.34831	5.16912
0.187919	2.34831	5.20089
0.134228	2.34831	5.22722
0.0805369	2.34831	5.24224
0.0268456	2.34831	5.24657
-0.0268456	2.34831	5.24605
-0.0805369	2.34831	5.23901
-0.134228	2.34831	5.2196
-0.187919	2.34831	5.19057
-0.241611	2.34831	5.15972
-0.295302	2.34831	5.1253
-0.348993	2.34831	5.08801
-0.402685	2.34831	5.0492
-0.456376	2.34831	5.01157
-0.510067	2.34831	4.97809
-0.563758	2.34831	4.95267
-0.61745	2.34831	4.93273
-0.671141	2.34831	4.91608
-0.724832	2.34831	4.89969
-0.778523	2.34831	4.88271
-0.832215	2.34831	4.86669
-0.885906	2.34831	4.85077
-0.939597	2.34831	4.83733
-0.993289	2.34831	4.83087
-1.04698	2.34831	4.83016
-1.10067	2.34831	4.83204
-1.15436	2.34831	4.83387
-1.20805	2.34831	4.8339
-1.26174	2.34831	4.83185
-1.31544	2.34831	4.82824
-1.36913	2.34831	4.82351
-1.42282	2.34831	4.82057
-1.47651	2.34831	4.8225
-1.5302	2.34831	4.82677
-1.58389	2.34831	4.83185
-1.63758	2.34831	4.84076
-1.69128	2.34831	4.8505
-1.74497	2.34831	4.86329
-1.79866	2.34831	4.89005
-1.85235	2.34831	4.93613
-1.90604	2.34831	4.99621
-1.95973	2.34831	5.06325
-2.01342	2.34831	5.131
-2.06711	2.34831	5.19334
-2.12081	2.34831	5.2442
-2.1745	2.34831	5.28361
-2.22819	2.34831	5.31088
-2.28188	2.34831	5.32647
-2.33557	2.34831	5.33744
-2.38926	2.34831	5.34924
-2.44295	2.34831	5.35581
-2.49664	2.34831	5.34598
-2.55034	2.34831	5.31594
-2.60403	2.34831	5.26668
-2.65772	2.34831	5.18795
-2.71141	2.34831	5.09323
-2.7651	2.34831	5.01446
-2.81879	2.34831	4.95977
-2.87248	2.34831	4.92442
-2.92617	2.34831	4.90327
-2.97987	2.34831	4.8831
-3.03356	2.34831	4.86708
-3.08725	2.34831	4.85401
-3.14094	2.34831	4.84106
-3.19463	2.34831	4.82584
-3.24832	2.34831	4.80805
-3.30201	2.34831	4.79076
-3.3557	2.34831	4.77864
-3.4094	2.34831	4.77342
-3.46309	2.34831	4.77544
-3.51678	2.34831	4.78697
-3.57047	2.34831	4.80938
-3.62416	2.34831	4.83724
-3.67785	2.34831	4.86478
-3.73154	2.34831	4.8902
-3.78523	2.34831	4.91744
-3.83893	2.34831	4.9482
-3.89262	2.34831	4.97602
-3.94631	2.34831	5.00294
-4	2.34831	5.03563
4	2.29775	5.04339
3.94631	2.29775	5.01201
3.89262	2.29775	4.98758
3.83893	2.29775	4.95878
3.78523	2.29775	4.91665
3.73154	2.29775	4.87458
3.67785	2.29775	4.84298
3.62416	2.29775	4.81719
3.57047	2.29775	4.79354
3.51678	2.29775	4.7782
3.46309	2.29775	4.76968
3.4094	2.29775	4.76846
3.3557	2.29775	4.77106
3.30201	2.29775	4.77639
3.24832	2.29775	4.7826
3.19463	2.29775	4.78761
3.14094	2.29775	4.7936
3.08725	2.29775	4.79922
3.03356	2.29775	4.80397
2.97987	2.29775	4.80843
2.92617	2.29775	4.81249
2.87248	2.29775	4.8165
2.81879	2.29775	4.81891
2.7651	2.29775	4.82005
2.71141	2.29775	4.82031
2.65772	2.29775	4.8203
2.60403	2.29775	4.82029
2.55034	2.29775	4.82004
2.49664	2.29775	4.81969
2.44295	2.29775	4.81944
2.38926	2.29775	4.81928
2.33557	2.29775	4.81905
2.28188	2.29775	4.81854
2.22819	2.29775	4.81713
2.1745	2.29775	4.81313
2.12081	2.29775	4.80543
2.06711	2.29775	4.79406
2.01342	2.29775	4.7802
1.95973	2.29775	4.76519
1.90604	2.29775	4.74982
1.85235	2.29775	4.73495
1.79866	2.29775	4.7229
1.74497	2.29775	4.71458
1.69128	2.29775	4.71021
1.63758	2.29775	4.70816
1.58389	2.29775	4.70761
1.5302	2.29775	4.7086
1.47651	2.29775	4.71037
1.42282	2.29775	4.71463
1.36913	2.29775	4.71994
1.31544	2.29775	4.72751
1.26174	2.29775	4.73694
1.20805	2.29775	4.74603
1.15436	2.29775	4.7549
1.10067	2.29775	4.76463
1.04698	2.29775	4.77742
0.993289	2.29775	4.79296
0.939597	2.29775	4.81272
0.885906	2.29775	4.83777
0.832215	2.29775	4.86488
0.778523	2.29775	4.88929
0.724832	2.29775	4.90938
0.671141	2.29775	4.92774
0.61745	2.29775	4.95289
0.563758	2.29775	4.98742
0.510067	2.29775	5.0289
0.456376	2.29775	5.06594
0.402685	2.29775	5.10017
0.348993	2.29775	5.1345
0.295302	2.29775	5.17082
0.241611	2.29775	5.20497
0.187919	2.29775	5.23707
0.134228	2.29775	5.26445
0.0805369	2.29775	5.28029
0.0268456	2.29775	5.28389
-0.0268456	2.29775	5.28233
-0.0805369	2.29775	5.27404
-0.134228	2.29775	5.2541
-0.187919	2.29775	5.2263
-0.241611	2.29775	5.19672
-0.295302	2.29775	5.16338
-0.348993	2.29775	5.12725
-0.402685	2.29775	5.08971
-0.456376	2.29775	5.05473
-0.510067	2.29775	5.02145
-0.563758	2.29775	4.99019
-0.61745	2.29775	4.95868
-0.671141	2.29775	4.93581
-0.724832	2.29775	4.91949
-0.778523	2.29775	4.90519
-0.832215	2.29775	4.89107
-0.885906	2.29775	4.87532
-0.939597	2.29775	4.86144
-0.993289	2.29775	4.85002
-1.04698	2.29775	4.84331
-1.10067	2.29775	4.84042
-1.15436	2.29775	4.83872
-1.20805	2.29775	4.83693
-1.26174	2.29775	4.83444
-1.31544	2.29775	4.83153
-1.36913	2.29775	4.82874
-1.42282	2.29775	4.82823
-1.47651	2.29775	4.83211
-1.5302	2.29775	4.83627
-1.58389	2.29775	4.84404
-1.63758	2.29775	4.85494
-1.69128	2.29775	4.86738
-1.74497	2.29775	4.88809
-1.79866	2.29775	4.92504
-1.85235	2.29775	4.97859
-1.90604	2.29775	5.03971
-1.95973	2.29775	5.10727
-2.01342	2.29775	5.17099
-2.06711	2.29775	5.22811
-2.12081	2.29775	5.27511
-2.1745	2.29775	5.30951
-2.22819	2.29775	5.33403
-2.28188	2.29775	5.34583
-2.33557	2.29775	5.35054
-2.38926	2.29775	5.35818
-2.44295	2.29775	5.36478
-2.49664	2.29775	5.35677
-2.55034	2.29775	5.32593
-2.60403	2.29775	5.27366
-2.65772	2.29775	5.18606
-2.71141	2.29775	5.08384
-2.7651	2.29775	5.00815
-2.81879	2.29775	4.95806
-2.87248	2.29775	4.92657
-2.92617	2.29775	4.90438
-2.97987	2.29775	4.88922
-3.03356	2.29775	4.87543
-3.08725	2.29775	4.86543
-3.14094	2.29775	4.85457
-3.19463	2.29775	4.84178
-3.24832	2.29775	4.82444
-3.30201	2.29775	4.8053
-3.3557	2.29775	4.78647
-3.4094	2.29775	4.77515
-3.46309	2.29775	4.77093
-3.51678	2.29775	4.77295
-3.57047	2.29775	4.78448
-3.62416	2.29775	4.80765
-3.67785	2.29775	4.83597
-3.73154	2.29775	4.86561
-3.78523	2.29775	4.89517
-3.83893	2.29775	4.9271
-3.89262	2.29775	4.95956
-3.94631	2.29775	4.98693
-4	2.29775	5.01815
4	2.24719	5.01162
3.94631	2.24719	4.98181
3.89262	2.24719	4.95196
3.83893	2.24719	4.90885
3.78523	2.24719	4.86289
3.73154	2.24719	4.82669
3.67785	2.24719	4.80037
3.62416	2.24719	4.7776
3.57047	2.24719	4.76205
3.51678	2.24719	4.75319
3.46309	2.24719	4.75121
3.4094	2.24719	4.75393
3.3557	2.24719	4.7602
3.30201	2.24719	4.76599
3.24832	2.24719	4.77128
3.19463	2.24719	4.77947
3.14094	2.24719	4.78593
3.08725	2.24719	4.7917
3.03356	2.24719	4.79717
2.97987	2.24719	4.80268
2.92617	2.24719	4.80666
2.87248	2.24719	4.80988
2.81879	2.24719	4.81278
2.7651	2.24719	4.81488
2.71141	2.24719	4.81644
2.65772	2.24719	4.81702
2.60403	2.24719	4.81668
2.55034	2.24719	4.81591
2.49664	2.24719	4.81485
2.44295	2.24719	4.81366
2.38926	2.24719	4.81203
2.33557	2.24719	4.80975
2.28188	2.24719	4.80635
2.22819	2.24719	4.80276
2.1745	2.24719	4.79868
2.12081	2.24719	4.79164
2.06711	2.24719	4.78109
2.01342	2.24719	4.76668
1.95973	2.24719	4.74858
1.90604	2.24719	4.72871
1.85235	2.24719	4.70911
1.79866	2.24719	4.69404
1.74497	2.24719	4.68359
1.69128	2.24719	4.67938
1.63758	2.24719	4.67782
1.58389	2.24719	4.67796
1.5302	2.24719	4.67995
1.47651	2.24719	4.68519
1.42282	2.24719	4.69291
1.36913	2.24719	4.70249
1.31544	2.24719	4.71379
1.26174	2.24719	4.72639
1.20805	2.24719	4.73808
1.15436	2.24719	4.74978
1.10067	2.24719	4.76333
1.04698	2.24719	4.77996
0.993289	2.24719	4.79892
0.939597	2.24719	4.82248
0.885906	2.24719	4.85009
0.832215	2.24719	4.87769
0.778523	2.24719	4.90081
0.724832	2.24719	4.91881
0.671141	2.24719	4.93986
0.61745	2.24719	4.97632
0.563758	2.24719	5.02244
0.510067	2.24719	5.06584
0.456376	2.24719	5.10723
0.402685	2.24719	5.14386
0.348993	2.24719	5.17182
0.295302	2.24719	5.19854
0.241611	2.24719	5.22731
0.187919	2.24719	5.2571
0.134228	2.24719	5.2841
0.0805369	2.24719	5.29991
0.0268456	2.24719	5.30183
-0.0268456	2.24719	5.29891
-0.0805369	2.24719	5.29017
-0.134228	2.24719	5.27164
-0.187919	2.24719	5.24755
-0.241611	2.24719	5.22184
-0.295302	2.24719	5.19555
-0.348993	2.24719	5.16808
-0.402685	2.24719	5.13646
-0.456376	2.24719	5.10182
-0.510067	2.24719	5.06733
-0.563758	2.24719	5.02993
-0.61745	2.24719	4.99109
-0.671141	2.24719	4.9636
-0.724832	2.24719	4.94481
-0.778523	2.24719	4.92772
-0.832215	2.24719	4.91267
-0.885906	2.24719	4.89732
-0.939597	2.24719	4.88485
-0.993289	2.24719	4.87362
-1.04698	2.24719	4.86491
-1.10067	2.24719	4.85894
-1.15436	2.24719	4.85563
-1.20805	2.24719	4.85296
-1.26174	2.24719	4.84957
-1.31544	2.24719	4.84519
-1.36913	2.24719	4.84098
-1.42282	2.24719	4.83943
-1.47651	2.24719	4.84207
-1.5302	2.24719	4.84835
-1.58389	2.24719	4.85979
-1.63758	2.24719	4.87682
-1.69128	2.24719	4.89607
-1.74497	2.24719	4.92088
-1.79866	2.24719	4.96333
-1.85235	2.24719	5.01974
-1.90604	2.24719	5.08391
-1.95973	2.24719	5.14519
-2.01342	2.24719	5.19628
-2.06711	2.24719	5.24181
-2.12081	2.24719	5.28295
-2.1745	2.24719	5.31229
-2.22819	2.24719	5.33156
-2.28188	2.24719	5.34076
-2.33557	2.24719	5.34004
-2.38926	2.24719	5.34254
-2.44295	2.24719	5.35107
-2.49664	2.24719	5.34537
-2.55034	2.24719	5.31128
-2.60403	2.24719	5.25566
-2.65772	2.24719	5.15101
-2.71141	2.24719	5.05336
-2.7651	2.24719	4.98864
-2.81879	2.24719	4.95216
-2.87248	2.24719	4.92906
-2.92617	2.24719	4.90852
-2.97987	2.24719	4.89798
-3.03356	2.24719	4.89004
-3.08725	2.24719	4.87606
-3.14094	2.24719	4.86527
-3.19463	2.24719	4.85441
-3.24832	2.24719	4.83785
-3.30201	2.24719	4.81778
-3.3557	2.24719	4.79721
-3.4094	2.24719	4.78003
-3.46309	2.24719	4.77034
-3.51678	2.24719	4.76637
-3.57047	2.24719	4.7685
-3.62416	2.24719	4.78022
-3.67785	2.24719	4.80404
-3.73154	2.24719	4.83358
-3.78523	2.24719	4.86643
-3.83893	2.24719	4.90068
-3.89262	2.24719	4.93663
-3.94631	2.24719	4.9692
-4	2.24719	4.99889
4	2.19663	4.97928
3.94631	2.19663	4.94721
3.89262	2.19663	4.90369
3.83893	2.19663	4.85506
3.78523	2.19663	4.81345
3.73154	2.19663	4.78536
3.67785	2.19663	4.76367
3.62416	2.19663	4.74842
3.57047	2.19663	4.7388
3.51678	2.19663	4.73598
3.46309	2.19663	4.73816
3.4094	2.19663	4.74386
3.3557	2.19663	4.74864
3.30201	2.19663	4.75577
3.24832	2.19663	4.76578
3.19463	2.19663	4.77389
3.14094	2.19663	4.78142
3.08725	2.19663	4.78836
3.03356	2.19663	4.796
2.97987	2.19663	4.80233
2.92617	2.19663	4.80676
2.87248	2.19663	4.80999
2.81879	2.19663	4.8125
2.7651	2.19663	4.81406
2.71141	2.19663	4.81487
2.65772	2.19663	4.81514
2.60403	2.19663	4.81492
2.55034	2.19663	4.81414
2.49664	2.19663	4.81278
2.44295	2.19663	4.81108
2.38926	2.19663	4.80898
2.33557	2.19663	4.80613
2.28188	2.19663	4.80119
2.22819	2.19663	4.79433
2.1745	2.19663	4.78597
2.12081	2.19663	4.77727
2.06711	2.19663	4.76579
2.01342	2.19663	4.75084
1.95973	2.19663	4.73202
1.90604	2.19663	4.711
1.85235	2.19663	4.69024
1.79866	2.19663	4.67347
1.74497	2.19663	4.66078
1.69128	2.19663	4.65268
1.63758	2.19663	4.64951
1.58389	2.19663	4.65145
1.5302	2.19663	4.65846
1.47651	2.19663	4.6686
1.42282	2.19663	4.68044
1.36913	2.19663	4.69383
1.31544	2.19663	4.7083
1.26174	2.19663	4.7256
1.20805	2.19663	4.74248
1.15436	2.19663	4.75848
1.10067	2.19663	4.77508
1.04698	2.19663	4.79374
0.993289	2.19663	4.81523
0.939597	2.19663	4.84116
0.885906	2.19663	4.86978
0.832215	2.19663	4.89476
0.778523	2.19663	4.91357
0.724832	2.19663	4.93177
0.671141	2.19663	4.95779
0.61745	2.19663	5.00211
0.563758	2.19663	5.05862
0.510067	2.19663	5.11433
0.456376	2.19663	5.16013
0.402685	2.19663	5.1918
0.348993	2.19663	5.2096
0.295302	2.19663	5.22134
0.241611	2.19663	5.23657
0.187919	2.19663	5.26128
0.134228	2.19663	5.28659
0.0805369	2.19663	5.30131
0.0268456	2.19663	5.3012
-0.0268456	2.19663	5.2977
-0.0805369	2.19663	5.29017
-0.134228	2.19663	5.27505
-0.187919	2.19663	5.25629
-0.241611	2.19663	5.24222
-0.295302	2.19663	5.23159
-0.348993	2.19663	5.21567
-0.402685	2.19663	5.18896
-0.456376	2.19663	5.15365
-0.510067	2.19663	5.11123
-0.563758	2.19663	5.06387
-0.61745	2.19663	5.01774
-0.671141	2.19663	4.9888
-0.724832	2.19663	4.97242
-0.778523	2.19663	4.95644
-0.832215	2.19663	4.93741
-0.885906	2.19663	4.91938
-0.939597	2.19663	4.90492
-0.993289	2.19663	4.89303
-1.04698	2.19663	4.88366
-1.10067	2.19663	4.87728
-1.15436	2.19663	4.87325
-1.20805	2.19663	4.86948
-1.26174	2.19663	4.86479
-1.31544	2.19663	4.85887
-1.36913	2.19663	4.85374
-1.42282	2.19663	4.85213
-1.47651	2.19663	4.85513
-1.5302	2.19663	4.86411
-1.58389	2.19663	4.88145
-1.63758	2.19663	4.90498
-1.69128	2.19663	4.92786
-1.74497	2.19663	4.9575
-1.79866	2.19663	5.00248
-1.85235	2.19663	5.0597
-1.90604	2.19663	5.12375
-1.95973	2.19663	5.17751
-2.01342	2.19663	5.2179
-2.06711	2.19663	5.24874
-2.12081	2.19663	5.27442
-2.1745	2.19663	5.29399
-2.22819	2.19663	5.30568
-2.28188	2.19663	5.3126
-2.33557	2.19663	5.30991
-2.38926	2.19663	5.31045
-2.44295	2.19663	5.31836
-2.49664	2.19663	5.31359
-2.55034	2.19663	5.27505
-2.60403	2.19663	5.20616
-2.65772	2.19663	5.08189
-2.71141	2.19663	5.00261
-2.7651	2.19663	4.96148
-2.81879	2.19663	4.94853
-2.87248	2.19663	4.93544
-2.92617	2.19663	4.92056
-2.97987	2.19663	4.90817
-3.03356	2.19663	4.90528
-3.08725	2.19663	4.89748
-3.14094	2.19663	4.88206
-3.19463	2.19663	4.8679
-3.24832	2.19663	4.85163
-3.30201	2.19663	4.83028
-3.3557	2.19663	4.80693
-3.4094	2.19663	4.78648
-3.46309	2.19663	4.77213
-3.51678	2.19663	4.76342
-3.57047	2.19663	4.75937
-3.62416	2.19663	4.76228
-3.67785	2.19663	4.77363
-3.73154	2.19663	4.79882
-3.78523	2.19663	4.83031
-3.83893	2.19663	4.86704
-3.89262	2.19663	4.90748
-3.94631	2.19663	4.94674
-4	2.19663	4.97888
4	2.14607	4.94528
3.94631	2.14607	4.90189
3.89262	2.14607	4.85204
3.83893	2.14607	4.80474
3.78523	2.14607	4.77244
3.73154	2.14607	4.75139
3.67785	2.14607	4.73703
3.62416	2.14607	4.72639
3.57047	2.14607	4.72259
3.51678	2.14607	4.72395
3.46309	2.14607	4.72875
3.4094	2.14607	4.73338
3.3557	2.14607	4.74146
3.30201	2.14607	4.753
3.24832	2.14607	4.76284
3.19463	2.14607	4.77257
3.14094	2.14607	4.78264
3.08725	2.14607	4.79284
3.03356	2.14607	4.80012
2.97987	2.14607	4.8047
2.92617	2.14607	4.80783
2.87248	2.14607	4.80985
2.81879	2.14607	4.81258
2.7651	2.14607	4.81511
2.71141	2.14607	4.81725
2.65772	2.14607	4.81903
2.60403	2.14607	4.82001
2.55034	2.14607	4.81994
2.49664	2.14607	4.81853
2.44295	2.14607	4.8158
2.38926	2.14607	4.81162
2.33557	2.14607	4.80617
2.28188	2.14607	4.79893
2.22819	2.14607	4.78999
2.1745	2.14607	4.77922
2.12081	2.14607	4.76675
2.06711	2.14607	4.75354
2.01342	2.14607	4.73898
1.95973	2.14607	4.72207
1.90604	2.14607	4.70219
1.85235	2.14607	4.68217
1.79866	2.14607	4.66429
1.74497	2.14607	4.65018
1.69128	2.14607	4.64151
1.63758	2.14607	4.63753
1.58389	2.14607	4.63819
1.5302	2.14607	4.64476
1.47651	2.14607	4.65686
1.42282	2.14607	4.67225
1.36913	2.14607	4.68949
1.31544	2.14607	4.70875
1.26174	2.14607	4.72988
1.20805	2.14607	4.7504
1.15436	2.14607	4.77007
1.10067	2.14607	4.7903
1.04698	2.14607	4.81166
0.993289	2.14607	4.83537
0.939597	2.14607	4.86269
0.885906	2.14607	4.8914
0.832215	2.14607	4.91436
0.778523	2.14607	4.93149
0.724832	2.14607	4.95136
0.671141	2.14607	4.98202
0.61745	2.14607	5.03029
0.563758	2.14607	5.09825
0.510067	2.14607	5.16844
0.456376	2.14607	5.22039
0.402685	2.14607	5.24883
0.348993	2.14607	5.25635
0.295302	2.14607	5.25048
0.241611	2.14607	5.24533
0.187919	2.14607	5.25647
0.134228	2.14607	5.28034
0.0805369	2.14607	5.29437
0.0268456	2.14607	5.29071
-0.0268456	2.14607	5.28719
-0.0805369	2.14607	5.28404
-0.134228	2.14607	5.27296
-0.187919	2.14607	5.26686
-0.241611	2.14607	5.27276
-0.295302	2.14607	5.27671
-0.348993	2.14607	5.27281
-0.402685	2.14607	5.25162
-0.456376	2.14607	5.20853
-0.510067	2.14607	5.15343
-0.563758	2.14607	5.09717
-0.61745	2.14607	5.04548
-0.671141	2.14607	5.01209
-0.724832	2.14607	4.99649
-0.778523	2.14607	4.98438
-0.832215	2.14607	4.96706
-0.885906	2.14607	4.94605
-0.939597	2.14607	4.92671
-0.993289	2.14607	4.91178
-1.04698	2.14607	4.90078
-1.10067	2.14607	4.89211
-1.15436	2.14607	4.88636
-1.20805	2.14607	4.88142
-1.26174	2.14607	4.87587
-1.31544	2.14607	4.86998
-1.36913	2.14607	4.86637
-1.42282	2.14607	4.86652
-1.47651	2.14607	4.87078
-1.5302	2.14607	4.88434
-1.58389	2.14607	4.90714
-1.63758	2.14607	4.93489
-1.69128	2.14607	4.96126
-1.74497	2.14607	4.99574
-1.79866	2.14607	5.03556
-1.85235	2.14607	5.08923
-1.90604	2.14607	5.1495
-1.95973	2.14607	5.20296
-2.01342	2.14607	5.23794
-2.06711	2.14607	5.25366
-2.12081	2.14607	5.25733
-2.1745	2.14607	5.25717
-2.22819	2.14607	5.25787
-2.28188	2.14607	5.25919
-2.33557	2.14607	5.25643
-2.38926	2.14607	5.25711
-2.44295	2.14607	5.27289
-2.49664	2.14607	5.26217
-2.55034	2.14607	5.20956
-2.60403	2.14607	5.11214
-2.65772	2.14607	4.99774
-2.71141	2.14607	4.95174
-2.7651	2.14607	4.94813
-2.81879	2.14607	4.94996
-2.87248	2.14607	4.94519
-2.92617	2.14607	4.93453
-2.97987	2.14607	4.92568
-3.03356	2.14607	4.9224
-3.08725	2.14607	4.92285
-3.14094	2.14607	4.91098
-3.19463	2.14607	4.89148
-3.24832	2.14607	4.87348
-3.30201	2.14607	4.84989
-3.3557	2.14607	4.82077
-3.4094	2.14607	4.79252
-3.46309	2.14607	4.77376
-3.51678	2.14607	4.76177
-3.57047	2.14607	4.75354
-3.62416	2.14607	4.75112
-3.67785	2.14607	4.75421
-3.73154	2.14607	4.76678
-3.78523	2.14607	4.79305
-3.83893	2.14607	4.8279
-3.89262	2.14607	4.87023
-3.94631	2.14607	4.91628
-4	2.14607	4.95634
4	2.09551	4.90375
3.94631	2.09551	4.85315
3.89262	2.09551	4.80147
3.83893	2.09551	4.76276
3.78523	2.09551	4.74087
3.73154	2.09551	4.72705
3.67785	2.09551	4.71594
3.62416	2.09551	4.71105
3.57047	2.09551	4.71149
3.51678	2.09551	4.71552
3.46309	2.09551	4.72073
3.4094	2.09551	4.72899
3.3557	2.09551	4.74127
3.30201	2.09551	4.75369
3.24832	2.09551	4.76597
3.19463	2.09551	4.77851
3.14094	2.09551	4.78956
3.08725	2.09551	4.79683
3.03356	2.09551	4.80119
2.97987	2.09551	4.80383
2.92617	2.09551	4.80702
2.87248	2.09551	4.81129
2.81879	2.09551	4.81669
2.7651	2.09551	4.82324
2.71141	2.09551	4.82929
2.65772	2.09551	4.83384
2.60403	2.09551	4.83622
2.55034	2.09551	4.83597
2.49664	2.09551	4.83323
2.44295	2.09551	4.82842
2.38926	2.09551	4.82149
2.33557	2.09551	4.81266
2.28188	2.09551	4.80195
2.22819	2.09551	4.78979
2.1745	2.09551	4.77529
2.12081	2.09551	4.75877
2.06711	2.09551	4.74303
2.01342	2.09551	4.72923
1.95973	2.09551	4.71455
1.90604	2.09551	4.69798
1.85235	2.09551	4.68296
1.79866	2.09551	4.66746
1.74497	2.09551	4.65332
1.69128	2.09551	4.64137
1.63758	2.09551	4.6328
1.58389	2.09551	4.63069
1.5302	2.09551	4.63574
1.47651	2.09551	4.64736
1.42282	2.09551	4.66534
1.36913	2.09551	4.68679
1.31544	2.09551	4.71009
1.26174	2.09551	4.73495
1.20805	2.09551	4.75877
1.15436	2.09551	4.78086
1.10067	2.09551	4.80322
1.04698	2.09551	4.82676
0.993289	2.09551	4.85279
0.939597	2.09551	4.88251
0.885906	2.09551	4.9124
0.832215	2.09551	4.93597
0.778523	2.09551	4.95514
0.724832	2.09551	4.97593
0.671141	2.09551	5.0121
0.61745	2.09551	5.07058
0.563758	2.09551	5.14717
0.510067	2.09551	5.22372
0.456376	2.09551	5.28132
0.402685	2.09551	5.31302
0.348993	2.09551	5.31956
0.295302	2.09551	5.30479
0.241611	2.09551	5.27942
0.187919	2.09551	5.26387
0.134228	2.09551	5.27614
0.0805369	2.09551	5.28635
0.0268456	2.09551	5.27689
-0.0268456	2.09551	5.27619
-0.0805369	2.09551	5.28099
-0.134228	2.09551	5.27942
-0.187919	2.09551	5.29917
-0.241611	2.09551	5.32574
-0.295302	2.09551	5.34515
-0.348993	2.09551	5.34478
-0.402685	2.09551	5.31569
-0.456376	2.09551	5.26243
-0.510067	2.09551	5.1943
-0.563758	2.09551	5.1317
-0.61745	2.09551	5.07534
-0.671141	2.09551	5.03489
-0.724832	2.09551	5.02117
-0.778523	2.09551	5.0076
-0.832215	2.09551	4.99101
-0.885906	2.09551	4.96983
-0.939597	2.09551	4.94935
-0.993289	2.09551	4.93054
-1.04698	2.09551	4.91493
-1.10067	2.09551	4.90289
-1.15436	2.09551	4.89512
-1.20805	2.09551	4.88909
-1.26174	2.09551	4.88359
-1.31544	2.09551	4.87955
-1.36913	2.09551	4.87894
-1.42282	2.09551	4.88038
-1.47651	2.09551	4.88642
-1.5302	2.09551	4.90541
-1.58389	2.09551	4.93396
-1.63758	2.09551	4.96361
-1.69128	2.09551	4.99308
-1.74497	2.09551	5.02533
-1.79866	2.09551	5.06236
-1.85235	2.09551	5.11493
-1.90604	2.09551	5.16967
-1.95973	2.09551	5.21994
-2.01342	2.09551	5.24922
-2.06711	2.09551	5.2535
-2.12081	2.09551	5.23655
-2.1745	2.09551	5.21262
-2.22819	2.09551	5.18984
-2.28188	2.09551	5.17861
-2.33557	2.09551	5.17533
-2.38926	2.09551	5.18452
-2.44295	2.09551	5.21445
-2.49664	2.09551	5.20021
-2.55034	2.09551	5.13364
-2.60403	2.09551	4.99193
-2.65772	2.09551	4.92838
-2.71141	2.09551	4.93173
-2.7651	2.09551	4.94792
-2.81879	2.09551	4.95507
-2.87248	2.09551	4.95666
-2.92617	2.09551	4.95304
-2.97987	2.09551	4.94479
-3.03356	2.09551	4.9389
-3.08725	2.09551	4.94532
-3.14094	2.09551	4.94562
-3.19463	2.09551	4.92564
-3.24832	2.09551	4.90298
-3.30201	2.09551	4.87554
-3.3557	2.09551	4.84357
-3.4094	2.09551	4.80608
-3.46309	2.09551	4.77582
-3.51678	2.09551	4.75833
-3.57047	2.09551	4.74863
-3.62416	2.09551	4.74296
-3.67785	2.09551	4.74197
-3.73154	2.09551	4.74623
-3.78523	2.09551	4.76079
-3.83893	2.09551	4.78883
-3.89262	2.09551	4.829
-3.94631	2.09551	4.87822
-4	2.09551	4.92764
4	2.04494	4.85808
3.94631	2.04494	4.80462
3.89262	2.04494	4.75824
3.83893	2.04494	4.73235
3.78523	2.04494	4.71885
3.73154	2.04494	4.70735
3.67785	2.04494	4.70112
3.62416	2.04494	4.70066
3.57047	2.04494	4.70404
3.51678	2.04494	4.71007
3.46309	2.04494	4.71847
3.4094	2.04494	4.73196
3.3557	2.04494	4.74723
3.30201	2.04494	4.76227
3.24832	2.04494	4.77589
3.19463	2.04494	4.78539
3.14094	2.04494	4.79114
3.08725	2.04494	4.79475
3.03356	2.04494	4.79685
2.97987	2.04494	4.80116
2.92617	2.04494	4.80885
2.87248	2.04494	4.82108
2.81879	2.04494	4.83598
2.7651	2.04494	4.85064
2.71141	2.04494	4.86299
2.65772	2.04494	4.87147
2.60403	2.04494	4.87532
2.55034	2.04494	4.87454
2.49664	2.04494	4.8696
2.44295	2.04494	4.8612
2.38926	2.04494	4.84965
2.33557	2.04494	4.83416
2.28188	2.04494	4.81647
2.22819	2.04494	4.79863
2.1745	2.04494	4.78023
2.12081	2.04494	4.75992
2.06711	2.04494	4.73899
2.01342	2.04494	4.7219
1.95973	2.04494	4.71047
1.90604	2.04494	4.6988
1.85235	2.04494	4.68796
1.79866	2.04494	4.67649
1.74497	2.04494	4.66307
1.69128	2.04494	4.65126
1.63758	2.04494	4.64135
1.58389	2.04494	4.63587
1.5302	2.04494	4.63661
1.47651	2.04494	4.64553
1.42282	2.04494	4.66167
1.36913	2.04494	4.6833
1.31544	2.04494	4.70855
1.26174	2.04494	4.7365
1.20805	2.04494	4.76345
1.15436	2.04494	4.78921
1.10067	2.04494	4.81423
1.04698	2.04494	4.83884
0.993289	2.04494	4.86657
0.939597	2.04494	4.89794
0.885906	2.04494	4.92731
0.832215	2.04494	4.9517
0.778523	2.04494	4.9765
0.724832	2.04494	5.00388
0.671141	2.04494	5.04518
0.61745	2.04494	5.11525
0.563758	2.04494	5.20143
0.510067	2.04494	5.28174
0.456376	2.04494	5.34373
0.402685	2.04494	5.38356
0.348993	2.04494	5.39981
0.295302	2.04494	5.38771
0.241611	2.04494	5.35005
0.187919	2.04494	5.30783
0.134228	2.04494	5.28716
0.0805369	2.04494	5.28627
0.0268456	2.04494	5.26875
-0.0268456	2.04494	5.27398
-0.0805369	2.04494	5.28926
-0.134228	2.04494	5.31559
-0.187919	2.04494	5.36519
-0.241611	2.04494	5.41197
-0.295302	2.04494	5.43242
-0.348993	2.04494	5.41641
-0.402685	2.04494	5.37243
-0.456376	2.04494	5.31158
-0.510067	2.04494	5.23935
-0.563758	2.04494	5.1696
-0.61745	2.04494	5.10946
-0.671141	2.04494	5.0648
-0.724832	2.04494	5.04165
-0.778523	2.04494	5.02333
-0.832215	2.04494	5.00578
-0.885906	2.04494	4.98742
-0.939597	2.04494	4.96743
-0.993289	2.04494	4.94763
-1.04698	2.04494	4.93026
-1.10067	2.04494	4.91604
-1.15436	2.04494	4.90607
-1.20805	2.04494	4.89885
-1.26174	2.04494	4.89324
-1.31544	2.04494	4.8893
-1.36913	2.04494	4.8892
-1.42282	2.04494	4.89021
-1.47651	2.04494	4.89859
-1.5302	2.04494	4.92291
-1.58389	2.04494	4.95385
-1.63758	2.04494	4.98385
-1.69128	2.04494	5.01268
-1.74497	2.04494	5.04484
-1.79866	2.04494	5.08685
-1.85235	2.04494	5.14037
-1.90604	2.04494	5.19285
-1.95973	2.04494	5.2349
-2.01342	2.04494	5.25729
-2.06711	2.04494	5.25099
-2.12081	2.04494	5.21853
-2.1745	2.04494	5.16794
-2.22819	2.04494	5.11923
-2.28188	2.04494	5.08146
-2.33557	2.04494	5.0736
-2.38926	2.04494	5.09267
-2.44295	2.04494	5.16038
-2.49664	2.04494	5.14754
-2.55034	2.04494	5.03223
-2.60403	2.04494	4.89957
-2.65772	2.04494	4.90549
-2.71141	2.04494	4.92765
-2.7651	2.04494	4.94902
-2.81879	2.04494	4.96383
-2.87248	2.04494	4.9719
-2.92617	2.04494	4.97178
-2.97987	2.04494	4.9628
-3.03356	2.04494	4.95554
-3.08725	2.04494	4.96198
-3.14094	2.04494	4.9684
-3.19463	2.04494	4.95273
-3.24832	2.04494	4.93332
-3.30201	2.04494	4.90703
-3.3557	2.04494	4.86997
-3.4094	2.04494	4.82728
-3.46309	2.04494	4.785
-3.51678	2.04494	4.75599
-3.57047	2.04494	4.74196
-3.62416	2.04494	4.73563
-3.67785	2.04494	4.7323
-3.73154	2.04494	4.7336
-3.78523	2.04494	4.73892
-3.83893	2.04494	4.75686
-3.89262	2.04494	4.78912
-3.94631	2.04494	4.83573
-4	2.04494	4.89037
4	1.99438	4.81404
3.94631	1.99438	4.76044
3.89262	1.99438	4.7269
3.83893	1.99438	4.71256
3.78523	1.99438	4.70112
3.73154	1.99438	4.6928
3.67785	1.99438	4.69114
3.62416	1.99438	4.694
3.57047	1.99438	4.70052
3.51678	1.99438	4.71014
3.46309	1.99438	4.72509
3.4094	1.99438	4.74348
3.3557	1.99438	4.76096
3.30201	1.99438	4.77594
3.24832	1.99438	4.7836
3.19463	1.99438	4.78589
3.14094	1.99438	4.78641
3.08725	1.99438	4.78635
3.03356	1.99438	4.79225
2.97987	1.99438	4.80617
2.92617	1.99438	4.82899
2.87248	1.99438	4.85555
2.81879	1.99438	4.88093
2.7651	1.99438	4.90161
2.71141	1.99438	4.91663
2.65772	1.99438	4.92628
2.60403	1.99438	4.93039
2.55034	1.99438	4.92956
2.49664	1.99438	4.92443
2.44295	1.99438	4.91476
2.38926	1.99438	4.90093
2.33557	1.99438	4.88316
2.28188	1.99438	4.85987
2.22819	1.99438	4.83113
2.1745	1.99438	4.80124
2.12081	1.99438	4.77357
2.06711	1.99438	4.74764
2.01342	1.99438	4.72476
1.95973	1.99438	4.70924
1.90604	1.99438	4.69897
1.85235	1.99438	4.69215
1.79866	1.99438	4.68533
1.74497	1.99438	4.67549
1.69128	1.99438	4.66562
1.63758	1.99438	4.65652
1.58389	1.99438	4.64983
1.5302	1.99438	4.64754
1.47651	1.99438	4.65244
1.42282	1.99438	4.66481
1.36913	1.99438	4.68463
1.31544	1.99438	4.71001
1.26174	1.99438	4.7398
1.20805	1.99438	4.76947
1.15436	1.99438	4.79786
1.10067	1.99438	4.82332
1.04698	1.99438	4.8465
0.993289	1.99438	4.87338
0.939597	1.99438	4.90442
0.885906	1.99438	4.93421
0.832215	1.99438	4.96221
0.778523	1.99438	4.99322
0.724832	1.99438	5.02801
0.671141	1.99438	5.07654
0.61745	1.99438	5.15939
0.563758	1.99438	5.25559
0.510067	1.99438	5.34078
0.456376	1.99438	5.40693
0.402685	1.99438	5.45227
0.348993	1.99438	5.4764
0.295302	1.99438	5.47601
0.241611	1.99438	5.44751
0.187919	1.99438	5.39303
0.134228	1.99438	5.33492
0.0805369	1.99438	5.30299
0.0268456	1.99438	5.27265
-0.0268456	1.99438	5.28532
-0.0805369	1.99438	5.32513
-0.134228	1.99438	5.38808
-0.187919	1.99438	5.45643
-0.241611	1.99438	5.49517
-0.295302	1.99438	5.49762
-0.348993	1.99438	5.47084
-0.402685	1.99438	5.42083
-0.456376	1.99438	5.35731
-0.510067	1.99438	5.28268
-0.563758	1.99438	5.20647
-0.61745	1.99438	5.14092
-0.671141	1.99438	5.09141
-0.724832	1.99438	5.05804
-0.778523	1.99438	5.03467
-0.832215	1.99438	5.01584
-0.885906	1.99438	4.997
-0.939597	1.99438	4.97782
-0.993289	1.99438	4.95702
-1.04698	1.99438	4.93888
-1.10067	1.99438	4.92375
-1.15436	1.99438	4.91301
-1.20805	1.99438	4.90511
-1.26174	1.99438	4.89862
-1.31544	1.99438	4.89367
-1.36913	1.99438	4.89212
-1.42282	1.99438	4.89326
-1.47651	1.99438	4.90359
-1.5302	1.99438	4.93047
-1.58389	1.99438	4.96201
-1.63758	1.99438	4.99185
-1.69128	1.99438	5.02603
-1.74497	1.99438	5.06666
-1.79866	1.99438	5.11412
-1.85235	1.99438	5.16553
-1.90604	1.99438	5.21589
-1.95973	1.99438	5.25059
-2.01342	1.99438	5.26077
-2.06711	1.99438	5.24908
-2.12081	1.99438	5.21061
-2.1745	1.99438	5.14615
-2.22819	1.99438	5.06545
-2.28188	1.99438	4.99349
-2.33557	1.99438	4.95964
-2.38926	1.99438	5.00198
-2.44295	1.99438	5.12946
-2.49664	1.99438	5.08646
-2.55034	1.99438	4.88218
-2.60403	1.99438	4.86761
-2.65772	1.99438	4.90028
-2.71141	1.99438	4.92821
-2.7651	1.99438	4.95941
-2.81879	1.99438	4.98419
-2.87248	1.99438	4.9962
-2.92617	1.99438	4.99097
-2.97987	1.99438	4.97722
-3.03356	1.99438	4.96821
-3.08725	1.99438	4.97134
-3.14094	1.99438	4.97545
-3.19463	1.99438	4.9644
-3.24832	1.99438	4.95014
-3.30201	1.99438	4.9329
-3.3557	1.99438	4.89656
-3.4094	1.99438	4.84854
-3.46309	1.99438	4.79909
-3.51678	1.99438	4.75946
-3.57047	1.99438	4.73641
-3.62416	1.99438	4.72711
-3.67785	1.99438	4.72313
-3.73154	1.99438	4.72295
-3.78523	1.99438	4.72612
-3.83893	1.99438	4.73362
-3.89262	1.99438	4.75655
-3.94631	1.99438	4.79474
-4	1.99438	4.84896
4	1.94382	4.76963
3.94631	1.94382	4.72648
3.89262	1.94382	4.70834
3.83893	1.94382	4.69757
3.78523	1.94382	4.68629
3.73154	1.94382	4.6832
3.67785	1.94382	4.68509
3.62416	1.94382	4.69136
3.57047	1.94382	4.70261
3.51678	1.94382	4.71879
3.46309	1.94382	4.74055
3.4094	1.94382	4.7604
3.3557	1.94382	4.77738
3.30201	1.94382	4.78559
3.24832	1.94382	4.78423
3.19463	1.94382	4.78012
3.14094	1.94382	4.77741
3.08725	1.94382	4.78482
3.03356	1.94382	4.80482
2.97987	1.94382	4.83843
2.92617	1.94382	4.877
2.87248	1.94382	4.91004
2.81879	1.94382	4.93899
2.7651	1.94382	4.96349
2.71141	1.94382	4.98155
2.65772	1.94382	4.99139
2.60403	1.94382	4.99457
2.55034	1.94382	4.99334
2.49664	1.94382	4.98855
2.44295	1.94382	4.97995
2.38926	1.94382	4.96593
2.33557	1.94382	4.94684
2.28188	1.94382	4.92161
2.22819	1.94382	4.88826
2.1745	1.94382	4.84861
2.12081	1.94382	4.8072
2.06711	1.94382	4.77034
2.01342	1.94382	4.74049
1.95973	1.94382	4.71739
1.90604	1.94382	4.70287
1.85235	1.94382	4.69678
1.79866	1.94382	4.69287
1.74497	1.94382	4.68637
1.69128	1.94382	4.68009
1.63758	1.94382	4.67155
1.58389	1.94382	4.66283
1.5302	1.94382	4.66013
1.47651	1.94382	4.66464
1.42282	1.94382	4.6753
1.36913	1.94382	4.69276
1.31544	1.94382	4.71767
1.26174	1.94382	4.74682
1.20805	1.94382	4.7757
1.15436	1.94382	4.80304
1.10067	1.94382	4.82639
1.04698	1.94382	4.84811
0.993289	1.94382	4.87468
0.939597	1.94382	4.9053
0.885906	1.94382	4.9376
0.832215	1.94382	4.96968
0.778523	1.94382	5.00459
0.724832	1.94382	5.04357
0.671141	1.94382	5.10434
0.61745	1.94382	5.19786
0.563758	1.94382	5.29861
0.510067	1.94382	5.39074
0.456376	1.94382	5.46227
0.402685	1.94382	5.50933
0.348993	1.94382	5.53351
0.295302	1.94382	5.53854
0.241611	1.94382	5.52692
0.187919	1.94382	5.49144
0.134228	1.94382	5.42453
0.0805369	1.94382	5.35301
0.0268456	1.94382	5.29914
-0.0268456	1.94382	5.32849
-0.0805369	1.94382	5.39783
-0.134228	1.94382	5.48665
-0.187919	1.94382	5.53132
-0.241611	1.94382	5.54487
-0.295302	1.94382	5.53824
-0.348993	1.94382	5.51478
-0.402685	1.94382	5.46955
-0.456376	1.94382	5.40661
-0.510067	1.94382	5.32924
-0.563758	1.94382	5.24866
-0.61745	1.94382	5.16973
-0.671141	1.94382	5.10941
-0.724832	1.94382	5.06983
-0.778523	1.94382	5.04176
-0.832215	1.94382	5.02137
-0.885906	1.94382	5.00218
-0.939597	1.94382	4.9814
-0.993289	1.94382	4.95967
-1.04698	1.94382	4.9409
-1.10067	1.94382	4.92602
-1.15436	1.94382	4.91429
-1.20805	1.94382	4.90421
-1.26174	1.94382	4.89593
-1.31544	1.94382	4.89016
-1.36913	1.94382	4.88655
-1.42282	1.94382	4.88676
-1.47651	1.94382	4.90005
-1.5302	1.94382	4.92918
-1.58389	1.94382	4.95989
-1.63758	1.94382	4.9951
-1.69128	1.94382	5.03465
-1.74497	1.94382	5.08301
-1.79866	1.94382	5.13718
-1.85235	1.94382	5.19045
-1.90604	1.94382	5.23547
-1.95973	1.94382	5.26572
-2.01342	1.94382	5.27259
-2.06711	1.94382	5.25293
-2.12081	1.94382	5.21344
-2.1745	1.94382	5.15819
-2.22819	1.94382	5.07481
-2.28188	1.94382	4.96229
-2.33557	1.94382	4.87477
-2.38926	1.94382	4.91265
-2.44295	1.94382	5.11597
-2.49664	1.94382	4.91698
-2.55034	1.94382	4.83958
-2.60403	1.94382	4.87186
-2.65772	1.94382	4.91424
-2.71141	1.94382	4.95834
-2.7651	1.94382	4.99411
-2.81879	1.94382	5.01172
-2.87248	1.94382	5.0102
-2.92617	1.94382	4.99895
-2.97987	1.94382	4.98323
-3.03356	1.94382	4.97072
-3.08725	1.94382	4.97238
-3.14094	1.94382	4.97093
-3.19463	1.94382	4.96155
-3.24832	1.94382	4.95285
-3.30201	1.94382	4.94193
-3.3557	1.94382	4.91473
-3.4094	1.94382	4.86887
-3.46309	1.94382	4.81462
-3.51678	1.94382	4.76741
-3.57047	1.94382	4.73456
-3.62416	1.94382	4.71823
-3.67785	1.94382	4.71299
-3.73154	1.94382	4.71195
-3.78523	1.94382	4.7148
-3.83893	1.94382	4.71997
-3.89262	1.94382	4.73133
-3.94631	1.94382	4.76019
-4	1.94382	4.80708
4	1.89326	4.73287
3.94631	1.89326	4.70658
3.89262	1.89326	4.69581
3.83893	1.89326	4.68274
3.78523	1.89326	4.67704
3.73154	1.89326	4.67747
3.67785	1.89326	4.68268
3.62416	1.89326	4.6943
3.57047	1.89326	4.71194
3.51678	1.89326	4.73598
3.46309	1.89326	4.75884
3.4094	1.89326	4.77787
3.3557	1.89326	4.78803
3.30201	1.89326	4.7865
3.24832	1.89326	4.78029
3.19463	1.89326	4.77518
3.14094	1.89326	4.78135
3.08725	1.89326	4.80642
3.03356	1.89326	4.84716
2.97987	1.89326	4.89467
2.92617	1.89326	4.93725
2.87248	1.89326	4.9763
2.81879	1.89326	5.01042
2.7651	1.89326	5.03135
2.71141	1.89326	5.04336
2.65772	1.89326	5.05116
2.60403	1.89326	5.05551
2.55034	1.89326	5.05729
2.49664	1.89326	5.05516
2.44295	1.89326	5.04785
2.38926	1.89326	5.03844
2.33557	1.89326	5.0231
2.28188	1.89326	4.99601
2.22819	1.89326	4.96009
2.1745	1.89326	4.91505
2.12081	1.89326	4.86563
2.06711	1.89326	4.81517
2.01342	1.89326	4.77112
1.95973	1.89326	4.73895
1.90604	1.89326	4.71705
1.85235	1.89326	4.70504
1.79866	1.89326	4.70048
1.74497	1.89326	4.69597
1.69128	1.89326	4.68961
1.63758	1.89326	4.68173
1.58389	1.89326	4.67329
1.5302	1.89326	4.6702
1.47651	1.89326	4.67484
1.42282	1.89326	4.68454
1.36913	1.89326	4.70064
1.31544	1.89326	4.72342
1.26174	1.89326	4.75027
1.20805	1.89326	4.77666
1.15436	1.89326	4.80262
1.10067	1.89326	4.8244
1.04698	1.89326	4.84585
0.993289	1.89326	4.87181
0.939597	1.89326	4.9042
0.885906	1.89326	4.93819
0.832215	1.89326	4.97015
0.778523	1.89326	5.00708
0.724832	1.89326	5.05233
0.671141	1.89326	5.12608
0.61745	1.89326	5.22883
0.563758	1.89326	5.3379
0.510067	1.89326	5.43375
0.456376	1.89326	5.50614
0.402685	1.89326	5.55427
0.348993	1.89326	5.58092
0.295302	1.89326	5.58926
0.241611	1.89326	5.58331
0.187919	1.89326	5.56752
0.134228	1.89326	5.53358
0.0805369	1.89326	5.44743
0.0268456	1.89326	5.36189
-0.0268456	1.89326	5.40519
-0.0805369	1.89326	5.51777
-0.134228	1.89326	5.56029
-0.187919	1.89326	5.57287
-0.241611	1.89326	5.57719
-0.295302	1.89326	5.57111
-0.348993	1.89326	5.55041
-0.402685	1.89326	5.51277
-0.456376	1.89326	5.45405
-0.510067	1.89326	5.37506
-0.563758	1.89326	5.28528
-0.61745	1.89326	5.19542
-0.671141	1.89326	5.1235
-0.724832	1.89326	5.07324
-0.778523	1.89326	5.04068
-0.832215	1.89326	5.01973
-0.885906	1.89326	5.00136
-0.939597	1.89326	4.98142
-0.993289	1.89326	4.95893
-1.04698	1.89326	4.93959
-1.10067	1.89326	4.92365
-1.15436	1.89326	4.90968
-1.20805	1.89326	4.89727
-1.26174	1.89326	4.88773
-1.31544	1.89326	4.88181
-1.36913	1.89326	4.8776
-1.42282	1.89326	4.878
-1.47651	1.89326	4.89243
-1.5302	1.89326	4.92199
-1.58389	1.89326	4.95713
-1.63758	1.89326	4.99449
-1.69128	1.89326	5.03662
-1.74497	1.89326	5.08834
-1.79866	1.89326	5.14636
-1.85235	1.89326	5.20385
-1.90604	1.89326	5.24875
-1.95973	1.89326	5.27534
-2.01342	1.89326	5.27804
-2.06711	1.89326	5.26216
-2.12081	1.89326	5.23151
-2.1745	1.89326	5.18702
-2.22819	1.89326	5.12952
-2.28188	1.89326	5.04852
-2.33557	1.89326	4.88727
-2.38926	1.89326	4.81147
-2.44295	1.89326	5.08952
-2.49664	1.89326	4.81661
-2.55034	1.89326	4.85578
-2.60403	1.89326	4.92004
-2.65772	1.89326	4.96768
-2.71141	1.89326	4.99275
-2.7651	1.89326	5.00542
-2.81879	1.89326	5.01064
-2.87248	1.89326	5.00792
-2.92617	1.89326	4.9978
-2.97987	1.89326	4.98347
-3.03356	1.89326	4.96846
-3.08725	1.89326	4.96425
-3.14094	1.89326	4.96397
-3.19463	1.89326	4.94893
-3.24832	1.89326	4.94234
-3.30201	1.89326	4.93822
-3.3557	1.89326	4.91934
-3.4094	1.89326	4.88346
-3.46309	1.89326	4.83354
-3.51678	1.89326	4.78225
-3.57047	1.89326	4.7398
-3.62416	1.89326	4.71474
-3.67785	1.89326	4.70407
-3.73154	1.89326	4.70241
-3.78523	1.89326	4.70401
-3.83893	1.89326	4.70874
-3.89262	1.89326	4.7158
-3.94631	1.89326	4.73307
-4	1.89326	4.76994
4	1.8427	4.70907
3.94631	1.8427	4.69556
3.89262	1.8427	4.68266
3.83893	1.8427	4.67302
3.78523	1.8427	4.67136
3.73154	1.8427	4.67438
3.67785	1.8427	4.68534
3.62416	1.8427	4.70399
3.57047	1.8427	4.72882
3.51678	1.8427	4.75429
3.46309	1.8427	4.77659
3.4094	1.8427	4.78964
3.3557	1.8427	4.79147
3.30201	1.8427	4.78627
3.24832	1.8427	4.77943
3.19463	1.8427	4.78189
3.14094	1.8427	4.80792
3.08725	1.8427	4.8551
3.03356	1.8427	4.90948
2.97987	1.8427	4.96276
2.92617	1.8427	5.01365
2.87248	1.8427	5.0529
2.81879	1.8427	5.08049
2.7651	1.8427	5.09577
2.71141	1.8427	5.10006
2.65772	1.8427	5.09933
2.60403	1.8427	5.09889
2.55034	1.8427	5.10221
2.49664	1.8427	5.10916
2.44295	1.8427	5.1137
2.38926	1.8427	5.11096
2.33557	1.8427	5.10296
2.28188	1.8427	5.08042
2.22819	1.8427	5.04199
2.1745	1.8427	4.99297
2.12081	1.8427	4.93867
2.06711	1.8427	4.8794
2.01342	1.8427	4.82117
1.95973	1.8427	4.77638
1.90604	1.8427	4.74443
1.85235	1.8427	4.72299
1.79866	1.8427	4.71015
1.74497	1.8427	4.70314
1.69128	1.8427	4.69651
1.63758	1.8427	4.68752
1.58389	1.8427	4.6792
1.5302	1.8427	4.67623
1.47651	1.8427	4.67936
1.42282	1.8427	4.68854
[truncated: 11,500 more rows]

## Sheet: 4_d
H position X, Å	H position Y, Å	LogNorm(dE)		atomic coordinate x	atomic coordinate y	atomic color
4	2.5	4.9442		-2.41561	1.83252	Deepskyblue
3.94631	2.5	4.92446		0	0.721144	Grey
3.89262	2.5	4.90043		1.2529	-0.002217	Grey
3.83893	2.5	4.87504		2.53015	0.798684	Grey
3.78523	2.5	4.85486		2.57091	1.44663	Deepskyblue
3.73154	2.5	4.8385		3.38981	0.130139	Deepskyblue
3.67785	2.5	4.82144		2.57091	1.44663	Deepskyblue
3.62416	2.5	4.79251		-1.19566	0.06602	Grey
3.57047	2.5	4.75286		-2.52177	0.748137	Grey
3.51678	2.5	4.71713		-3.09307	0.442734	Deepskyblue
3.46309	2.5	4.69074		-3.09307	0.442734	Deepskyblue
3.4094	2.5	4.66516		0.008831	1.80388	Deepskyblue
3.3557	2.5	4.6421		1.29312	-1.23727	Red
3.30201	2.5	4.62473		-1.28828	-1.25248	red
3.24832	2.5	4.61293
3.19463	2.5	4.60362
3.14094	2.5	4.59948
3.08725	2.5	4.601
3.03356	2.5	4.60473
2.97987	2.5	4.61005
2.92617	2.5	4.6162
2.87248	2.5	4.62298
2.81879	2.5	4.63005
2.7651	2.5	4.63716
2.71141	2.5	4.64381
2.65772	2.5	4.64979
2.60403	2.5	4.65482
2.55034	2.5	4.65862
2.49664	2.5	4.66085
2.44295	2.5	4.66126
2.38926	2.5	4.65979
2.33557	2.5	4.65679
2.28188	2.5	4.65265
2.22819	2.5	4.64726
2.1745	2.5	4.63971
2.12081	2.5	4.62975
2.06711	2.5	4.61838
2.01342	2.5	4.60584
1.95973	2.5	4.59431
1.90604	2.5	4.58347
1.85235	2.5	4.57411
1.79866	2.5	4.57063
1.74497	2.5	4.57423
1.69128	2.5	4.58294
1.63758	2.5	4.596
1.58389	2.5	4.60954
1.5302	2.5	4.61689
1.47651	2.5	4.61603
1.42282	2.5	4.60829
1.36913	2.5	4.5955
1.31544	2.5	4.58321
1.26174	2.5	4.57476
1.20805	2.5	4.57258
1.15436	2.5	4.57648
1.10067	2.5	4.58534
1.04698	2.5	4.59436
0.993289	2.5	4.60412
0.939597	2.5	4.61245
0.885906	2.5	4.61819
0.832215	2.5	4.62465
0.778523	2.5	4.63395
0.724832	2.5	4.6462
0.671141	2.5	4.66286
0.61745	2.5	4.67969
0.563758	2.5	4.69703
0.510067	2.5	4.71444
0.456376	2.5	4.73508
0.402685	2.5	4.76241
0.348993	2.5	4.79367
0.295302	2.5	4.82673
0.241611	2.5	4.85786
0.187919	2.5	4.88707
0.134228	2.5	4.90863
0.0805369	2.5	4.91818
0.0268456	2.5	4.92034
-0.0268456	2.5	4.91888
-0.0805369	2.5	4.91097
-0.134228	2.5	4.89132
-0.187919	2.5	4.86353
-0.241611	2.5	4.83341
-0.295302	2.5	4.80005
-0.348993	2.5	4.76892
-0.402685	2.5	4.74155
-0.456376	2.5	4.71974
-0.510067	2.5	4.70081
-0.563758	2.5	4.68516
-0.61745	2.5	4.67331
-0.671141	2.5	4.66093
-0.724832	2.5	4.64226
-0.778523	2.5	4.63262
-0.832215	2.5	4.63153
-0.885906	2.5	4.63095
-0.939597	2.5	4.63016
-0.993289	2.5	4.63411
-1.04698	2.5	4.63905
-1.10067	2.5	4.64238
-1.15436	2.5	4.64482
-1.20805	2.5	4.64626
-1.26174	2.5	4.64663
-1.31544	2.5	4.6468
-1.36913	2.5	4.64708
-1.42282	2.5	4.6459
-1.47651	2.5	4.64057
-1.5302	2.5	4.63343
-1.58389	2.5	4.62472
-1.63758	2.5	4.63032
-1.69128	2.5	4.69715
-1.74497	2.5	4.67515
-1.79866	2.5	4.63898
-1.85235	2.5	4.64681
-1.90604	2.5	4.6751
-1.95973	2.5	4.71272
-2.01342	2.5	4.75837
-2.06711	2.5	4.80759
-2.12081	2.5	4.85658
-2.1745	2.5	4.8999
-2.22819	2.5	4.93221
-2.28188	2.5	4.95578
-2.33557	2.5	4.97347
-2.38926	2.5	4.99098
-2.44295	2.5	5.00568
-2.49664	2.5	5.00678
-2.55034	2.5	4.98803
-2.60403	2.5	4.95
-2.65772	2.5	4.89256
-2.71141	2.5	4.81804
-2.7651	2.5	4.74678
-2.81879	2.5	4.69508
-2.87248	2.5	4.65873
-2.92617	2.5	4.63387
-2.97987	2.5	4.61607
-3.03356	2.5	4.59523
-3.08725	2.5	4.57214
-3.14094	2.5	4.55963
-3.19463	2.5	4.57004
-3.24832	2.5	4.57073
-3.30201	2.5	4.54655
-3.3557	2.5	4.5476
-3.4094	2.5	4.56959
-3.46309	2.5	4.59808
-3.51678	2.5	4.62368
-3.57047	2.5	4.64449
-3.62416	2.5	4.6619
-3.67785	2.5	4.68773
-3.73154	2.5	4.72162
-3.78523	2.5	4.75709
-3.83893	2.5	4.79093
-3.89262	2.5	4.82096
-3.94631	2.5	4.84679
-4	2.5	4.86423
4	2.44944	4.93499
3.94631	2.44944	4.90813
3.89262	2.44944	4.87752
3.83893	2.44944	4.8518
3.78523	2.44944	4.83239
3.73154	2.44944	4.81376
3.67785	2.44944	4.78224
3.62416	2.44944	4.73842
3.57047	2.44944	4.69999
3.51678	2.44944	4.6707
3.46309	2.44944	4.64202
3.4094	2.44944	4.61675
3.3557	2.44944	4.59947
3.30201	2.44944	4.58703
3.24832	2.44944	4.5788
3.19463	2.44944	4.57844
3.14094	2.44944	4.5818
3.08725	2.44944	4.58578
3.03356	2.44944	4.59199
2.97987	2.44944	4.59941
2.92617	2.44944	4.60642
2.87248	2.44944	4.61312
2.81879	2.44944	4.61959
2.7651	2.44944	4.62544
2.71141	2.44944	4.63031
2.65772	2.44944	4.63413
2.60403	2.44944	4.63679
2.55034	2.44944	4.63811
2.49664	2.44944	4.63803
2.44295	2.44944	4.63683
2.38926	2.44944	4.63467
2.33557	2.44944	4.63172
2.28188	2.44944	4.62852
2.22819	2.44944	4.6251
2.1745	2.44944	4.61943
2.12081	2.44944	4.61051
2.06711	2.44944	4.59782
2.01342	2.44944	4.58192
1.95973	2.44944	4.56469
1.90604	2.44944	4.54994
1.85235	2.44944	4.53906
1.79866	2.44944	4.53573
1.74497	2.44944	4.53809
1.69128	2.44944	4.54475
1.63758	2.44944	4.55575
1.58389	2.44944	4.56845
1.5302	2.44944	4.57848
1.47651	2.44944	4.58056
1.42282	2.44944	4.57619
1.36913	2.44944	4.56894
1.31544	2.44944	4.56209
1.26174	2.44944	4.55893
1.20805	2.44944	4.56178
1.15436	2.44944	4.56861
1.10067	2.44944	4.57524
1.04698	2.44944	4.58311
0.993289	2.44944	4.59369
0.939597	2.44944	4.60509
0.885906	2.44944	4.61535
0.832215	2.44944	4.62678
0.778523	2.44944	4.64123
0.724832	2.44944	4.66124
0.671141	2.44944	4.68015
0.61745	2.44944	4.69771
0.563758	2.44944	4.71781
0.510067	2.44944	4.73849
0.456376	2.44944	4.76301
0.402685	2.44944	4.79545
0.348993	2.44944	4.83491
0.295302	2.44944	4.87467
0.241611	2.44944	4.90854
0.187919	2.44944	4.93925
0.134228	2.44944	4.96361
0.0805369	2.44944	4.97559
0.0268456	2.44944	4.97922
-0.0268456	2.44944	4.97782
-0.0805369	2.44944	4.96902
-0.134228	2.44944	4.94821
-0.187919	2.44944	4.9179
-0.241611	2.44944	4.88474
-0.295302	2.44944	4.84711
-0.348993	2.44944	4.80695
-0.402685	2.44944	4.77168
-0.456376	2.44944	4.74326
-0.510067	2.44944	4.72189
-0.563758	2.44944	4.70228
-0.61745	2.44944	4.68573
-0.671141	2.44944	4.6661
-0.724832	2.44944	4.64236
-0.778523	2.44944	4.622
-0.832215	2.44944	4.60923
-0.885906	2.44944	4.60488
-0.939597	2.44944	4.60378
-0.993289	2.44944	4.60781
-1.04698	2.44944	4.61606
-1.10067	2.44944	4.62364
-1.15436	2.44944	4.6288
-1.20805	2.44944	4.63187
-1.26174	2.44944	4.63275
-1.31544	2.44944	4.63103
-1.36913	2.44944	4.62575
-1.42282	2.44944	4.61764
-1.47651	2.44944	4.60945
-1.5302	2.44944	4.60177
-1.58389	2.44944	4.60432
-1.63758	2.44944	4.65677
-1.69128	2.44944	4.69676
-1.74497	2.44944	4.68421
-1.79866	2.44944	4.66435
-1.85235	2.44944	4.66771
-1.90604	2.44944	4.6985
-1.95973	2.44944	4.75338
-2.01342	2.44944	4.81903
-2.06711	2.44944	4.88519
-2.12081	2.44944	4.94541
-2.1745	2.44944	4.99457
-2.22819	2.44944	5.03137
-2.28188	2.44944	5.0588
-2.33557	2.44944	5.07921
-2.38926	2.44944	5.09532
-2.44295	2.44944	5.10507
-2.49664	2.44944	5.09833
-2.55034	2.44944	5.07189
-2.60403	2.44944	5.02699
-2.65772	2.44944	4.95986
-2.71141	2.44944	4.87361
-2.7651	2.44944	4.78916
-2.81879	2.44944	4.72809
-2.87248	2.44944	4.68738
-2.92617	2.44944	4.65851
-2.97987	2.44944	4.63566
-3.03356	2.44944	4.61512
-3.08725	2.44944	4.59149
-3.14094	2.44944	4.56903
-3.19463	2.44944	4.55756
-3.24832	2.44944	4.55803
-3.30201	2.44944	4.55665
-3.3557	2.44944	4.53909
-3.4094	2.44944	4.54204
-3.46309	2.44944	4.56673
-3.51678	2.44944	4.59846
-3.57047	2.44944	4.627
-3.62416	2.44944	4.65089
-3.67785	2.44944	4.67361
-3.73154	2.44944	4.70431
-3.78523	2.44944	4.73967
-3.83893	2.44944	4.7732
-3.89262	2.44944	4.80646
-3.94631	2.44944	4.8389
-4	2.44944	4.86648
4	2.39888	4.91786
3.94631	2.39888	4.88231
3.89262	2.39888	4.84971
3.83893	2.39888	4.82573
3.78523	2.39888	4.80473
3.73154	2.39888	4.7716
3.67785	2.39888	4.72418
3.62416	2.39888	4.68175
3.57047	2.39888	4.64952
3.51678	2.39888	4.61867
3.46309	2.39888	4.59129
3.4094	2.39888	4.57331
3.3557	2.39888	4.56076
3.30201	2.39888	4.55595
3.24832	2.39888	4.55778
3.19463	2.39888	4.56206
3.14094	2.39888	4.56742
3.08725	2.39888	4.57554
3.03356	2.39888	4.58307
2.97987	2.39888	4.58867
2.92617	2.39888	4.59421
2.87248	2.39888	4.60002
2.81879	2.39888	4.60505
2.7651	2.39888	4.60883
2.71141	2.39888	4.61133
2.65772	2.39888	4.61273
2.60403	2.39888	4.6131
2.55034	2.39888	4.61264
2.49664	2.39888	4.61149
2.44295	2.39888	4.60958
2.38926	2.39888	4.60737
2.33557	2.39888	4.60467
2.28188	2.39888	4.60171
2.22819	2.39888	4.59884
2.1745	2.39888	4.59528
2.12081	2.39888	4.58785
2.06711	2.39888	4.57625
2.01342	2.39888	4.56143
1.95973	2.39888	4.54415
1.90604	2.39888	4.52648
1.85235	2.39888	4.51241
1.79866	2.39888	4.50458
1.74497	2.39888	4.5066
1.69128	2.39888	4.51348
1.63758	2.39888	4.52206
1.58389	2.39888	4.52911
1.5302	2.39888	4.53298
1.47651	2.39888	4.53501
1.42282	2.39888	4.5348
1.36913	2.39888	4.53323
1.31544	2.39888	4.53177
1.26174	2.39888	4.5352
1.20805	2.39888	4.54204
1.15436	2.39888	4.55087
1.10067	2.39888	4.55841
1.04698	2.39888	4.5674
0.993289	2.39888	4.57911
0.939597	2.39888	4.59203
0.885906	2.39888	4.60683
0.832215	2.39888	4.62639
0.778523	2.39888	4.65146
0.724832	2.39888	4.67572
0.671141	2.39888	4.69737
0.61745	2.39888	4.7169
0.563758	2.39888	4.74014
0.510067	2.39888	4.76562
0.456376	2.39888	4.79724
0.402685	2.39888	4.83667
0.348993	2.39888	4.87796
0.295302	2.39888	4.9184
0.241611	2.39888	4.95425
0.187919	2.39888	4.98968
0.134228	2.39888	5.0183
0.0805369	2.39888	5.03418
0.0268456	2.39888	5.03915
-0.0268456	2.39888	5.03852
-0.0805369	2.39888	5.02993
-0.134228	2.39888	5.00696
-0.187919	2.39888	4.97338
-0.241611	2.39888	4.93743
-0.295302	2.39888	4.89784
-0.348993	2.39888	4.85586
-0.402685	2.39888	4.81183
-0.456376	2.39888	4.77128
-0.510067	2.39888	4.74168
-0.563758	2.39888	4.71822
-0.61745	2.39888	4.70443
-0.671141	2.39888	4.68092
-0.724832	2.39888	4.65584
-0.778523	2.39888	4.63217
-0.832215	2.39888	4.61043
-0.885906	2.39888	4.59382
-0.939597	2.39888	4.58711
-0.993289	2.39888	4.58745
-1.04698	2.39888	4.59221
-1.10067	2.39888	4.59941
-1.15436	2.39888	4.60491
-1.20805	2.39888	4.60722
-1.26174	2.39888	4.60627
-1.31544	2.39888	4.60109
-1.36913	2.39888	4.59267
-1.42282	2.39888	4.58542
-1.47651	2.39888	4.58145
-1.5302	2.39888	4.58906
-1.58389	2.39888	4.611
-1.63758	2.39888	4.6511
-1.69128	2.39888	4.69509
-1.74497	2.39888	4.7355
-1.79866	2.39888	4.72805
-1.85235	2.39888	4.69157
-1.90604	2.39888	4.7392
-1.95973	2.39888	4.81526
-2.01342	2.39888	4.89483
-2.06711	2.39888	4.96556
-2.12081	2.39888	5.0275
-2.1745	2.39888	5.07878
-2.22819	2.39888	5.11441
-2.28188	2.39888	5.1382
-2.33557	2.39888	5.15478
-2.38926	2.39888	5.16964
-2.44295	2.39888	5.17773
-2.49664	2.39888	5.16682
-2.55034	2.39888	5.13565
-2.60403	2.39888	5.0827
-2.65772	2.39888	5.00285
-2.71141	2.39888	4.90381
-2.7651	2.39888	4.81172
-2.81879	2.39888	4.74686
-2.87248	2.39888	4.70394
-2.92617	2.39888	4.6736
-2.97987	2.39888	4.64863
-3.03356	2.39888	4.62714
-3.08725	2.39888	4.60792
-3.14094	2.39888	4.58735
-3.19463	2.39888	4.56772
-3.24832	2.39888	4.55177
-3.30201	2.39888	4.53795
-3.3557	2.39888	4.5304
-3.4094	2.39888	4.52705
-3.46309	2.39888	4.5378
-3.51678	2.39888	4.56461
-3.57047	2.39888	4.59903
-3.62416	2.39888	4.63075
-3.67785	2.39888	4.65829
-3.73154	2.39888	4.68631
-3.78523	2.39888	4.72143
-3.83893	2.39888	4.75684
-3.89262	2.39888	4.78876
-3.94631	2.39888	4.8233
-4	2.39888	4.85935
4	2.34831	4.89031
3.94631	2.34831	4.8499
3.89262	2.34831	4.81954
3.83893	2.34831	4.7949
3.78523	2.34831	4.76056
3.73154	2.34831	4.7105
3.67785	2.34831	4.66313
3.62416	2.34831	4.62763
3.57047	2.34831	4.59571
3.51678	2.34831	4.56624
3.46309	2.34831	4.54707
3.4094	2.34831	4.53572
3.3557	2.34831	4.53335
3.30201	2.34831	4.53612
3.24832	2.34831	4.5418
3.19463	2.34831	4.55112
3.14094	2.34831	4.55749
3.08725	2.34831	4.56338
3.03356	2.34831	4.56881
2.97987	2.34831	4.57477
2.92617	2.34831	4.5803
2.87248	2.34831	4.58467
2.81879	2.34831	4.58789
2.7651	2.34831	4.59054
2.71141	2.34831	4.59291
2.65772	2.34831	4.59461
2.60403	2.34831	4.59586
2.55034	2.34831	4.59701
2.49664	2.34831	4.59796
2.44295	2.34831	4.598
2.38926	2.34831	4.59611
2.33557	2.34831	4.59327
2.28188	2.34831	4.59025
2.22819	2.34831	4.58605
2.1745	2.34831	4.57917
2.12081	2.34831	4.56983
2.06711	2.34831	4.55781
2.01342	2.34831	4.54382
1.95973	2.34831	4.52678
1.90604	2.34831	4.50741
1.85235	2.34831	4.4897
1.79866	2.34831	4.47823
1.74497	2.34831	4.47327
1.69128	2.34831	4.47305
1.63758	2.34831	4.47544
1.58389	2.34831	4.47814
1.5302	2.34831	4.48069
1.47651	2.34831	4.48205
1.42282	2.34831	4.48332
1.36913	2.34831	4.4862
1.31544	2.34831	4.49129
1.26174	2.34831	4.50068
1.20805	2.34831	4.51227
1.15436	2.34831	4.52316
1.10067	2.34831	4.53291
1.04698	2.34831	4.54439
0.993289	2.34831	4.55892
0.939597	2.34831	4.57558
0.885906	2.34831	4.59842
0.832215	2.34831	4.62598
0.778523	2.34831	4.65544
0.724832	2.34831	4.68239
0.671141	2.34831	4.70736
0.61745	2.34831	4.73037
0.563758	2.34831	4.75697
0.510067	2.34831	4.79691
0.456376	2.34831	4.83937
0.402685	2.34831	4.87881
0.348993	2.34831	4.91937
0.295302	2.34831	4.96406
0.241611	2.34831	5.00377
0.187919	2.34831	5.04115
0.134228	2.34831	5.07197
0.0805369	2.34831	5.08948
0.0268456	2.34831	5.09453
-0.0268456	2.34831	5.09393
-0.0805369	2.34831	5.08573
-0.134228	2.34831	5.06306
-0.187919	2.34831	5.02902
-0.241611	2.34831	4.99267
-0.295302	2.34831	4.95186
-0.348993	2.34831	4.90736
-0.402685	2.34831	4.86068
-0.456376	2.34831	4.81506
-0.510067	2.34831	4.77419
-0.563758	2.34831	4.74303
-0.61745	2.34831	4.719
-0.671141	2.34831	4.69851
-0.724832	2.34831	4.67734
-0.778523	2.34831	4.6559
-0.832215	2.34831	4.63574
-0.885906	2.34831	4.61565
-0.939597	2.34831	4.5986
-0.993289	2.34831	4.5904
-1.04698	2.34831	4.5895
-1.10067	2.34831	4.59188
-1.15436	2.34831	4.59421
-1.20805	2.34831	4.59425
-1.26174	2.34831	4.59165
-1.31544	2.34831	4.58705
-1.36913	2.34831	4.58106
-1.42282	2.34831	4.57811
-1.47651	2.34831	4.58456
-1.5302	2.34831	4.60033
-1.58389	2.34831	4.62219
-1.63758	2.34831	4.67968
-1.69128	2.34831	4.74959
-1.74497	2.34831	4.77212
-1.79866	2.34831	4.71392
-1.85235	2.34831	4.724
-1.90604	2.34831	4.79634
-1.95973	2.34831	4.87762
-2.01342	2.34831	4.95864
-2.06711	2.34831	5.03229
-2.12081	2.34831	5.09178
-2.1745	2.34831	5.13753
-2.22819	2.34831	5.16902
-2.28188	2.34831	5.18696
-2.33557	2.34831	5.19956
-2.38926	2.34831	5.2131
-2.44295	2.34831	5.22063
-2.49664	2.34831	5.20936
-2.55034	2.34831	5.17484
-2.60403	2.34831	5.1179
-2.65772	2.34831	5.02595
-2.71141	2.34831	4.91361
-2.7651	2.34831	4.81857
-2.81879	2.34831	4.75165
-2.87248	2.34831	4.70793
-2.92617	2.34831	4.68161
-2.97987	2.34831	4.65637
-3.03356	2.34831	4.63629
-3.08725	2.34831	4.62082
-3.14094	2.34831	4.60531
-3.19463	2.34831	4.58745
-3.24832	2.34831	4.56878
-3.30201	2.34831	4.54657
-3.3557	2.34831	4.52758
-3.4094	2.34831	4.52017
-3.46309	2.34831	4.52075
-3.51678	2.34831	4.5343
-3.57047	2.34831	4.56299
-3.62416	2.34831	4.5985
-3.67785	2.34831	4.63333
-3.73154	2.34831	4.66527
-3.78523	2.34831	4.69926
-3.83893	2.34831	4.73738
-3.89262	2.34831	4.77162
-3.94631	2.34831	4.80454
-4	2.34831	4.84427
4	2.29775	4.85365
3.94631	2.29775	4.8156
3.89262	2.29775	4.78578
3.83893	2.29775	4.75043
3.78523	2.29775	4.69828
3.73154	2.29775	4.64566
3.67785	2.29775	4.60578
3.62416	2.29775	4.57297
3.57047	2.29775	4.54267
3.51678	2.29775	4.52292
3.46309	2.29775	4.51191
3.4094	2.29775	4.51033
3.3557	2.29775	4.51371
3.30201	2.29775	4.52162
3.24832	2.29775	4.53281
3.19463	2.29775	4.53624
3.14094	2.29775	4.54306
3.08725	2.29775	4.55027
3.03356	2.29775	4.55661
2.97987	2.29775	4.56261
2.92617	2.29775	4.56811
2.87248	2.29775	4.57365
2.81879	2.29775	4.57739
2.7651	2.29775	4.5799
2.71141	2.29775	4.58198
2.65772	2.29775	4.58398
2.60403	2.29775	4.58594
2.55034	2.29775	4.58791
2.49664	2.29775	4.59033
2.44295	2.29775	4.59358
2.38926	2.29775	4.59808
2.33557	2.29775	4.60325
2.28188	2.29775	4.60419
2.22819	2.29775	4.59511
2.1745	2.29775	4.5784
2.12081	2.29775	4.56066
2.06711	2.29775	4.54371
2.01342	2.29775	4.52552
1.95973	2.29775	4.5061
1.90604	2.29775	4.48613
1.85235	2.29775	4.46673
1.79866	2.29775	4.45095
1.74497	2.29775	4.44002
1.69128	2.29775	4.43427
1.63758	2.29775	4.43179
1.58389	2.29775	4.43369
1.5302	2.29775	4.44293
1.47651	2.29775	4.45496
1.42282	2.29775	4.46933
1.36913	2.29775	4.47869
1.31544	2.29775	4.47412
1.26174	2.29775	4.47325
1.20805	2.29775	4.48192
1.15436	2.29775	4.49293
1.10067	2.29775	4.5055
1.04698	2.29775	4.52201
0.993289	2.29775	4.54199
0.939597	2.29775	4.56727
0.885906	2.29775	4.59918
0.832215	2.29775	4.63347
0.778523	2.29775	4.66418
0.724832	2.29775	4.68927
0.671141	2.29775	4.71207
0.61745	2.29775	4.74317
0.563758	2.29775	4.78559
0.510067	2.29775	4.83612
0.456376	2.29775	4.88085
0.402685	2.29775	4.9219
0.348993	2.29775	4.9628
0.295302	2.29775	5.00578
0.241611	2.29775	5.04594
0.187919	2.29775	5.08347
0.134228	2.29775	5.11532
0.0805369	2.29775	5.13368
0.0268456	2.29775	5.13785
-0.0268456	2.29775	5.13605
-0.0805369	2.29775	5.12644
-0.134228	2.29775	5.1033
-0.187919	2.29775	5.0709
-0.241611	2.29775	5.03626
-0.295302	2.29775	4.997
-0.348993	2.29775	4.95419
-0.402685	2.29775	4.9094
-0.456376	2.29775	4.86735
-0.510067	2.29775	4.82707
-0.563758	2.29775	4.78898
-0.61745	2.29775	4.75031
-0.671141	2.29775	4.7221
-0.724832	2.29775	4.70186
-0.778523	2.29775	4.68402
-0.832215	2.29775	4.66636
-0.885906	2.29775	4.64659
-0.939597	2.29775	4.62912
-0.993289	2.29775	4.61469
-1.04698	2.29775	4.60619
-1.10067	2.29775	4.60254
-1.15436	2.29775	4.60038
-1.20805	2.29775	4.5981
-1.26174	2.29775	4.59493
-1.31544	2.29775	4.59124
-1.36913	2.29775	4.58772
-1.42282	2.29775	4.58735
-1.47651	2.29775	4.59338
-1.5302	2.29775	4.60213
-1.58389	2.29775	4.62434
-1.63758	2.29775	4.67654
-1.69128	2.29775	4.71659
-1.74497	2.29775	4.69054
-1.79866	2.29775	4.7119
-1.85235	2.29775	4.7748
-1.90604	2.29775	4.8492
-1.95973	2.29775	4.93038
-2.01342	2.29775	5.00598
-2.06711	2.29775	5.07301
-2.12081	2.29775	5.12769
-2.1745	2.29775	5.16743
-2.22819	2.29775	5.19565
-2.28188	2.29775	5.20918
-2.33557	2.29775	5.21459
-2.38926	2.29775	5.22333
-2.44295	2.29775	5.23088
-2.49664	2.29775	5.22172
-2.55034	2.29775	5.18634
-2.60403	2.29775	5.12601
-2.65772	2.29775	5.02373
-2.71141	2.29775	4.90236
-2.7651	2.29775	4.81089
-2.81879	2.29775	4.74954
-2.87248	2.29775	4.71061
-2.92617	2.29775	4.683
-2.97987	2.29775	4.66404
-3.03356	2.29775	4.64677
-3.08725	2.29775	4.63484
-3.14094	2.29775	4.62151
-3.19463	2.29775	4.60566
-3.24832	2.29775	4.58595
-3.30201	2.29775	4.56492
-3.3557	2.29775	4.53761
-3.4094	2.29775	4.52064
-3.46309	2.29775	4.51452
-3.51678	2.29775	4.51652
-3.57047	2.29775	4.53106
-3.62416	2.29775	4.56077
-3.67785	2.29775	4.59688
-3.73154	2.29775	4.63438
-3.78523	2.29775	4.67149
-3.83893	2.29775	4.71126
-3.89262	2.29775	4.75139
-3.94631	2.29775	4.78499
-4	2.29775	4.82307
4	2.24719	4.81512
3.94631	2.24719	4.77872
3.89262	2.24719	4.74203
3.83893	2.24719	4.68856
3.78523	2.24719	4.63095
3.73154	2.24719	4.58508
3.67785	2.24719	4.55145
3.62416	2.24719	4.52215
3.57047	2.24719	4.50202
3.51678	2.24719	4.49051
3.46309	2.24719	4.48794
3.4094	2.24719	4.49149
3.3557	2.24719	4.50019
3.30201	2.24719	4.51032
3.24832	2.24719	4.51514
3.19463	2.24719	4.52489
3.14094	2.24719	4.53323
3.08725	2.24719	4.54092
3.03356	2.24719	4.54826
2.97987	2.24719	4.55551
2.92617	2.24719	4.5611
2.87248	2.24719	4.56595
2.81879	2.24719	4.57063
2.7651	2.24719	4.57442
2.71141	2.24719	4.57701
2.65772	2.24719	4.57814
2.60403	2.24719	4.57788
2.55034	2.24719	4.57712
2.49664	2.24719	4.57615
2.44295	2.24719	4.57543
2.38926	2.24719	4.57528
2.33557	2.24719	4.57791
2.28188	2.24719	4.58756
2.22819	2.24719	4.6055
2.1745	2.24719	4.61255
2.12081	2.24719	4.57834
2.06711	2.24719	4.53742
2.01342	2.24719	4.50982
1.95973	2.24719	4.48478
1.90604	2.24719	4.45861
1.85235	2.24719	4.43282
1.79866	2.24719	4.4129
1.74497	2.24719	4.39903
1.69128	2.24719	4.39343
1.63758	2.24719	4.39139
1.58389	2.24719	4.3919
1.5302	2.24719	4.39686
1.47651	2.24719	4.40982
1.42282	2.24719	4.43115
1.36913	2.24719	4.45729
1.31544	2.24719	4.46893
1.26174	2.24719	4.46727
1.20805	2.24719	4.47396
1.15436	2.24719	4.48716
1.10067	2.24719	4.50425
1.04698	2.24719	4.52544
0.993289	2.24719	4.54965
0.939597	2.24719	4.57973
0.885906	2.24719	4.61479
0.832215	2.24719	4.6496
0.778523	2.24719	4.67857
0.724832	2.24719	4.70098
0.671141	2.24719	4.72708
0.61745	2.24719	4.77199
0.563758	2.24719	4.82827
0.510067	2.24719	4.88074
0.456376	2.24719	4.93033
0.402685	2.24719	4.97391
0.348993	2.24719	5.00696
0.295302	2.24719	5.03839
0.241611	2.24719	5.07208
0.187919	2.24719	5.10678
0.134228	2.24719	5.1381
0.0805369	2.24719	5.15637
0.0268456	2.24719	5.15858
-0.0268456	2.24719	5.15521
-0.0805369	2.24719	5.14511
-0.134228	2.24719	5.12366
-0.187919	2.24719	5.09568
-0.241611	2.24719	5.06569
-0.295302	2.24719	5.03489
-0.348993	2.24719	5.00254
-0.402685	2.24719	4.96512
-0.456376	2.24719	4.92388
-0.510067	2.24719	4.88252
-0.563758	2.24719	4.83736
-0.61745	2.24719	4.79008
-0.671141	2.24719	4.75636
-0.724832	2.24719	4.7332
-0.778523	2.24719	4.71205
-0.832215	2.24719	4.69333
-0.885906	2.24719	4.67417
-0.939597	2.24719	4.65856
-0.993289	2.24719	4.64446
-1.04698	2.24719	4.63349
-1.10067	2.24719	4.62597
-1.15436	2.24719	4.62179
-1.20805	2.24719	4.61841
-1.26174	2.24719	4.61412
-1.31544	2.24719	4.60857
-1.36913	2.24719	4.60326
-1.42282	2.24719	4.60141
-1.47651	2.24719	4.60525
-1.5302	2.24719	4.61507
-1.58389	2.24719	4.63607
-1.63758	2.24719	4.66608
-1.69128	2.24719	4.68497
-1.74497	2.24719	4.7054
-1.79866	2.24719	4.75606
-1.85235	2.24719	4.82499
-1.90604	2.24719	4.90244
-1.95973	2.24719	4.97548
-2.01342	2.24719	5.03574
-2.06711	2.24719	5.08898
-2.12081	2.24719	5.13677
-2.1745	2.24719	5.17064
-2.22819	2.24719	5.19281
-2.28188	2.24719	5.20338
-2.33557	2.24719	5.20255
-2.38926	2.24719	5.20542
-2.44295	2.24719	5.21519
-2.49664	2.24719	5.20867
-2.55034	2.24719	5.16948
-2.60403	2.24719	5.10511
-2.65772	2.24719	4.98237
-2.71141	2.24719	4.8657
-2.7651	2.24719	4.78708
-2.81879	2.24719	4.74227
-2.87248	2.24719	4.71369
-2.92617	2.24719	4.68816
-2.97987	2.24719	4.675
-3.03356	2.24719	4.66509
-3.08725	2.24719	4.64762
-3.14094	2.24719	4.63402
-3.19463	2.24719	4.62036
-3.24832	2.24719	4.59988
-3.30201	2.24719	4.577
-3.3557	2.24719	4.55376
-3.4094	2.24719	4.52757
-3.46309	2.24719	4.51347
-3.51678	2.24719	4.50792
-3.57047	2.24719	4.5105
-3.62416	2.24719	4.52555
-3.67785	2.24719	4.55615
-3.73154	2.24719	4.59385
-3.78523	2.24719	4.63541
-3.83893	2.24719	4.67838
-3.89262	2.24719	4.72307
-3.94631	2.24719	4.76325
-4	2.24719	4.7996
4	2.19663	4.77562
3.94631	2.19663	4.73616
3.89262	2.19663	4.68214
3.83893	2.19663	4.62107
3.78523	2.19663	4.56819
3.73154	2.19663	4.53216
3.67785	2.19663	4.50412
3.62416	2.19663	4.48431
3.57047	2.19663	4.47176
3.51678	2.19663	4.46808
3.46309	2.19663	4.47092
3.4094	2.19663	4.47849
3.3557	2.19663	4.48648
3.30201	2.19663	4.4954
3.24832	2.19663	4.50746
3.19463	2.19663	4.51772
3.14094	2.19663	4.5276
3.08725	2.19663	4.53669
3.03356	2.19663	4.54676
2.97987	2.19663	4.55538
2.92617	2.19663	4.5617
2.87248	2.19663	4.56621
2.81879	2.19663	4.56904
2.7651	2.19663	4.57027
2.71141	2.19663	4.57073
2.65772	2.19663	4.57076
2.60403	2.19663	4.57036
2.55034	2.19663	4.56934
2.49664	2.19663	4.56762
2.44295	2.19663	4.56551
2.38926	2.19663	4.56296
2.33557	2.19663	4.55981
2.28188	2.19663	4.55585
2.22819	2.19663	4.55728
2.1745	2.19663	4.57085
2.12081	2.19663	4.56695
2.06711	2.19663	4.53206
2.01342	2.19663	4.49442
1.95973	2.19663	4.46461
1.90604	2.19663	4.43579
1.85235	2.19663	4.408
1.79866	2.19663	4.38558
1.74497	2.19663	4.3686
1.69128	2.19663	4.35773
1.63758	2.19663	4.35348
1.58389	2.19663	4.3561
1.5302	2.19663	4.36563
1.47651	2.19663	4.37958
1.42282	2.19663	4.39622
1.36913	2.19663	4.41566
1.31544	2.19663	4.43587
1.26174	2.19663	4.45673
1.20805	2.19663	4.47746
1.15436	2.19663	4.49782
1.10067	2.19663	4.51909
1.04698	2.19663	4.54301
0.993289	2.19663	4.57049
0.939597	2.19663	4.60348
0.885906	2.19663	4.63964
0.832215	2.19663	4.67101
0.778523	2.19663	4.69447
0.724832	2.19663	4.71706
0.671141	2.19663	4.74921
0.61745	2.19663	4.80353
0.563758	2.19663	4.87204
0.510067	2.19663	4.93881
0.456376	2.19663	4.99316
0.402685	2.19663	5.03048
0.348993	2.19663	5.05136
0.295302	2.19663	5.0651
0.241611	2.19663	5.08288
0.187919	2.19663	5.11164
0.134228	2.19663	5.14097
0.0805369	2.19663	5.15798
0.0268456	2.19663	5.15786
-0.0268456	2.19663	5.15382
-0.0805369	2.19663	5.14511
-0.134228	2.19663	5.12762
-0.187919	2.19663	5.10584
-0.241611	2.19663	5.08947
-0.295302	2.19663	5.07707
-0.348993	2.19663	5.05847
-0.402685	2.19663	5.02713
-0.456376	2.19663	4.9855
-0.510067	2.19663	4.93511
-0.563758	2.19663	4.87836
-0.61745	2.19663	4.82256
-0.671141	2.19663	4.78727
-0.724832	2.19663	4.7672
-0.778523	2.19663	4.74755
-0.832215	2.19663	4.72406
-0.885906	2.19663	4.70168
-0.939597	2.19663	4.68367
-0.993289	2.19663	4.66881
-1.04698	2.19663	4.65708
-1.10067	2.19663	4.64906
-1.15436	2.19663	4.64399
-1.20805	2.19663	4.63926
-1.26174	2.19663	4.63334
-1.31544	2.19663	4.62587
-1.36913	2.19663	4.61941
-1.42282	2.19663	4.61747
-1.47651	2.19663	4.62164
-1.5302	2.19663	4.63441
-1.58389	2.19663	4.65756
-1.63758	2.19663	4.68607
-1.69128	2.19663	4.71322
-1.74497	2.19663	4.74889
-1.79866	2.19663	4.80398
-1.85235	2.19663	4.87334
-1.90604	2.19663	4.95002
-1.95973	2.19663	5.01366
-2.01342	2.19663	5.06108
-2.06711	2.19663	5.09706
-2.12081	2.19663	5.12688
-2.1745	2.19663	5.14953
-2.22819	2.19663	5.16302
-2.28188	2.19663	5.171
-2.33557	2.19663	5.1679
-2.38926	2.19663	5.16852
-2.44295	2.19663	5.17764
-2.49664	2.19663	5.17214
-2.55034	2.19663	5.12761
-2.60403	2.19663	5.04733
-2.65772	2.19663	4.90002
-2.71141	2.19663	4.80414
-2.7651	2.19663	4.75375
-2.81879	2.19663	4.73779
-2.87248	2.19663	4.72161
-2.92617	2.19663	4.70315
-2.97987	2.19663	4.68772
-3.03356	2.19663	4.68413
-3.08725	2.19663	4.67438
-3.14094	2.19663	4.65507
-3.19463	2.19663	4.63726
-3.24832	2.19663	4.61675
-3.30201	2.19663	4.59011
-3.3557	2.19663	4.56423
-3.4094	2.19663	4.53925
-3.46309	2.19663	4.51625
-3.51678	2.19663	4.50409
-3.57047	2.19663	4.49869
-3.62416	2.19663	4.50238
-3.67785	2.19663	4.51702
-3.73154	2.19663	4.54945
-3.78523	2.19663	4.58969
-3.83893	2.19663	4.63618
-3.89262	2.19663	4.68685
-3.94631	2.19663	4.73558
-4	2.19663	4.77513
4	2.14607	4.73378
3.94631	2.14607	4.67988
3.89262	2.14607	4.61725
3.83893	2.14607	4.55704
3.78523	2.14607	4.51548
3.73154	2.14607	4.48818
3.67785	2.14607	4.46945
3.62416	2.14607	4.45553
3.57047	2.14607	4.45054
3.51678	2.14607	4.45232
3.46309	2.14607	4.45864
3.4094	2.14607	4.4654
3.3557	2.14607	4.47688
3.30201	2.14607	4.49112
3.24832	2.14607	4.50341
3.19463	2.14607	4.51599
3.14094	2.14607	4.52912
3.08725	2.14607	4.54258
3.03356	2.14607	4.55243
2.97987	2.14607	4.55874
2.92617	2.14607	4.56226
2.87248	2.14607	4.56396
2.81879	2.14607	4.56715
2.7651	2.14607	4.57032
2.71141	2.14607	4.57305
2.65772	2.14607	4.57532
2.60403	2.14607	4.57657
2.55034	2.14607	4.57649
2.49664	2.14607	4.57468
2.44295	2.14607	4.5712
2.38926	2.14607	4.56587
2.33557	2.14607	4.55891
2.28188	2.14607	4.54972
2.22819	2.14607	4.53876
2.1745	2.14607	4.52782
2.12081	2.14607	4.52204
2.06711	2.14607	4.51561
2.01342	2.14607	4.49392
1.95973	2.14607	4.46309
1.90604	2.14607	4.42862
1.85235	2.14607	4.39826
1.79866	2.14607	4.37353
1.74497	2.14607	4.35442
1.69128	2.14607	4.34271
1.63758	2.14607	4.33734
1.58389	2.14607	4.33823
1.5302	2.14607	4.3471
1.47651	2.14607	4.36336
1.42282	2.14607	4.38397
1.36913	2.14607	4.407
1.31544	2.14607	4.43254
1.26174	2.14607	4.46025
1.20805	2.14607	4.48697
1.15436	2.14607	4.51246
1.10067	2.14607	4.53854
1.04698	2.14607	4.56594
0.993289	2.14607	4.59614
0.939597	2.14607	4.63073
0.885906	2.14607	4.66681
0.832215	2.14607	4.69546
0.778523	2.14607	4.71672
0.724832	2.14607	4.74129
0.671141	2.14607	4.77897
0.61745	2.14607	4.83779
0.563758	2.14607	4.91961
0.510067	2.14607	5.00297
0.456376	2.14607	5.06398
0.402685	2.14607	5.09716
0.348993	2.14607	5.10592
0.295302	2.14607	5.09909
0.241611	2.14607	5.09309
0.187919	2.14607	5.10605
0.134228	2.14607	5.13374
0.0805369	2.14607	5.14996
0.0268456	2.14607	5.14574
-0.0268456	2.14607	5.14167
-0.0805369	2.14607	5.13802
-0.134228	2.14607	5.12519
-0.187919	2.14607	5.11811
-0.241611	2.14607	5.12496
-0.295302	2.14607	5.12954
-0.348993	2.14607	5.12502
-0.402685	2.14607	5.10041
-0.456376	2.14607	5.0501
-0.510067	2.14607	4.98524
-0.563758	2.14607	4.91832
-0.61745	2.14607	4.85618
-0.671141	2.14607	4.81569
-0.724832	2.14607	4.79667
-0.778523	2.14607	4.78188
-0.832215	2.14607	4.76067
-0.885906	2.14607	4.73488
-0.939597	2.14607	4.71088
-0.993289	2.14607	4.69223
-1.04698	2.14607	4.6785
-1.10067	2.14607	4.66766
-1.15436	2.14607	4.66046
-1.20805	2.14607	4.65426
-1.26174	2.14607	4.64729
-1.31544	2.14607	4.63989
-1.36913	2.14607	4.63539
-1.42282	2.14607	4.63581
-1.47651	2.14607	4.64203
-1.5302	2.14607	4.66011
-1.58389	2.14607	4.68868
-1.63758	2.14607	4.7225
-1.69128	2.14607	4.75383
-1.74497	2.14607	4.79575
-1.79866	2.14607	4.84418
-1.85235	2.14607	4.90882
-1.90604	2.14607	4.98058
-1.95973	2.14607	5.04358
-2.01342	2.14607	5.08448
-2.06711	2.14607	5.10279
-2.12081	2.14607	5.10705
-2.1745	2.14607	5.10686
-2.22819	2.14607	5.10767
-2.28188	2.14607	5.10921
-2.33557	2.14607	5.106
-2.38926	2.14607	5.10679
-2.44295	2.14607	5.12511
-2.49664	2.14607	5.11267
-2.55034	2.14607	5.05131
-2.60403	2.14607	4.93619
-2.65772	2.14607	4.7982
-2.71141	2.14607	4.74176
-2.7651	2.14607	4.73729
-2.81879	2.14607	4.73956
-2.87248	2.14607	4.73366
-2.92617	2.14607	4.72048
-2.97987	2.14607	4.7095
-3.03356	2.14607	4.70543
-3.08725	2.14607	4.70598
-3.14094	2.14607	4.69122
-3.19463	2.14607	4.66687
-3.24832	2.14607	4.64429
-3.30201	2.14607	4.61453
-3.3557	2.14607	4.57799
-3.4094	2.14607	4.54877
-3.46309	2.14607	4.52101
-3.51678	2.14607	4.50213
-3.57047	2.14607	4.49109
-3.62416	2.14607	4.48789
-3.67785	2.14607	4.49187
-3.73154	2.14607	4.50815
-3.78523	2.14607	4.54204
-3.83893	2.14607	4.58663
-3.89262	2.14607	4.6402
-3.94631	2.14607	4.69782
-4	2.14607	4.74743
4	2.09551	4.6822
3.94631	2.09551	4.61866
3.89262	2.09551	4.55286
3.83893	2.09551	4.50294
3.78523	2.09551	4.47446
3.73154	2.09551	4.45639
3.67785	2.09551	4.4418
3.62416	2.09551	4.43536
3.57047	2.09551	4.43595
3.51678	2.09551	4.44125
3.46309	2.09551	4.44825
3.4094	2.09551	4.45987
3.3557	2.09551	4.47564
3.30201	2.09551	4.4914
3.24832	2.09551	4.50729
3.19463	2.09551	4.52371
3.14094	2.09551	4.53836
3.08725	2.09551	4.54829
3.03356	2.09551	4.55436
2.97987	2.09551	4.55655
2.92617	2.09551	4.56004
2.87248	2.09551	4.56544
2.81879	2.09551	4.57233
2.7651	2.09551	4.58069
2.71141	2.09551	4.58839
2.65772	2.09551	4.59418
2.60403	2.09551	4.5972
2.55034	2.09551	4.59689
2.49664	2.09551	4.5934
2.44295	2.09551	4.58729
2.38926	2.09551	4.57846
2.33557	2.09551	4.56719
2.28188	2.09551	4.55348
2.22819	2.09551	4.53788
2.1745	2.09551	4.51929
2.12081	2.09551	4.49857
2.06711	2.09551	4.48187
2.01342	2.09551	4.47691
1.95973	2.09551	4.47351
1.90604	2.09551	4.44615
1.85235	2.09551	4.41113
1.79866	2.09551	4.38057
1.74497	2.09551	4.35914
1.69128	2.09551	4.34263
1.63758	2.09551	4.33097
1.58389	2.09551	4.32811
1.5302	2.09551	4.33492
1.47651	2.09551	4.35059
1.42282	2.09551	4.37472
1.36913	2.09551	4.40332
1.31544	2.09551	4.43415
1.26174	2.09551	4.46678
1.20805	2.09551	4.49781
1.15436	2.09551	4.52638
1.10067	2.09551	4.55513
1.04698	2.09551	4.58521
0.993289	2.09551	4.61825
0.939597	2.09551	4.65571
0.885906	2.09551	4.69314
0.832215	2.09551	4.72245
0.778523	2.09551	4.74602
0.724832	2.09551	4.77151
0.671141	2.09551	4.8157
0.61745	2.09551	4.88644
0.563758	2.09551	4.97783
0.510067	2.09551	5.06788
0.456376	2.09551	5.13488
0.402685	2.09551	5.17148
0.348993	2.09551	5.17902
0.295302	2.09551	5.162
0.241611	2.09551	5.13268
0.187919	2.09551	5.11464
0.134228	2.09551	5.12888
0.0805369	2.09551	5.1407
0.0268456	2.09551	5.12974
-0.0268456	2.09551	5.12893
-0.0805369	2.09551	5.13449
-0.134228	2.09551	5.13268
-0.187919	2.09551	5.15551
-0.241611	2.09551	5.18612
-0.295302	2.09551	5.20841
-0.348993	2.09551	5.20799
-0.402685	2.09551	5.17456
-0.456376	2.09551	5.11298
-0.510067	2.09551	5.03341
-0.563758	2.09551	4.95947
-0.61745	2.09551	4.89216
-0.671141	2.09551	4.84337
-0.724832	2.09551	4.82674
-0.778523	2.09551	4.81024
-0.832215	2.09551	4.79002
-0.885906	2.09551	4.76424
-0.939597	2.09551	4.73941
-0.993289	2.09551	4.71599
-1.04698	2.09551	4.69648
-1.10067	2.09551	4.68143
-1.15436	2.09551	4.67161
-1.20805	2.09551	4.66404
-1.26174	2.09551	4.65724
-1.31544	2.09551	4.65226
-1.36913	2.09551	4.65188
-1.42282	2.09551	4.65454
-1.47651	2.09551	4.6628
-1.5302	2.09551	4.68729
-1.58389	2.09551	4.72312
-1.63758	2.09551	4.75804
-1.69128	2.09551	4.79263
-1.74497	2.09551	4.83178
-1.79866	2.09551	4.87654
-1.85235	2.09551	4.93951
-1.90604	2.09551	5.00443
-1.95973	2.09551	5.06347
-2.01342	2.09551	5.09761
-2.06711	2.09551	5.1026
-2.12081	2.09551	5.08286
-2.1745	2.09551	5.0549
-2.22819	2.09551	5.02817
-2.28188	2.09551	5.01496
-2.33557	2.09551	5.01109
-2.38926	2.09551	5.02192
-2.44295	2.09551	5.05704
-2.49664	2.09551	5.04035
-2.55034	2.09551	4.96177
-2.60403	2.09551	4.79111
-2.65772	2.09551	4.71285
-2.71141	2.09551	4.71701
-2.7651	2.09551	4.73703
-2.81879	2.09551	4.74586
-2.87248	2.09551	4.74781
-2.92617	2.09551	4.74336
-2.97987	2.09551	4.73317
-3.03356	2.09551	4.72589
-3.08725	2.09551	4.73383
-3.14094	2.09551	4.73419
-3.19463	2.09551	4.70946
-3.24832	2.09551	4.68125
-3.30201	2.09551	4.64687
-3.3557	2.09551	4.60653
-3.4094	2.09551	4.55981
-3.46309	2.09551	4.52736
-3.51678	2.09551	4.49851
-3.57047	2.09551	4.48468
-3.62416	2.09551	4.47722
-3.67785	2.09551	4.47591
-3.73154	2.09551	4.48146
-3.78523	2.09551	4.50039
-3.83893	2.09551	4.53662
-3.89262	2.09551	4.58802
-3.94631	2.09551	4.65024
-4	2.09551	4.71193
4	2.04494	4.62488
3.94631	2.04494	4.5569
3.89262	2.04494	4.49708
3.83893	2.04494	4.46334
3.78523	2.04494	4.44562
3.73154	2.04494	4.43049
3.67785	2.04494	4.42225
3.62416	2.04494	4.42166
3.57047	2.04494	4.42612
3.51678	2.04494	4.43409
3.46309	2.04494	4.44539
3.4094	2.04494	4.46302
3.3557	2.04494	4.48283
3.30201	2.04494	4.50235
3.24832	2.04494	4.52009
3.19463	2.04494	4.53298
3.14094	2.04494	4.54191
3.08725	2.04494	4.54769
3.03356	2.04494	4.54761
2.97987	2.04494	4.55249
2.92617	2.04494	4.56232
2.87248	2.04494	4.57793
2.81879	2.04494	4.59689
2.7651	2.04494	4.61548
2.71141	2.04494	4.63108
2.65772	2.04494	4.64176
2.60403	2.04494	4.6466
2.55034	2.04494	4.64562
2.49664	2.04494	4.6394
2.44295	2.04494	4.62882
2.38926	2.04494	4.61422
2.33557	2.04494	4.59459
2.28188	2.04494	4.57205
2.22819	2.04494	4.54921
2.1745	2.04494	4.52555
2.12081	2.04494	4.49931
2.06711	2.04494	4.47237
2.01342	2.04494	4.45316
1.95973	2.04494	4.45183
1.90604	2.04494	4.44964
1.85235	2.04494	4.42704
1.79866	2.04494	4.39882
1.74497	2.04494	4.37423
1.69128	2.04494	4.35652
1.63758	2.04494	4.34273
1.58389	2.04494	4.33518
1.5302	2.04494	4.33613
1.47651	2.04494	4.34817
1.42282	2.04494	4.36985
1.36913	2.04494	4.39872
1.31544	2.04494	4.43219
1.26174	2.04494	4.4689
1.20805	2.04494	4.50395
1.15436	2.04494	4.53719
1.10067	2.04494	4.56927
1.04698	2.04494	4.60064
0.993289	2.04494	4.6358
0.939597	2.04494	4.67548
0.885906	2.04494	4.71259
0.832215	2.04494	4.74295
0.778523	2.04494	4.77249
0.724832	2.04494	4.8057
0.671141	2.04494	4.85582
0.61745	2.04494	4.9399
0.563758	2.04494	5.04178
0.510067	2.04494	5.13536
0.456376	2.04494	5.20678
0.402685	2.04494	5.25232
0.348993	2.04494	5.27084
0.295302	2.04494	5.25705
0.241611	2.04494	5.21403
0.187919	2.04494	5.1655
0.134228	2.04494	5.14164
0.0805369	2.04494	5.1406
0.0268456	2.04494	5.12031
-0.0268456	2.04494	5.12637
-0.0805369	2.04494	5.14406
-0.134228	2.04494	5.17444
-0.187919	2.04494	5.23136
-0.241611	2.04494	5.28466
-0.295302	2.04494	5.30785
-0.348993	2.04494	5.2897
-0.402685	2.04494	5.23962
-0.456376	2.04494	5.16983
-0.510067	2.04494	5.08612
-0.563758	2.04494	5.00434
-0.61745	2.04494	4.933
-0.671141	2.04494	4.87949
-0.724832	2.04494	4.85156
-0.778523	2.04494	4.82936
-0.832215	2.04494	4.80804
-0.885906	2.04494	4.78566
-0.939597	2.04494	4.76143
-0.993289	2.04494	4.73757
-1.04698	2.04494	4.71684
-1.10067	2.04494	4.70138
-1.15436	2.04494	4.69022
-1.20805	2.04494	4.68108
-1.26174	2.04494	4.67362
-1.31544	2.04494	4.66746
-1.36913	2.04494	4.66623
-1.42282	2.04494	4.66721
-1.47651	2.04494	4.67793
-1.5302	2.04494	4.70824
-1.58389	2.04494	4.7464
-1.63758	2.04494	4.78178
-1.69128	2.04494	4.81643
-1.74497	2.04494	4.85541
-1.79866	2.04494	4.90597
-1.85235	2.04494	4.96977
-1.90604	2.04494	5.03171
-1.95973	2.04494	5.08093
-2.01342	2.04494	5.107
-2.06711	2.04494	5.09968
-2.12081	2.04494	5.06182
-2.1745	2.04494	5.00238
-2.22819	2.04494	4.94464
-2.28188	2.04494	4.8995
-2.33557	2.04494	4.89006
-2.38926	2.04494	4.91293
-2.44295	2.04494	4.99345
-2.49664	2.04494	4.97826
-2.55034	2.04494	4.84015
-2.60403	2.04494	4.67699
-2.65772	2.04494	4.68437
-2.71141	2.04494	4.71195
-2.7651	2.04494	4.73839
-2.81879	2.04494	4.75664
-2.87248	2.04494	4.76656
-2.92617	2.04494	4.76642
-2.97987	2.04494	4.75538
-3.03356	2.04494	4.74643
-3.08725	2.04494	4.75437
-3.14094	2.04494	4.76227
-3.19463	2.04494	4.74298
-3.24832	2.04494	4.71898
-3.30201	2.04494	4.6863
-3.3557	2.04494	4.63987
-3.4094	2.04494	4.58584
-3.46309	2.04494	4.53412
-3.51678	2.04494	4.49734
-3.57047	2.04494	4.47605
-3.62416	2.04494	4.46762
-3.67785	2.04494	4.46326
-3.73154	2.04494	4.46497
-3.78523	2.04494	4.47193
-3.83893	2.04494	4.49529
-3.89262	2.04494	4.53699
-3.94631	2.04494	4.59658
-4	2.04494	4.66548
4	1.99438	4.56894
3.94631	1.99438	4.49993
3.89262	1.99438	4.4562
3.83893	1.99438	4.43735
3.78523	1.99438	4.42226
3.73154	1.99438	4.41124
3.67785	1.99438	4.40905
3.62416	1.99438	4.41284
3.57047	1.99438	4.42146
3.51678	1.99438	4.43419
3.46309	1.99438	4.45386
3.4094	1.99438	4.47788
3.3557	1.99438	4.50061
3.30201	1.99438	4.52001
3.24832	1.99438	4.53007
3.19463	1.99438	4.53504
3.14094	1.99438	4.5401
3.08725	1.99438	4.53437
3.03356	1.99438	4.54104
2.97987	1.99438	4.55888
2.92617	1.99438	4.58801
2.87248	1.99438	4.62169
2.81879	1.99438	4.65365
2.7651	1.99438	4.67953
2.71141	1.99438	4.69826
2.65772	1.99438	4.71025
2.60403	1.99438	4.71534
2.55034	1.99438	4.71432
2.49664	1.99438	4.70795
2.44295	1.99438	4.69593
2.38926	1.99438	4.67869
2.33557	1.99438	4.65644
2.28188	1.99438	4.62714
2.22819	1.99438	4.59073
2.1745	1.99438	4.55257
2.12081	1.99438	4.51696
2.06711	1.99438	4.4834
2.01342	1.99438	4.45388
1.95973	1.99438	4.43576
1.90604	1.99438	4.42961
1.85235	1.99438	4.42206
1.79866	1.99438	4.40592
1.74497	1.99438	4.38965
1.69128	1.99438	4.37554
1.63758	1.99438	4.36317
1.58389	1.99438	4.35416
1.5302	1.99438	4.35108
1.47651	1.99438	4.35766
1.42282	1.99438	4.37422
1.36913	1.99438	4.40063
1.31544	1.99438	4.43425
1.26174	1.99438	4.47332
1.20805	1.99438	4.51186
1.15436	1.99438	4.54844
1.10067	1.99438	4.58105
1.04698	1.99438	4.61051
0.993289	1.99438	4.6445
0.939597	1.99438	4.68371
0.885906	1.99438	4.72156
0.832215	1.99438	4.7561
0.778523	1.99438	4.7929
0.724832	1.99438	4.83507
0.671141	1.99438	4.8936
0.61745	1.99438	4.99229
0.563758	1.99438	5.10502
0.510067	1.99438	5.2034
0.456376	1.99438	5.27893
0.402685	1.99438	5.3303
0.348993	1.99438	5.35752
0.295302	1.99438	5.35708
0.241611	1.99438	5.32492
0.187919	1.99438	5.26312
0.134228	1.99438	5.19667
0.0805369	1.99438	5.15992
0.0268456	1.99438	5.12483
-0.0268456	1.99438	5.13951
-0.0805369	1.99438	5.18542
-0.134228	1.99438	5.25748
-0.187919	1.99438	5.33501
-0.241611	1.99438	5.37864
-0.295302	1.99438	5.38139
-0.348993	1.99438	5.35126
-0.402685	1.99438	5.29471
-0.456376	1.99438	5.22234
-0.510067	1.99438	5.13645
-0.563758	1.99438	5.04769
-0.61745	1.99438	4.97041
-0.671141	1.99438	4.91143
-0.724832	1.99438	4.87136
-0.778523	1.99438	4.84312
-0.832215	1.99438	4.82029
-0.885906	1.99438	4.79735
-0.939597	1.99438	4.77394
-0.993289	1.99438	4.74884
-1.04698	1.99438	4.72715
-1.10067	1.99438	4.71102
-1.15436	1.99438	4.70151
-1.20805	1.99438	4.69208
-1.26174	1.99438	4.68202
-1.31544	1.99438	4.67257
-1.36913	1.99438	4.66917
-1.42282	1.99438	4.67044
-1.47651	1.99438	4.6832
-1.5302	1.99438	4.71647
-1.58389	1.99438	4.75543
-1.63758	1.99438	4.79122
-1.69128	1.99438	4.83263
-1.74497	1.99438	4.88172
-1.79866	1.99438	4.93855
-1.85235	1.99438	4.99953
-1.90604	1.99438	5.05872
-1.95973	1.99438	5.09921
-2.01342	1.99438	5.11105
-2.06711	1.99438	5.09745
-2.12081	1.99438	5.05254
-2.1745	1.99438	4.97662
-2.22819	1.99438	4.88027
-2.28188	1.99438	4.79301
-2.33557	1.99438	4.75148
-2.38926	1.99438	4.80338
-2.44295	1.99438	4.95681
-2.49664	1.99438	4.9055
-2.55034	1.99438	4.65521
-2.60403	1.99438	4.63689
-2.65772	1.99438	4.67792
-2.71141	1.99438	4.71266
-2.7651	1.99438	4.7512
-2.81879	1.99438	4.78164
-2.87248	1.99438	4.79633
-2.92617	1.99438	4.78993
-2.97987	1.99438	4.77309
-3.03356	1.99438	4.76204
-3.08725	1.99438	4.76587
-3.14094	1.99438	4.77093
-3.19463	1.99438	4.75735
-3.24832	1.99438	4.73978
-3.30201	1.99438	4.71846
-3.3557	1.99438	4.67323
-3.4094	1.99438	4.61282
-3.46309	1.99438	4.54985
-3.51678	1.99438	4.50099
-3.57047	1.99438	4.46916
-3.62416	1.99438	4.45648
-3.67785	1.99438	4.45124
-3.73154	1.99438	4.45101
-3.78523	1.99438	4.45517
-3.83893	1.99438	4.465
-3.89262	1.99438	4.49489
-3.94631	1.99438	4.54421
-4	1.99438	4.61335
4	1.94382	4.51184
3.94631	1.94382	4.45564
3.89262	1.94382	4.43179
3.83893	1.94382	4.41756
3.78523	1.94382	4.40261
3.73154	1.94382	4.3985
3.67785	1.94382	4.40102
3.62416	1.94382	4.40934
3.57047	1.94382	4.42424
3.51678	1.94382	4.44555
3.46309	1.94382	4.47404
3.4094	1.94382	4.49989
3.3557	1.94382	4.52186
3.30201	1.94382	4.53245
3.24832	1.94382	4.53118
3.19463	1.94382	4.53204
3.14094	1.94382	4.5226
3.08725	1.94382	4.53146
3.03356	1.94382	4.55715
2.97987	1.94382	4.60001
2.92617	1.94382	4.64871
2.87248	1.94382	4.69005
2.81879	1.94382	4.726
2.7651	1.94382	4.75623
2.71141	1.94382	4.7784
2.65772	1.94382	4.79044
2.60403	1.94382	4.79433
2.55034	1.94382	4.79283
2.49664	1.94382	4.78697
2.44295	1.94382	4.77643
2.38926	1.94382	4.75923
2.33557	1.94382	4.7357
2.28188	1.94382	4.70445
2.22819	1.94382	4.66283
2.1745	1.94382	4.6129
2.12081	1.94382	4.5602
2.06711	1.94382	4.51278
2.01342	1.94382	4.47413
1.95973	1.94382	4.44429
1.90604	1.94382	4.42682
1.85235	1.94382	4.42063
1.79866	1.94382	4.41312
1.74497	1.94382	4.40303
1.69128	1.94382	4.39446
1.63758	1.94382	4.38312
1.58389	1.94382	4.37169
1.5302	1.94382	4.36838
1.47651	1.94382	4.37445
1.42282	1.94382	4.38851
1.36913	1.94382	4.41159
1.31544	1.94382	4.44439
1.26174	1.94382	4.48252
1.20805	1.94382	4.51994
1.15436	1.94382	4.55508
1.10067	1.94382	4.58492
1.04698	1.94382	4.61242
0.993289	1.94382	4.64593
0.939597	1.94382	4.6846
0.885906	1.94382	4.72556
0.832215	1.94382	4.76572
0.778523	1.94382	4.80836
0.724832	1.94382	4.85451
0.671141	1.94382	4.92689
0.61745	1.94382	5.03759
0.563758	1.94382	5.15486
0.510067	1.94382	5.26051
0.456376	1.94382	5.34159
0.402685	1.94382	5.39453
0.348993	1.94382	5.42161
0.295302	1.94382	5.42724
0.241611	1.94382	5.41424
0.187919	1.94382	5.37445
0.134228	1.94382	5.29891
0.0805369	1.94382	5.21742
0.0268456	1.94382	5.15547
-0.0268456	1.94382	5.18928
-0.0805369	1.94382	5.26859
-0.134228	1.94382	5.36906
-0.187919	1.94382	5.41916
-0.241611	1.94382	5.43432
-0.295302	1.94382	5.42691
-0.348993	1.94382	5.40064
-0.402685	1.94382	5.34981
-0.456376	1.94382	5.27857
-0.510067	1.94382	5.19015
-0.563758	1.94382	5.09696
-0.61745	1.94382	5.00449
-0.671141	1.94382	4.93297
-0.724832	1.94382	4.88686
-0.778523	1.94382	4.85189
-0.832215	1.94382	4.82707
-0.885906	1.94382	4.80371
-0.939597	1.94382	4.77829
-0.993289	1.94382	4.75173
-1.04698	1.94382	4.72919
-1.10067	1.94382	4.71221
-1.15436	1.94382	4.69981
-1.20805	1.94382	4.68716
-1.26174	1.94382	4.67523
-1.31544	1.94382	4.66673
-1.36913	1.94382	4.66152
-1.42282	1.94382	4.66146
-1.47651	1.94382	4.67794
-1.5302	1.94382	4.7142
-1.58389	1.94382	4.75228
-1.63758	1.94382	4.79515
-1.69128	1.94382	4.84309
-1.74497	1.94382	4.90136
-1.79866	1.94382	4.96597
-1.85235	1.94382	5.02889
-1.90604	1.94382	5.0816
-1.95973	1.94382	5.1168
-2.01342	1.94382	5.12476
-2.06711	1.94382	5.10193
-2.12081	1.94382	5.05586
-2.1745	1.94382	4.99086
-2.22819	1.94382	4.89152
-2.28188	1.94382	4.75475
-2.33557	1.94382	4.6459
-2.38926	1.94382	4.6933
-2.44295	1.94382	4.94075
-2.49664	1.94382	4.69869
-2.55034	1.94382	4.60146
-2.60403	1.94382	4.64226
-2.65772	1.94382	4.69529
-2.71141	1.94382	4.74989
-2.7651	1.94382	4.79377
-2.81879	1.94382	4.81524
-2.87248	1.94382	4.81339
-2.92617	1.94382	4.79967
-2.97987	1.94382	4.78045
-3.03356	1.94382	4.76511
-3.08725	1.94382	4.76715
-3.14094	1.94382	4.76537
-3.19463	1.94382	4.75384
-3.24832	1.94382	4.74312
-3.30201	1.94382	4.72963
-3.3557	1.94382	4.69589
-3.4094	1.94382	4.63848
-3.46309	1.94382	4.56969
-3.51678	1.94382	4.50922
-3.57047	1.94382	4.46732
-3.62416	1.94382	4.44484
-3.67785	1.94382	4.43791
-3.73154	1.94382	4.43655
-3.78523	1.94382	4.4403
-3.83893	1.94382	4.4471
-3.89262	1.94382	4.462
-3.94631	1.94382	4.49961
-4	1.94382	4.56004
4	1.89326	4.46401
3.94631	1.89326	4.42947
3.89262	1.89326	4.41524
3.83893	1.89326	4.3979
3.78523	1.89326	4.39031
3.73154	1.89326	4.39089
3.67785	1.89326	4.39782
3.62416	1.89326	4.41324
3.57047	1.89326	4.43654
3.51678	1.89326	4.46808
3.46309	1.89326	4.49785
3.4094	1.89326	4.52249
3.3557	1.89326	4.53559
3.30201	1.89326	4.53364
3.24832	1.89326	4.52812
3.19463	1.89326	4.52016
3.14094	1.89326	4.52699
3.08725	1.89326	4.5592
3.03356	1.89326	4.61107
2.97987	1.89326	4.67086
2.92617	1.89326	4.72384
2.87248	1.89326	4.77197
2.81879	1.89326	4.81366
2.7651	1.89326	4.83908
2.71141	1.89326	4.85363
2.65772	1.89326	4.86304
2.60403	1.89326	4.86829
2.55034	1.89326	4.87044
2.49664	1.89326	4.86787
2.44295	1.89326	4.85905
2.38926	1.89326	4.84767
2.33557	1.89326	4.82907
2.28188	1.89326	4.79609
2.22819	1.89326	4.75204
2.1745	1.89326	4.69629
2.12081	1.89326	4.6344
2.06711	1.89326	4.57039
2.01342	1.89326	4.51378
1.95973	1.89326	4.47203
1.90604	1.89326	4.44371
1.85235	1.89326	4.42858
1.79866	1.89326	4.42207
1.74497	1.89326	4.41556
1.69128	1.89326	4.40706
1.63758	1.89326	4.39665
1.58389	1.89326	4.38573
1.5302	1.89326	4.38213
1.47651	1.89326	4.38832
1.42282	1.89326	4.4009
1.36913	1.89326	4.42197
1.31544	1.89326	4.45181
1.26174	1.89326	4.48687
1.20805	1.89326	4.52108
1.15436	1.89326	4.55447
1.10067	1.89326	4.58225
1.04698	1.89326	4.60945
0.993289	1.89326	4.64224
0.939597	1.89326	4.68304
0.885906	1.89326	4.72642
0.832215	1.89326	4.7739
0.778523	1.89326	4.82205
0.724832	1.89326	4.86871
0.671141	1.89326	4.95281
0.61745	1.89326	5.07385
0.563758	1.89326	5.2001
0.510067	1.89326	5.30935
0.456376	1.89326	5.39096
0.402685	1.89326	5.44481
0.348993	1.89326	5.47449
0.295302	1.89326	5.48376
0.241611	1.89326	5.47715
0.187919	1.89326	5.45958
0.134228	1.89326	5.4217
0.0805369	1.89326	5.32484
0.0268456	1.89326	5.22758
-0.0268456	1.89326	5.27695
-0.0805369	1.89326	5.40399
-0.134228	1.89326	5.45152
-0.187919	1.89326	5.46553
-0.241611	1.89326	5.47034
-0.295302	1.89326	5.46357
-0.348993	1.89326	5.44049
-0.402685	1.89326	5.39839
-0.456376	1.89326	5.33232
-0.510067	1.89326	5.24263
-0.563758	1.89326	5.13946
-0.61745	1.89326	5.03473
-0.671141	1.89326	4.94972
-0.724832	1.89326	4.89379
-0.778523	1.89326	4.85482
-0.832215	1.89326	4.82569
-0.885906	1.89326	4.8028
-0.939597	1.89326	4.77833
-0.993289	1.89326	4.75073
-1.04698	1.89326	4.72701
-1.10067	1.89326	4.70763
-1.15436	1.89326	4.6909
-1.20805	1.89326	4.67524
-1.26174	1.89326	4.66287
-1.31544	1.89326	4.65512
-1.36913	1.89326	4.64967
-1.42282	1.89326	4.65014
-1.47651	1.89326	4.66822
-1.5302	1.89326	4.70524
-1.58389	1.89326	4.74911
-1.63758	1.89326	4.79493
-1.69128	1.89326	4.8455
-1.74497	1.89326	4.90775
-1.79866	1.89326	4.97686
-1.85235	1.89326	5.04462
-1.90604	1.89326	5.09707
-1.95973	1.89326	5.12795
-2.01342	1.89326	5.13108
-2.06711	1.89326	5.11266
-2.12081	1.89326	5.07697
-2.1745	1.89326	5.02486
-2.22819	1.89326	4.95688
-2.28188	1.89326	4.85986
-2.33557	1.89326	4.6616
-2.38926	1.89326	4.56566
-2.44295	1.89326	4.90917
-2.49664	1.89326	4.57222
-2.55034	1.89326	4.62197
-2.60403	1.89326	4.7025
-2.65772	1.89326	4.76138
-2.71141	1.89326	4.79211
-2.7651	1.89326	4.80756
-2.81879	1.89326	4.81393
-2.87248	1.89326	4.81062
-2.92617	1.89326	4.79828
-2.97987	1.89326	4.78081
-3.03356	1.89326	4.76236
-3.08725	1.89326	4.75716
-3.14094	1.89326	4.75681
-3.19463	1.89326	4.73829
-3.24832	1.89326	4.73014
-3.30201	1.89326	4.72505
-3.3557	1.89326	4.70162
-3.4094	1.89326	4.65682
-3.46309	1.89326	4.59379
-3.51678	1.89326	4.52815
-3.57047	1.89326	4.47335
-3.62416	1.89326	4.44039
-3.67785	1.89326	4.42616
-3.73154	1.89326	4.42397
-3.78523	1.89326	4.42608
-3.83893	1.89326	4.43231
-3.89262	1.89326	4.44162
-3.94631	1.89326	4.46427
-4	1.89326	4.51224
4	1.8427	4.43275
3.94631	1.8427	4.4149
3.89262	1.8427	4.3978
3.83893	1.8427	4.38495
3.78523	1.8427	4.38273
3.73154	1.8427	4.38676
3.67785	1.8427	4.40135
3.62416	1.8427	4.42605
3.57047	1.8427	4.4587
3.51678	1.8427	4.49195
3.46309	1.8427	4.52083
3.4094	1.8427	4.53766
3.3557	1.8427	4.54002
3.30201	1.8427	4.5335
3.24832	1.8427	4.52709
3.19463	1.8427	4.5277
3.14094	1.8427	4.56112
3.08725	1.8427	4.62112
3.03356	1.8427	4.68936
2.97987	1.8427	4.75533
2.92617	1.8427	4.81759
2.87248	1.8427	4.86514
2.81879	1.8427	4.89834
2.7651	1.8427	4.91664
2.71141	1.8427	4.92177
2.65772	1.8427	4.9209
2.60403	1.8427	4.92037
2.55034	1.8427	4.92435
2.49664	1.8427	4.93264
2.44295	1.8427	4.93805
2.38926	1.8427	4.93479
2.33557	1.8427	4.92524
2.28188	1.8427	4.89826
2.22819	1.8427	4.85197
2.1745	1.8427	4.79238
2.12081	1.8427	4.7256
2.06711	1.8427	4.65172
2.01342	1.8427	4.57805
1.95973	1.8427	4.52056
1.90604	1.8427	4.47914
1.85235	1.8427	4.45123
1.79866	1.8427	4.43448
1.74497	1.8427	4.42502
1.69128	1.8427	4.4162
1.63758	1.8427	4.40434
1.58389	1.8427	4.3936
1.5302	1.8427	4.39019
1.47651	1.8427	4.3943
1.42282	1.8427	4.40598
[truncated: 11,500 more rows]

## Sheet: 4_e
Bins left edges	350K MD	350K UDD	620K MD		350K MD std data	350K UDD std data	620K MD std data
0.95	0	0	12		1.09399	1.09399	1.09399
0.957143	0	1	15		1.0941	1.0947	1.09448
0.964286	0	0	43		1.0937	1.09573	1.09659
0.971429	0	9	96		1.09411	1.09629	1.09965
0.978571	2	24	243		1.09635	1.09537	1.10121
0.985714	25	56	459		1.09939	1.09273	1.09906
0.992857	126	110	940		1.10173	1.09193	1.09464
1	280	256	1547		1.10056	1.09225	1.09103
1.00714	618	557	2553		1.09775	1.09292	1.08962
1.01429	1260	1213	3784		1.09424	1.09242	1.09118
1.02143	2291	2221	5619		1.09054	1.09249	1.09566
1.02857	4067	4000	8168		1.09026	1.09379	1.09788
1.03571	7094	6949	11179		1.09276	1.09548	1.10025
1.04286	11290	11160	14511		1.09705	1.09743	1.10118
1.05	17055	16977	18342		1.0994	1.09825	1.09954
1.05714	23151	24010	22245		1.09974	1.09774	1.09674
1.06429	29993	31011	25938		1.10083	1.09638	1.09503
1.07143	36442	37728	29415		1.1005	1.09464	1.0943
1.07857	41955	43566	31780		1.09886	1.09358	1.09402
1.08571	45319	46004	33912		1.09726	1.09324	1.09348
1.09286	46324	47081	34415		1.09465	1.09426	1.09211
1.1	44532	44951	34278		1.09216	1.0948	1.09138
1.10714	40806	40747	32667		1.09154	1.09485	1.09304
1.11429	35461	35935	30487		1.09219	1.09517	1.09385
1.12143	29682	29485	27923		1.09543	1.09593	1.09696
1.12857	24146	22976	24976		1.0984	1.09731	1.1005
1.13571	18438	17181	21635		1.10081	1.09883	1.10356
1.14286	13530	12261	18456		1.10138	1.09866	1.10324
1.15	9141	8471	14901		1.0996	1.09659	1.10009
1.15714	6214	5710	12181		1.09682	1.09624	1.09519
1.16429	4076	3617	9675		1.09498	1.09773	1.08984
1.17143	2687	2175	7480		1.09402	1.09767	1.08544
1.17857	1693	1408	5646		1.09363	1.09707	1.0823
1.18571	1057	875	4183		1.09438	1.09624	1.08232
1.19286	615	520	3107		1.09549	1.09511	1.08824
1.2	319	307	2316		1.09739	1.09405	1.09731
1.20714	172	177	1599		1.09997	1.09307	1.1056
1.21429	88	117	1149		1.10165	1.09208	1.10972
1.22143	36	69	793		1.1007	1.09097	1.10787
1.22857	10	42	543		1.09886	1.09074	1.10239
1.23571	5	15	287		1.09606	1.09208	1.0952
1.24286	1	16	191		1.09318	1.09421	1.08721
1.25	0	10	122		1.09153	1.09604	1.08117
1.25714	0	1	66		1.0902	1.09597	1.07953
1.26429	0	2	38		1.09132	1.09581	1.08244
1.27143	0	0	20		1.09404	1.0957	1.09001
1.27857	0	0	32		1.09673	1.09547	1.10013
1.28571	0	0	14		1.09854	1.0955	1.108
1.29286	0	0	8		1.10014	1.09613	1.11183
					1.1005	1.09574	1.10911
					1.09899	1.09484	1.10113
					1.09678	1.095	1.08944
					1.09512	1.09479	1.07895
					1.09448	1.09276	1.07391
					1.09463	1.09094	1.07634
					1.09511	1.09077	1.08744
					1.09483	1.09035	1.10077
					1.09471	1.08969	1.1126
					1.09533	1.09169	1.11912
					1.09504	1.09408	1.11918
					1.09453	1.09768	1.1131
					1.09451	1.10061	1.1044
					1.09435	1.1007	1.09286
					1.09466	1.09772	1.0815
					1.09555	1.0931	1.07592
					1.09562	1.08872	1.07849
					1.09418	1.08565	1.0886
					1.09282	1.08555	1.10209
					1.09173	1.08716	1.11486
					1.09161	1.09138	1.12195
					1.09179	1.09663	1.1208
					1.09307	1.10062	1.10904
					1.09442	1.10162	1.09303
					1.09641	1.10051	1.07754
					1.097	1.09724	1.06866
					1.09646	1.09237	1.06754
					1.0954	1.08816	1.07754
					1.09262	1.08648	1.09508
					1.0897	1.08784	1.11368
					1.08809	1.09188	1.12436
					1.09015	1.09632	1.12703
					1.09504	1.1003	1.11933
					1.1005	1.1021	1.1052
					1.10537	1.10084	1.08834
					1.10708	1.09631	1.07455
					1.10428	1.09056	1.07058
					1.09662	1.08634	1.07647
					1.08859	1.08475	1.08863
					1.08146	1.08678	1.10398
					1.0797	1.0933	1.11875
					1.08309	1.10167	1.12595
					1.09109	1.10786	1.1254
					1.10035	1.10915	1.11592
					1.10703	1.10541	1.09946
					1.10922	1.09801	1.0837
					1.1059	1.08892	1.07079
					1.09876	1.08216	1.0654
					1.09096	1.08033	1.06977
					1.0837	1.08374	1.08165
					1.08038	1.09073	1.09793
					1.0843	1.09953	1.11305
					1.09309	1.1072	1.12221
					1.10414	1.11006	1.12133
					1.1133	1.10783	1.11104
					1.11587	1.10111	1.09573
					1.1121	1.09165	1.08004
					1.10216	1.08436	1.07131
					1.09084	1.08025	1.07094
					1.08257	1.08287	1.07883
					1.07872	1.09168	1.09335
					1.08033	1.10081	1.10858
					1.08831	1.10791	1.12017
					1.09898	1.11014	1.12411
					1.10996	1.10774	1.12059
					1.11706	1.10142	1.10862
					1.11673	1.0931	1.09132
					1.10897	1.08603	1.07373
					1.09626	1.08331	1.06328
					1.08345	1.08557	1.06501
					1.07644	1.09304	1.07924
					1.0779	1.10064	1.09671
					1.086	1.10628	1.11385
					1.09744	1.10752	1.1242
					1.10811	1.10386	1.12477
					1.11416	1.09513	1.11663
					1.11311	1.08439	1.09992
					1.10712	1.07738	1.0818
					1.09648	1.07715	1.06922
					1.0843	1.08286	1.06721
					1.07507	1.09307	1.0755
					1.07279	1.10503	1.0897
					1.08048	1.11448	1.10373
					1.09378	1.11742	1.11463
					1.1083	1.11331	1.12023
					1.11812	1.10305	1.11955
					1.11954	1.0897	1.11169
					1.11254	1.07648	1.09746
					1.10065	1.06986	1.08135
					1.08748	1.07328	1.06838
					1.07717	1.08426	1.06236
					1.07345	1.09925	1.06789
					1.078	1.11273	1.08274
					1.08962	1.11857	1.0995
					1.10403	1.11529	1.11203
					1.11468	1.10431	1.11727
					1.1183	1.08996	1.11406
					1.11486	1.07761	1.1035
					1.10475	1.07091	1.08898
					1.09144	1.0722	1.07519
					1.08004	1.08174	1.06716
					1.07475	1.09576	1.06697
					1.07761	1.10764	1.07533
					1.08762	1.11352	1.08941
					1.09892	1.11275	1.1049
					1.10875	1.10622	1.11793
					1.11329	1.09385	1.12427
					1.11295	1.07964	1.12083
					1.10644	1.06999	1.1079
					1.09706	1.07011	1.08989
					1.08791	1.07963	1.07275
					1.08316	1.09507	1.06352
					1.08408	1.10982	1.06591
					1.08965	1.11905	1.0783
					1.09848	1.11888	1.09478
					1.10812	1.10969	1.11082
					1.11403	1.09385	1.1219
					1.11286	1.0764	1.12335
					1.10692	1.06385	1.11425
					1.09666	1.06379	1.09891
					1.0867	1.07671	1.08223
					1.08046	1.09686	1.07067
					1.08029	1.11687	1.0666
					1.08533	1.13037	1.07253
					1.09452	1.13197	1.08567
					1.104	1.12299	1.10317
					1.11118	1.10548	1.11802
					1.1135	1.08485	1.12677
					1.11081	1.06753	1.12686
					1.10433	1.05956	1.11924
					1.09579	1.06569	1.1071
					1.08774	1.08336	1.09356
					1.08207	1.10513	1.08196
					1.08164	1.1229	1.07788
					1.08638	1.13289	1.08071
					1.0927	1.1303	1.09019
					1.09866	1.11645	1.10146
					1.10292	1.0961	1.1104
					1.10453	1.07552	1.11632
					1.10453	1.06027	1.11621
					1.10233	1.05833	1.10893
					1.09775	1.07133	1.09787
					1.09083	1.09131	1.08639
					1.08539	1.11196	1.07884
					1.08476	1.12672	1.07979
					1.08845	1.13185	1.08745
					1.09448	1.12633	1.0995
					1.0997	1.11212	1.11074
					1.10206	1.09366	1.11744
					1.1016	1.07523	1.11641
					1.09955	1.06413	1.10718
					1.09703	1.06451	1.09381
					1.0949	1.07754	1.08083
					1.09346	1.09699	1.07275
					1.09048	1.11379	1.0733
					1.09017	1.12344	1.08042
					1.09201	1.12379	1.09374
					1.0945	1.11493	1.10936
					1.09837	1.09964	1.12112
					1.10165	1.08339	1.12354
					1.10446	1.07094	1.11552
					1.10593	1.06553	1.10106
					1.10478	1.06943	1.08606
					1.10152	1.08211	1.07484
					1.09651	1.09893	1.07158
					1.09136	1.11428	1.07758
					1.08707	1.12266	1.09063
					1.08554	1.12336	1.10413
					1.08658	1.11442	1.11365
					1.09165	1.09864	1.11813
					1.09951	1.08216	1.11878
					1.10643	1.07032	1.11292
					1.10937	1.06574	1.10394
					1.10701	1.07136	1.09424
					1.09989	1.08461	1.08484
					1.09007	1.10093	1.0788
					1.08251	1.11414	1.07897
					1.07969	1.11999	1.08387
					1.08212	1.11881	1.09174
					1.08962	1.11027	1.10052
					1.09975	1.09637	1.10734
					1.10826	1.08199	1.10907
					1.11123	1.0733	1.10549
					1.10922	1.07281	1.09896
					1.10273	1.07846	1.0923
					1.09437	1.08864	1.08671
					1.08629	1.10005	1.08386
					1.08085	1.1085	1.0854
					1.07924	1.11179	1.09227
					1.08416	1.10924	1.10046
					1.09372	1.10188	1.10727
					1.10378	1.09138	1.10994
					1.11156	1.08128	1.10794
					1.11351	1.07512	1.10227
					1.10911	1.07609	1.096
					1.10014	1.08349	1.09054
					1.09017	1.09307	1.08956
					1.08275	1.10203	1.0923
					1.08007	1.10723	1.09807
					1.08363	1.10955	1.10408
					1.09316	1.10823	1.10718
					1.10416	1.10289	1.10657
					1.11074	1.09473	1.10196
					1.11094	1.08655	1.09594
					1.10534	1.0828	1.0896
					1.09637	1.08259	1.08583
					1.08673	1.08486	1.08807
					1.07992	1.08953	1.09461
					1.08024	1.09676	1.10118
					1.08623	1.1028	1.10488
					1.09564	1.10502	1.10717
					1.10393	1.10272	1.10823
					1.10948	1.09912	1.10694
					1.10938	1.09598	1.10223
					1.10494	1.0951	1.09614
					1.09804	1.0949	1.09148
					1.09122	1.09433	1.08943
					1.08619	1.09427	1.09008
					1.08308	1.09525	1.09327
					1.0844	1.09567	1.09976
					1.08926	1.09712	1.10322
					1.09681	1.09931	1.10439
					1.1052	1.10092	1.10492
					1.11001	1.10089	1.10415
					1.11013	1.10029	1.10141
					1.10553	1.09867	1.09902
					1.09758	1.09706	1.09791
					1.08941	1.09492	1.099
					1.08393	1.09247	1.10099
					1.08278	1.09096	1.10214
					1.08658	1.08935	1.10373
					1.09482	1.08835	1.10223
					1.1058	1.08953	1.09835
					1.11424	1.09123	1.09396
					1.11577	1.09344	1.09189
					1.1108	1.09697	1.09298
					1.09957	1.10045	1.09762
					1.08562	1.10018	1.1018
					1.07432	1.0967	1.10407
					1.07029	1.09111	1.1025
					1.07481	1.08659	1.09809
					1.08688	1.08413	1.09457
					1.10179	1.08551	1.09336
					1.11409	1.0911	1.09327
					1.1216	1.09804	1.09399
					1.12	1.10434	1.09458
					1.10931	1.10701	1.09441
					1.09384	1.10567	1.09433
					1.07913	1.09964	1.09411
					1.07068	1.09097	1.09589
					1.0726	1.08314	1.09645
					1.08459	1.08116	1.09616
					1.10161	1.08505	1.09464
					1.11764	1.09352	1.09339
					1.12619	1.10224	1.09227
					1.12377	1.10915	1.09402
					1.11203	1.11042	1.09903
					1.09277	1.10707	1.10611
					1.07431	1.09848	1.11234
					1.06404	1.0866	1.11318
					1.06533	1.07726	1.10875
					1.07808	1.07297	1.1005
					1.09717	1.07657	1.08945
					1.11482	1.08576	1.07975
					1.12531	1.097	1.0738
					1.12508	1.10716	1.07315
					1.11477	1.11377	1.07908
					1.09741	1.11387	1.08944
					1.07877	1.10729	1.10099
					1.06617	1.09598	1.10974
					1.06358	1.08324	1.11208
					1.0724	1.07375	1.10732
					1.08991	1.07106	1.09785
					1.10931	1.0763	1.08537
					1.12347	1.08957	1.07553
					1.12843	1.10513	1.07308
					1.12211	1.11721	1.07924
					1.10636	1.12318	1.09214
					1.08645	1.12039	1.10528
					1.06929	1.11003	1.11497
					1.05939	1.09443	1.11673
					1.06222	1.0781	1.10914
					1.07795	1.06855	1.09632
					1.10004	1.0692	1.08313
					1.12059	1.07947	1.07306
					1.13169	1.09531	1.07183
					1.13072	1.11049	1.08007
					1.11875	1.1197	1.0942
					1.10028	1.12125	1.10991
					1.08074	1.11467	1.12154
					1.06701	1.1029	1.12733
					1.06492	1.08818	1.12452
					1.07571	1.07555	1.11311
					1.09318	1.06976	1.09622
					1.10988	1.07389	1.08051
					1.12036	1.08522	1.06911
					1.12124	1.09892	1.06801
					1.11335	1.11259	1.07811
					1.09944	1.11906	1.09443
					1.08482	1.11761	1.11189
					1.07423	1.10881	1.12396
					1.07169	1.09554	1.12759
					1.0781	1.08186	1.12203
					1.09046	1.07261	1.10646
					1.10479	1.07224	1.08603
					1.11616	1.08283	1.06694
					1.1204	1.09826	1.05791
					1.116	1.11298	1.06296
					1.10553	1.12161	1.07946
					1.09119	1.12298	1.10042
					1.08007	1.1156	1.11901
					1.07585	1.10333	1.12876
					1.08046	1.08921	1.12574
					1.09025	1.07875	1.11174
					1.10122	1.0745	1.09155
					1.10995	1.07888	1.07414
					1.11248	1.08821	1.0644
					1.10867	1.10006	1.0656
					1.09982	1.11076	1.07764
					1.08968	1.11592	1.0965
					1.08222	1.11265	1.11486
					1.08008	1.10248	1.12606
					1.08515	1.08927	1.12676
					1.09528	1.0781	1.11508
					1.1055	1.07338	1.09623
					1.1114	1.07665	1.07501
					1.11158	1.08437	1.06094
					1.10782	1.09391	1.05933
					1.10085	1.10341	1.07012
					1.09064	1.11006	1.08873
					1.0827	1.11125	1.10781
					1.08056	1.10754	1.12033
					1.08566	1.10102	1.12371
					1.09533	1.09294	1.11655
					1.10556	1.08493	1.10113
					1.11233	1.07985	1.08354
					1.11255	1.08029	1.06849
					1.10579	1.08684	1.06176
					1.09573	1.09699	1.06789
					1.08705	1.10618	1.08488
					1.08168	1.11169	1.10465
					1.08153	1.11263	1.11971
					1.08948	1.10703	1.12532
					1.10089	1.09807	1.12106
					1.11063	1.08935	1.10762
					1.11523	1.08217	1.08771
					1.114	1.07976	1.06858
					1.10763	1.08231	1.05884
					1.09859	1.08847	1.06325
					1.08945	1.09637	1.07793
					1.0818	1.10375	1.0968
					1.08095	1.10793	1.11502
					1.08717	1.10792	1.12645
					1.09839	1.10514	1.12685
					1.11033	1.09995	1.11793
					1.11763	1.09413	1.10344
					1.11688	1.08892	1.08682
					1.10849	1.08584	1.07255
					1.09475	1.08572	1.06354
					1.08071	1.08796	1.06613
					1.0715	1.09478	1.07897
					1.07121	1.1036	1.0959
					1.08177	1.11111	1.11135
					1.099	1.11188	1.11837
					1.11488	1.10661	1.1151
					1.12409	1.0972	1.10386
					1.1234	1.08724	1.08952
					1.11419	1.08078	1.07603
					1.09946	1.07987	1.06818
					1.08222	1.08472	1.06896
					1.069	1.09484	1.07928
					1.06656	1.10523	1.09413
					1.07539	1.11206	1.1081
					1.09147	1.11519	1.11643
					1.10867	1.11103	1.11588
					1.12096	1.10133	1.10737
					1.12432	1.09027	1.09245
					1.11724	1.08117	1.07656
					1.10314	1.07774	1.0657
					1.0855	1.07965	1.06554
					1.0711	1.08773	1.07676
					1.06481	1.09823	1.09371
					1.07063	1.10617	1.11144
					1.08673	1.11025	1.122
					1.10707	1.10988	1.12234
					1.12543	1.10419	1.11265
					1.13517	1.09467	1.09486
					1.13314	1.08598	1.07537
					1.12012	1.0812	1.0617
					1.09974	1.08203	1.06119
					1.07803	1.08754	1.07248
					1.06476	1.09563	1.0903
					1.06471	1.10247	1.10924
					1.07864	1.10788	1.12041
					1.10051	1.11174	1.12226
					1.11983	1.11157	1.11334
					1.13263	1.10581	1.09639
					1.13362	1.09678	1.07672
					1.12302	1.08757	1.0622
					1.10312	1.08195	1.06014
					1.0804	1.08315	1.07139
					1.06316	1.09072	1.09169
					1.05803	1.10128	1.11275
					1.06818	1.10913	1.12657
					1.09092	1.11343	1.13054
					1.11603	1.11218	1.12313
					1.13527	1.10647	1.10773
					1.14357	1.09677	1.08872
					1.13744	1.08685	1.07193
					1.11822	1.07984	1.0629
					1.0926	1.07766	1.06556
					1.06948	1.08182	1.07904
					1.05804	1.09073	1.09508
					1.06233	1.10125	1.10956
					1.07935	1.10953	1.11772
					1.10228	1.11348	1.11791
					1.12464	1.11078	1.1088
					1.13728	1.10312	1.0934
					1.13619	1.09223	1.08035
					1.12168	1.08192	1.07361
					1.0989	1.07691	1.07582
					1.07563	1.07853	1.08544
					1.05994	1.08707	1.09801
					1.05922	1.09915	1.10904
					1.07407	1.10887	1.11501
					1.09895	1.11253	1.11636
					1.12226	1.10962	1.11061
					1.13672	1.10182	1.1015
					1.13798	1.09273	1.09192
					1.1252	1.08545	1.08448
					1.10341	1.08211	1.08255
					1.07873	1.08236	1.0846
					1.06043	1.08557	1.09055
					1.05593	1.09135	1.09841
					1.06776	1.09852	1.10557
					1.09007	1.10443	1.11091
					1.11384	1.10703	1.10922
					1.13121	1.10576	1.10387
					1.13717	1.10078	1.0965
					1.12945	1.09412	1.08957
					1.1097	1.0858	1.08531
					1.08391	1.07939	1.08488
					1.0615	1.07867	1.08824
					1.05181	1.084	1.09484
					1.0591	1.09374	1.10149
					1.07912	1.10311	1.10549
					1.10452	1.10755	1.10698
					1.12645	1.10605	1.10536
					1.13709	1.09959	1.10141
					1.13287	1.09117	1.09402
					1.11483	1.08325	1.08518
					1.0904	1.07828	1.08169
					1.06735	1.07701	1.08278
					1.05261	1.08184	1.08713
					1.05497	1.0904	1.09385
					1.07305	1.10092	1.10161
					1.09898	1.10973	1.10733
					1.1222	1.11301	1.10863
					1.13523	1.11325	1.10547
					1.13354	1.10883	1.1004
					1.11815	1.0992	1.09368
					1.09527	1.08831	1.08737
					1.07162	1.08119	1.08371
					1.05552	1.08109	1.08438
					1.05455	1.08749	1.09096
					1.06914	1.09728	1.10028
					1.09272	1.10897	1.10924
					1.11693	1.1175	1.11315
					1.13278	1.1199	1.11197
					1.13665	1.11486	1.10533
					1.12628	1.10491	1.09628
					1.10671	1.09273	1.08969
					1.08315	1.08186	1.08636
					1.06284	1.07643	1.08568
					1.05592	1.07761	1.08949
					1.06442	1.08424	1.0955
					1.08549	1.09227	1.10299
					1.1113	1.10013	1.10924
					1.1338	1.10642	1.11001
					1.1449	1.10965	1.10673
					1.14133	1.10935	1.09914
					1.12389	1.10429	1.09116
					1.09736	1.09502	1.0868
					1.07068	1.08381	1.08697
					1.05434	1.07565	1.09138
					1.05597	1.07421	1.0979
					1.0745	1.0804	1.10399
					1.10012	1.09092	1.10705
					1.12327	1.10239	1.10951
					1.13712	1.11103	1.10993
					1.1377	1.11553	1.10952
					1.12479	1.11548	1.10582
					1.10334	1.1109	1.10007
					1.0787	1.10281	1.09544
					1.061	1.09299	1.09345
					1.05833	1.08511	1.09353
					1.07011	1.08022	1.09473
					1.09058	1.0798	1.09609
					1.11228	1.0844	1.09628
					1.1284	1.09247	1.09532
					1.13427	1.1028	1.0926
					1.12849	1.11268	1.09083
					1.11314	1.11845	1.09302
					1.09156	1.11777	1.0968
					1.07237	1.1111	1.09988
					1.06041	1.10009	1.1004
					1.06267	1.08694	1.09933
					1.07667	1.07655	1.09496
					1.09753	1.07263	1.09109
					1.11586	1.07687	1.09157
					1.12664	1.08809	1.09576
					1.12546	1.10149	1.10222
					1.11193	1.1127	1.10957
					1.09159	1.11962	1.11622
					1.07191	1.12015	1.11935
					1.05987	1.1131	1.11488
					1.06238	1.09982	1.10374
					1.07823	1.08474	1.09002
					1.10017	1.07221	1.07966
					1.11926	1.06686	1.07553
					1.12987	1.07003	1.08008
					1.12914	1.0822	1.09242
					1.1166	1.09811	1.10728
					1.09623	1.11275	1.11929
					1.07511	1.12068	1.12336
					1.06206	1.12063	1.11996
					1.06216	1.11175	1.10851
					1.07501	1.09821	1.0962
					1.09363	1.08373	1.08485
					1.10992	1.0719	1.07926
					1.11992	1.06921	1.08012
					1.12087	1.07522	1.08832
					1.11306	1.08735	1.10112
					1.09919	1.10169	1.11433
					1.08287	1.11447	1.12471
					1.07017	1.12202	1.12731
					1.06713	1.1222	1.12017
					1.07435	1.11525	1.10642
					1.09091	1.10145	1.09111
					1.1087	1.08441	1.07756
					1.12115	1.0706	1.07054
					1.12468	1.06573	1.07484
					1.11853	1.0726	1.08915
					1.10443	1.08694	1.1068
					1.08829	1.10386	1.12313
					1.07587	1.11722	1.13042
					1.07203	1.1243	1.12733
					1.07875	1.12197	1.11499
					1.09272	1.11201	1.09682
					1.10836	1.09713	1.07768
					1.12006	1.08277	1.06616
					1.12247	1.07503	1.06702
					1.11649	1.07622	1.07917
					1.10487	1.08524	1.09733
					1.09092	1.09969	1.11651
					1.07807	1.11408	1.13046
					1.07368	1.12462	1.13516
					1.07959	1.12673	1.12821
					1.09277	1.11957	1.11062
					1.10931	1.10494	1.0874
					1.1225	1.08588	1.06577
					1.12626	1.06937	1.05455
					1.12029	1.06298	1.05772
					1.10772	1.07051	1.07397
					1.09241	1.08794	1.09725
					1.07945	1.10676	1.11951
					1.07074	1.12079	1.13257
					1.07183	1.12687	1.13327
					1.08252	1.12331	1.11966
					1.09864	1.11221	1.0961
					1.11442	1.09518	1.07037
					1.12369	1.07845	1.05319
					1.12356	1.06814	1.05124
					1.11361	1.06862	1.06841
					1.09735	1.07962	1.09641
					1.07809	1.09526	1.12498
					1.06558	1.11073	1.14475
					1.06498	1.122	1.15068
					1.07736	1.12525	1.14248
					1.0968	1.12013	1.12161
					1.1152	1.10883	1.09165
					1.1272	1.09379	1.06363
					1.12768	1.07906	1.04725
					1.11769	1.06913	1.04803
					1.10055	1.06712	1.06756
					1.08262	1.0738	1.09881
					1.0707	1.08603	1.13058
					1.06979	1.10093	1.154
					1.08068	1.11293	1.16148
					1.09804	1.11914	1.15123
					1.11527	1.11794	1.12583
					1.1277	1.11114	1.09158
					1.13013	1.10024	1.05906
					1.12038	1.08762	1.04151
					1.10209	1.07879	1.04634
					1.08081	1.07683	1.07294
					1.06589	1.08126	1.10962
					1.06305	1.09026	1.14225
					1.0747	1.10063	1.16316
					1.0959	1.1104	1.16647
					1.11747	1.11531	1.15206
					1.13249	1.11291	1.12312
					1.13634	1.10385	1.08584
					1.12838	1.09054	1.05285
					1.10942	1.07879	1.03792
					1.0869	1.07184	1.04713
					1.0658	1.07084	1.07667
					1.0558	1.0767	1.11431
					1.06291	1.08643	1.14707
					1.08254	1.09721	1.16608
					1.1067	1.10642	1.16488
					1.12711	1.1115	1.14635
					1.13612	1.11233	1.11511
					1.13135	1.10783	1.07964
					1.11457	1.09958	1.05157
					1.08985	1.09034	1.04399
					1.06718	1.08283	1.0603
					1.05599	1.07905	1.09175
					1.0601	1.08093	1.12641
					1.07949	1.08821	1.15216
					1.10512	1.09888	1.16224
					1.12774	1.1093	1.15531
					1.14031	1.11427	1.13342
					1.13836	1.1129	1.10179
					1.12341	1.10739	1.06866
					1.09922	1.10081	1.04468
					1.07329	1.09209	1.04135
					1.05578	1.0827	1.06154
					1.05493	1.07598	1.09526
					1.07149	1.07426	1.12915
					1.09778	1.079	1.15328
					1.12401	1.08905	1.16225
					1.14134	1.10096	1.15275
					1.14433	1.11167	1.128
					1.13289	1.11752	1.09452
					1.10933	1.11562	1.06441
					1.08214	1.10731	1.04762
					1.0594	1.09389	1.0534
					1.05041	1.07906	1.07782
					1.05915	1.0688	1.10883
					1.0825	1.06755	1.13641
					1.11169	1.0758	1.15172
					1.13565	1.09153	1.15088
					1.14723	1.11059	1.13561
					1.14122	1.12453	1.10883
					1.12088	1.1292	1.07896
					1.09055	1.12336	1.05614
					1.06263	1.10823	1.05033
					1.04915	1.08948	1.06256
					1.05598	1.07302	1.08895
					1.08032	1.06343	1.11915
					1.11225	1.06488	1.14318
					1.13907	1.07822	1.15398
					1.15186	1.09793	1.14761
					1.14684	1.11687	1.12679
					1.12518	1.12864	1.09701
					1.09342	1.13146	1.07002
					1.06334	1.1241	1.05451
					1.04705	1.11008	1.05594
					1.05217	1.09209	1.07455
					1.0752	1.07477	1.10071
					1.10653	1.06504	1.1238
					1.13525	1.06833	1.13628
					1.15048	1.08324	1.13457
					1.14794	1.10323	1.12029
					1.12974	1.12003	1.09871
					1.09822	1.1303	1.0767
					1.06559	1.1305	1.06378
					1.04574	1.121	1.06251
					1.04658	1.1044	1.07353
					1.06739	1.08472	1.0929
					1.09979	1.06894	1.11337
					1.13028	1.06214	1.12933
					1.14964	1.06833	1.13648
					1.15143	1.08422	1.13062
					1.13686	1.10384	1.11539
					1.10915	1.12033	1.09656
					1.07557	1.12886	1.08139
					1.04846	1.12725	1.07471
					1.04204	1.11625	1.07752
					1.05781	1.09805	1.09177
					1.08774	1.07985	1.11016
					1.11866	1.06747	1.12545
					1.14061	1.06685	1.13434
					1.14814	1.07832	1.13444
					1.14021	1.09773	1.12409
					1.11891	1.11833	1.10814
					1.08886	1.13219	1.09181
					1.0623	1.13487	1.08008
					1.0492	1.12415	1.07691
					1.05529	1.10461	1.08425
					1.07714	1.08273	1.09893
					1.1032	1.06426	1.11518
					1.12491	1.05755	1.12854
					1.13655	1.06405	1.13534
					1.13551	1.08137	1.13235
					1.12185	1.10148	1.12071
					1.09908	1.11732	1.10422
					1.07486	1.12524	1.08621
					1.05834	1.12375	1.07172
					1.05702	1.11178	1.06507
					1.07286	1.09399	1.06928
					1.09707	1.07504	1.08173
					1.11828	1.06318	1.0983
					1.13094	1.06436	1.1134
					1.13284	1.07661	1.1209
					1.12351	1.09473	1.12041
					1.10567	1.11239	1.113
					1.08458	1.12342	1.09864
					1.06876	1.12456	1.08418
					1.06382	1.11622	1.07498
					1.07117	1.10154	1.07313
					1.08814	1.08388	1.07828
					1.10757	1.07033	1.08728
					1.12515	1.06514	1.09603
					1.13587	1.0714	1.10309
					1.13661	1.08611	1.10922
					1.12403	1.10308	1.11124
					1.10163	1.11801	1.10776
					1.07811	1.12686	1.09957
					1.06092	1.12791	1.09008
					1.05771	1.12072	1.08285
					1.06931	1.10767	1.08064
					1.09166	1.09189	1.08412
					1.11525	1.07935	1.09144
					1.13212	1.07333	1.09661
					1.13644	1.07745	1.09957
					1.12651	1.08839	1.1014
					1.10596	1.10295	1.10308
					1.082	1.11529	1.10416
					1.06374	1.12063	1.10436
					1.05876	1.11904	1.10307
					1.06731	1.11109	1.09828
					1.08527	1.1004	1.09255
					1.10701	1.0871	1.08616
					1.12494	1.07494	1.08005
					1.13237	1.06877	1.07882
					1.1285	1.07173	1.08405
					1.11416	1.08248	1.09256
					1.0926	1.09774	1.10151
					1.07073	1.11186	1.10844
					1.05765	1.12026	1.11222
					1.05952	1.12087	1.11128
					1.07446	1.11447	1.10522
					1.09691	1.10253	1.09832
					1.11638	1.08844	1.08939
					1.12598	1.07707	1.08218
					1.12653	1.07198	1.08111
					1.11649	1.07493	1.08716
					1.09878	1.08566	1.098
					1.08086	1.10067	1.10849
					1.06862	1.11441	1.11709
					1.06628	1.12101	1.12024
					1.07546	1.11735	1.11506
					1.09159	1.10765	1.10413
					1.10705	1.09546	1.09161
					1.11817	1.08241	1.08167
					1.12227	1.07286	1.07798
					1.11697	1.07044	1.08289
					1.10324	1.07442	1.09617
					1.08443	1.08323	1.1105
					1.06707	1.09494	1.12052
					1.05961	1.10603	1.12256
					1.06491	1.11443	1.11529
					1.08094	1.11692	1.09872
					1.10191	1.11327	1.07934
					1.11935	1.10334	1.06495
					1.12871	1.09038	1.06228
					1.12872	1.07749	1.07047
					1.11858	1.06779	1.08675
					1.1005	1.06594	1.10425
					1.08088	1.07264	1.11988
					1.06716	1.08531	1.12942
					1.06362	1.09945	1.12689
					1.07434	1.11143	1.11286
					1.09511	1.1168	1.09338
					1.11809	1.11254	1.07599
					1.13567	1.10114	1.06501
					1.14337	1.08538	1.06302
					1.13863	1.0695	1.07233
					1.12273	1.06044	1.09071
					1.09884	1.06236	1.11176
					1.07381	1.07503	1.12779
					1.05797	1.09279	1.13322
					1.05818	1.10975	1.12698
					1.0736	1.12103	1.11175
					1.0972	1.12529	1.09162
					1.11903	1.12021	1.07032
					1.13204	1.10746	1.05844
					1.13244	1.08945	1.06042
					1.12054	1.07206	1.07577
					1.10088	1.06323	1.09832
					1.07829	1.06611	1.12226
					1.0613	1.07987	1.13925
					1.05871	1.10082	1.1435
					1.07193	1.12054	1.13417
					1.09441	1.1311	1.11533
					1.11771	1.13076	1.09245
					1.13296	1.11959	1.07009
					1.13532	1.10034	1.05728
					1.1249	1.07914	1.05728
					1.10589	1.06441	1.0716
					1.08454	1.06169	1.0959
					1.06814	1.07276	1.12237
					1.06209	1.09321	1.14021
					1.06798	1.11474	1.14389
					1.08407	1.13044	1.13324
					1.10306	1.1358	1.1121
					1.1189	1.12948	1.08622
					1.1265	1.114	1.06079
					1.123	1.09372	1.04517
					1.11062	1.07524	1.04952
					1.09421	1.06443	1.07143
					1.07946	1.06614	1.10158
					1.07205	1.07876	1.13015
					1.07431	1.09569	1.14936
					1.08508	1.1113	1.1515
					1.10093	1.12048	1.13641
					1.1164	1.12098	1.10853
					1.12492	1.11314	1.07453
					1.12486	1.0986	1.04867
					1.11578	1.08237	1.03828
					1.09897	1.07008	1.04908
					1.08066	1.06532	1.07753
					1.06843	1.07113	1.11372
					1.06701	1.08622	1.14549
					1.07653	1.10403	1.1624
					1.09108	1.11884	1.15833
					1.10551	1.1252	1.1348
					1.11502	1.12199	1.09977
					1.11665	1.11049	1.06397
					1.11186	1.09478	1.03995
					1.10209	1.07926	1.03804
					1.09065	1.0697	1.05828
					1.08198	1.06945	1.09096
					1.08038	1.07821	1.12337
					1.0858	1.09202	1.14579
					1.0948	1.10734	1.15153
					1.10474	1.11972	1.13789
					1.11329	1.12379	1.11008
					1.11611	1.11777	1.07661
					1.11288	1.10257	1.0492
					1.10569	1.08283	1.03923
					1.09653	1.06616	1.05044
					1.08688	1.05845	1.07807
					1.08064	1.06419	1.11022
					1.08038	1.08021	1.13335
					1.08554	1.10007	1.14218
					1.09479	1.11766	1.13418
					1.10402	1.12785	1.11341
					1.10774	1.12823	1.08688
					1.10577	1.11779	1.06433
					1.09985	1.09847	1.05248
					1.09395	1.07761	1.05638
					1.08943	1.06239	1.07458
					1.08588	1.06025	1.09859
					1.08519	1.07255	1.1202
					1.08916	1.09356	1.13304
					1.09617	1.11352	1.13437
					1.10307	1.12648	1.12251
					1.10615	1.12892	1.10056
					1.10557	1.12139	1.07501
					1.10196	1.10497	1.05804
					1.09769	1.08303	1.05765
					1.09492	1.06473	1.07193
					1.09469	1.05832	1.09396
					1.09651	1.06501	1.11202
					1.09973	1.08194	1.12004
					1.10246	1.10268	1.11744
					1.10503	1.11899	1.10501
					1.10509	1.12725	1.08914
					1.1027	1.12437	1.07548
					1.09896	1.1118	1.06901
					1.09512	1.09321	1.07286
					1.0923	1.07451	1.08329
					1.09188	1.0636	1.09728
					1.09341	1.06627	1.10891
					1.09823	1.0794	1.11521
					1.10322	1.09752	1.11492
					1.1062	1.11415	1.10947
					1.10684	1.12369	1.09852
					1.10519	1.12415	1.08579
					1.10174	1.11493	1.07583
					1.09794	1.09765	1.07214
					1.09425	1.07753	1.07742
					1.09205	1.06291	1.08992
					1.09341	1.05964	1.10336
					1.09681	1.07064	1.11217
					1.10012	1.09075	1.11537
					1.10164	1.11201	1.11136
					1.09958	1.12773	1.10112
					1.09573	1.13413	1.08877
					1.09092	1.13141	1.07647
					1.08601	1.11896	1.07014
					1.08482	1.10038	1.07182
					1.08733	1.08088	1.08074
					1.09304	1.06636	1.09566
					1.09933	1.06442	1.10885
					1.1041	1.07652	1.11695
					1.10581	1.0962	1.11737
					1.10346	1.11554	1.11022
					1.09635	1.12782	1.09634
					1.08788	1.13036	1.08203
					1.08292	1.12219	1.07023
					1.08447	1.10538	1.06385
					1.09002	1.08501	1.06818
					1.09829	1.06834	1.08124
					1.10551	1.06141	1.09772
					1.10985	1.06687	1.11195
					1.10958	1.08142	1.11704
					1.10325	1.0995	1.11341
					1.0943	1.11432	1.10177
					1.08615	1.12148	1.08483
					1.08133	1.11922	1.07067
					1.08137	1.10906	1.06368
					1.08668	1.09406	1.06688
					1.09454	1.07913	1.0788
					1.10106	1.06883	1.09432
					1.10532	1.0671	1.10851
					1.10612	1.07426	1.11783
					1.10233	1.08711	1.12004
					1.0963	1.10288	1.11373
					1.08983	1.11713	1.099
					1.08472	1.12602	1.08196
					1.08234	1.12794	1.06777
					1.08481	1.12114	1.06456
					1.09115	1.10643	1.07632
					1.09772	1.08799	1.09436
					1.10328	1.07273	1.11268
					1.10535	1.0661	1.12565
					1.10408	1.06981	1.12967
					1.09955	1.08191	1.12327
					1.09397	1.09927	1.10852
					1.08855	1.11498	1.08929
					1.08649	1.12502	1.0737
					1.08809	1.12552	1.06388
					1.09177	1.11766	1.06518
					1.09614	1.1062	1.07925
					1.10087	1.09504	1.10237
					1.10351	1.08829	1.12326
					1.10324	1.08778	1.13505
					1.1002	1.09244	1.13494
					1.09514	1.10111	1.12296
					1.08982	1.11086	1.10286
					1.08674	1.11705	1.08207
					1.08656	1.1175	1.06626
					1.08976	1.11194	1.06107
					1.09543	1.10212	1.06778
					1.10168	1.09225	1.08487
					1.10661	1.08429	1.105
					1.10818	1.08133	1.11977
					1.10554	1.08216	1.12459
					1.09821	1.08561	1.12035
					1.08813	1.09159	1.1086
					1.07954	1.09794	1.09311
					1.07761	1.10144	1.07859
					1.08159	1.10097	1.06997
					1.08949	1.09766	1.06911
					1.09796	1.09215	1.07617
					1.10285	1.08834	1.08898
					1.10505	1.08632	1.10307
					1.1026	1.08734	1.11206
					1.09584	1.0895	1.11483
					1.08742	1.09248	1.11032
					1.08006	1.09493	1.09836
					1.07749	1.09662	1.08407
					1.08081	1.09906	1.07403
					1.08929	1.10138	1.07132
					1.09916	1.10254	1.07842
					1.10674	1.10252	1.09164
					1.10984	1.10296	1.10663
					1.10646	1.10129	1.11777
					1.09939	1.09733	1.11928
					1.09192	1.094	1.11268
					1.08514	1.09192	1.10131
					1.08182	1.09115	1.08719
					1.08227	1.09113	1.07424
					1.0863	1.09174	1.06593
					1.09261	1.09407	1.06568
					1.09805	1.09626	1.07563
					1.10194	1.09709	1.09234
					1.10216	1.09782	1.1101
					1.09868	1.09783	1.12228
					1.09319	1.09832	1.12416
					1.08773	1.09651	1.11645
					1.08456	1.09278	1.10212
					1.08608	1.08728	1.08297
					1.09164	1.08284	1.06652
					1.09903	1.08185	1.06082
					1.10644	1.08588	1.06845
					1.1107	1.09432	1.08546
					1.11122	1.10302	1.10512
					1.10877	1.11066	1.12168
					1.10352	1.11345	1.1285
					1.09604	1.10913	1.12306
					1.0897	1.10069	1.10705
					1.08637	1.09052	1.08426
					1.08748	1.08135	1.06544
					1.09407	1.07928	1.05824
					1.10346	1.08674	1.06503
					1.11147	1.09937	1.0807
					1.11549	1.11451	1.10069
					1.11525	1.12557	1.11806
					1.11046	1.1299	1.1277
					1.10315	1.12657	1.12573
					1.09494	1.11558	1.11287
					1.08844	1.10105	1.09343
					1.08407	1.0881	1.07431
					1.08384	1.08055	1.06298
					1.08738	1.0801	1.06426
					1.09238	1.08629	1.0789
					1.09857	1.09646	1.10004
					1.10443	1.10682	1.12028
					1.10771	1.11278	1.13294
					1.1081	1.1121	1.13417
					1.10619	1.10564	1.12507
					1.10217	1.09602	1.10696
					1.09999	1.08475	1.08482
					1.09885	1.07685	1.06594
					1.09841	1.07389	1.05656
					1.09904	1.0776	1.06176
					1.09878	1.08719	1.07958
					1.09871	1.09939	1.10229
					1.09998	1.11165	1.12175
					1.10143	1.11869	1.13149
					1.10218	1.11799	1.12859
					1.10094	1.10939	1.11517
					1.09905	1.09631	1.09504
					1.09728	1.08301	1.07249
					1.09489	1.07299	1.05893
					1.09338	1.06999	1.05966
					1.09264	1.07588	1.0748
					1.09406	1.08741	1.09647
					1.09863	1.10153	1.11584
					1.10453	1.11317	1.12706
					1.10984	1.11907	1.12614
					1.11205	1.11778	1.11232
					1.1103	1.10888	1.09056
					1.10512	1.09508	1.06916
					1.09771	1.08207	1.05534
					1.09035	1.073	1.05586
					1.08457	1.07097	1.07032
					1.08205	1.07776	1.09247
					1.08509	1.09095	1.11401
					1.09094	1.10589	1.12608
					1.09852	1.11773	1.12599
					1.10272	1.12287	1.11589
					1.10395	1.11843	1.09964
					1.10193	1.10571	1.08356
					1.09564	1.0886	1.0744
					1.08844	1.07382	1.07443
					1.08219	1.06688	1.08327
					1.08004	1.06968	1.0974
					1.08287	1.07934	1.10919
					1.08997	1.09285	1.11446
					1.09775	1.10603	1.11108
					1.10567	1.11542	1.10062
					1.11162	1.11857	1.08754
					1.11374	1.11413	1.0773
					1.11023	1.10398	1.07337
					1.10192	1.0921	1.07701
					1.09129	1.08209	1.08667
					1.08216	1.07558	1.09845
					1.07836	1.07669	1.1074
					1.08102	1.08443	1.10963
					1.08894	1.09469	1.10363
					1.09952	1.10517	1.09291
					1.10868	1.11314	1.08065
					1.11347	1.11717	1.07202
					1.11189	1.11658	1.07264
					1.10505	1.11139	1.08202
					1.09363	1.10224	1.09482
					1.0831	1.09024	1.10823
					1.0775	1.08032	1.11579
					1.07873	1.07368	1.11435
					1.08668	1.07388	1.10546
					1.09845	1.08152	1.09208
					1.1106	1.09481	1.0785
					1.11754	1.10899	1.07035
					1.11827	1.11834	1.07271
					1.11105	1.12072	1.08365
					1.09803	1.11371	1.09969
					1.08363	1.10112	1.11318
					1.07378	1.08574	1.11849
					1.0736	1.07176	1.11234
					1.08136	1.06331	1.09793
					1.09314	1.06604	1.08121
					1.10364	1.07873	1.06841
					1.1105	1.09685	1.06602
					1.11202	1.11481	1.07448
					1.1072	1.12642	1.09003
					1.09936	1.12774	1.10727
					1.08993	1.11982	1.12026
					1.08059	1.10617	1.12588
					1.07587	1.09041	1.12298
					1.0782	1.07699	1.11183
					1.08648	1.07068	1.09438
					1.09609	1.07413	1.07793
					1.10382	1.08679	1.06747
					1.10924	1.10169	1.06781
					1.10991	1.11523	1.07978
					1.10539	1.1247	1.0972
					1.09547	1.12559	1.11269
					1.08505	1.11697	1.12215
					1.0787	1.10198	1.12098
					1.07792	1.08408	1.1094
					1.08324	1.07042	1.09172
					1.09324	1.06689	1.07404
					1.10261	1.0742	1.06243
					1.10831	1.09014	1.06153
					1.10917	1.10897	1.07225
					1.10336	1.12484	1.09159
					1.09437	1.13232	1.11149
					1.08581	1.12776	1.12663
					1.08046	1.11199	1.13269
					1.0806	1.08951	1.12702
					1.08353	1.06881	1.11101
					1.08871	1.05978	1.08783
					1.09535	1.06636	1.06486
					1.10136	1.08452	1.05172
					1.10533	1.10756	1.0544
					1.1063	1.12789	1.07165
					1.10411	1.13951	1.09685
					1.09689	1.13727	1.11989
					1.08875	1.12298	1.13341
					1.08343	1.10112	1.13441
					1.08252	1.07776	1.12132
					1.08556	1.06076	1.09769
					1.09156	1.05787	1.07294
					1.09913	1.07159	1.05436
					1.10468	1.09555	1.04975
					1.10499	1.1201	1.06197
					1.10027	1.13836	1.08508
					1.0928	1.14404	1.1091
					1.0851	1.13625	1.12499
					1.08	1.11611	1.12981
					1.07991	1.08932	1.12187
					1.08366	1.06309	1.10399
					1.09025	1.04752	1.08147
					1.09882	1.04998	1.06306
					1.10531	1.07048	1.05672
					1.10734	1.10011	1.0648
					1.10392	1.12657	1.08319
					1.09713	1.14362	1.10534
					1.08874	1.14608	1.121
					1.08315	1.13302	1.12744
					1.08075	1.10893	1.12212
					1.0825	1.0805	1.10632
					1.08788	1.05818	1.08318
					1.094	1.05229	1.0622
					1.09871	1.06346	1.05236
					1.10061	1.08878	1.05873
					1.09915	1.11683	1.07696
					1.09431	1.13845	1.09877
					1.08891	1.14757	1.11817
					1.08385	1.14247	1.12979
					1.08153	1.12298	1.1293
					1.08369	1.09587	1.11699
					1.08849	1.07026	1.09513
					1.09369	1.05583	1.07363
					1.09855	1.0597	1.06044
					1.10069	1.07866	1.05989
					1.1002	1.10374	1.07206
					1.09854	1.12678	1.09213
					1.09564	1.14051	1.11111
					1.09151	1.14273	1.12267
					1.08652	1.13281	1.12539
					1.0824	1.11263	1.11873
					1.08067	1.08672	1.10314
					1.08204	1.06372	1.08474
					1.08547	1.05337	1.06907
					1.08874	1.06257	1.06097
					1.09109	1.08655	1.06138
					1.09261	1.11374	1.0712
					1.0945	1.13431	1.08712
					1.09535	1.14285	1.10325
					1.0958	1.1369	1.11351
					1.09435	1.11843	1.11582
					1.09125	1.09413	1.11026
					1.08801	1.07177	1.09878
					1.08559	1.0592	1.08475
					1.08495	1.0611	1.07335
					1.0871	1.07692	1.06755
					1.09213	1.09905	1.06914
					1.09856	1.11863	1.07903
					1.10498	1.13168	1.09428
					1.10778	1.13349	1.11129
					1.10661	1.12273	1.12334
					1.10117	1.10295	1.12772
					1.09195	1.08133	1.12074
					1.08205	1.06444	1.10444
					1.07585	1.05938	1.0842
					1.07673	1.06919	1.06876
					1.08304	1.0881	1.0631
					1.09339	1.10787	1.06784
					1.10497	1.1227	1.08183
					1.11314	1.12861	1.10104
					1.11548	1.12447	1.11778
					1.1111	1.11359	1.12641
					1.10078	1.09664	1.12491
					1.08856	1.07795	1.11382
					1.07834	1.06418	1.09559
					1.07226	1.06023	1.0763
					1.07357	1.06673	1.06421
					1.08134	1.08229	1.06397
					1.09343	1.09996	1.07478
					1.10484	1.11358	1.09344
					1.11251	1.12049	1.11275
					1.1137	1.11993	1.1253
					1.10801	1.11126	1.12744
					1.09734	1.09722	1.11762
					1.08411	1.08242	1.10033
					1.07534	1.07264	1.08108
					1.07373	1.07194	1.06515
					1.07953	1.08099	1.05957
					1.09017	1.09468	1.0657
					1.10225	1.109	1.08093
					1.11275	1.11993	1.09896
					1.1187	1.12457	1.11419
					1.11689	1.12196	1.12254
					1.10651	1.11155	1.12207
					1.09292	1.09942	1.11254
					1.08072	1.08943	1.09488
					1.07492	1.0847	1.07602
					1.07897	1.0856	1.0631
					1.0922	1.09062	1.0622
					1.10897	1.09661	1.07485
					1.12295	1.10182	1.09354
					1.12909	1.10602	1.11028
					1.12681	1.10894	1.11856
					1.11514	1.10849	1.11719
					1.0976	1.10411	1.10813
					1.07921	1.09711	1.09303
					1.06544	1.0907	1.07794
					1.06283	1.0866	1.06809
					1.0737	1.08438	1.06773
					1.09346	1.08439	1.07696
					1.11323	1.08896	1.0901
					1.12591	1.09483	1.10091
					1.12854	1.09953	1.10621
					1.11996	1.10404	1.10545
					1.10245	1.10518	1.09973
					1.08117	1.10361	1.09059
					1.06581	1.09966	1.08187
					1.0622	1.09348	1.07616
					1.07338	1.08667	1.07814
					1.095	1.08205	1.08429
					1.11741	1.0813	1.09195
					1.1343	1.08609	1.10011
					1.1409	1.09374	1.10718
					1.13576	1.10232	1.10898
					1.12001	1.10977	1.10583
					1.0981	1.1131	1.09797
					1.0764	1.11122	1.09014
					1.06227	1.1047	1.08403
					1.06118	1.09513	1.08241
					1.07431	1.0843	1.08482
					1.09534	1.07714	1.09298
					1.11666	1.07666	1.10207
					1.13128	1.08295	1.10817
					1.13477	1.09327	1.10831
					1.12589	1.10508	1.10218
					1.10664	1.11446	1.09362
					1.08244	1.11684	1.08247
					1.06164	1.11071	1.07369
					1.05298	1.09901	1.071
					1.06177	1.08581	1.07734
					1.08352	1.07504	1.08931
					1.10966	1.07244	1.1006
					1.1323	1.07911	1.10846
					1.14556	1.09122	1.11086
					1.14511	1.10381	1.1049
					1.13178	1.11402	1.09496
					1.10772	1.11796	1.08274
					1.08088	1.11315	1.07243
					1.05997	1.10146	1.06903
					1.05251	1.08747	1.07184
					1.0631	1.07628	1.08049
					1.08569	1.07228	1.0914
					1.1102	1.07698	1.10078
					1.12874	1.08907	1.1068
					1.136	1.10355	1.1065
					1.1315	1.11558	1.10022
					1.11494	1.12154	1.08999
					1.091	1.11927	1.07956
					1.06822	1.10869	1.07363
					1.05519	1.09186	1.07445
					1.05684	1.07424	1.08324
					1.07385	1.06426	1.09587
					1.09968	1.06618	1.10979
					1.12432	1.08096	1.11911
					1.13968	1.10153	1.12094
					1.14249	1.11861	1.11285
					1.13234	1.12804	1.09726
					1.11226	1.12693	1.08007
					1.08797	1.11465	1.06996
					1.06777	1.09677	1.07181
					1.05864	1.07894	1.08136
					1.06399	1.06691	1.09491
					1.08265	1.06726	1.10666
					1.10681	1.08134	1.11142
					1.12791	1.1029	1.10686
					1.13968	1.12122	1.0965
					1.1382	1.13055	1.08469
					1.12537	1.12811	1.0757
					1.10396	1.11499	1.07012
					1.08195	1.09516	1.07282
					1.06691	1.07616	1.08296
					1.0634	1.065	1.09789
					1.07245	1.06744	1.11177
					1.09017	1.08287	1.11943
					1.1105	1.10344	1.11754
					1.12799	1.12225	1.10547
					1.13769	1.13186	1.0884
					1.13654	1.12979	1.07183
					1.12404	1.11693	1.06415
					1.1045	1.0963	1.0684
					1.08216	1.07566	1.08301
					1.06605	1.0645	1.10174
					1.06224	1.06558	1.11751
					1.07086	1.07866	1.12411
					1.08842	1.09716	1.12035
					1.10861	1.11401	1.10879
					1.12533	1.12233	1.09344
					1.13298	1.12035	1.0786
					1.12847	1.10945	1.0712
					1.1128	1.0941	1.07216
					1.09244	1.07876	1.0825
					1.07343	1.07046	1.09688
					1.06191	1.07396	1.11196
					1.06237	1.08702	1.11995
					1.0753	1.10407	1.11942
					1.09419	1.1179	1.11165
					1.11298	1.12305	1.09849
					1.1244	1.11909	1.08457
					1.12598	1.1066	1.07376
					1.11865	1.09015	1.07004
					1.10487	1.07598	1.07364
					1.08823	1.07044	1.08283
					1.07209	1.07565	1.09504
					1.0624	1.08712	1.10528
					1.06257	1.10093	1.10932
					1.07359	1.11152	1.10783
					1.09192	1.11615	1.10055
					1.10941	1.1124	1.09055
					1.12046	1.10235	1.08052
					1.12174	1.08774	1.07279
					1.11336	1.07487	1.07051
					1.09952	1.06844	1.07644
					1.08404	1.07265	1.08824
					1.07223	1.08527	1.10325
					1.06895	1.10252	1.11226
					1.07522	1.11786	1.11419
					1.08858	1.1254	1.11075
					1.10461	1.12276	1.09995
					1.11776	1.1087	1.08568
					1.12443	1.08817	1.07223
					1.12276	1.07049	1.0675
					1.11518	1.06304	1.07117
					1.10278	1.07107	1.08078
					1.0877	1.08947	1.09353
					1.07509	1.11049	1.10361
					1.06911	1.12635	1.10813
					1.07161	1.13292	1.10786
					1.08255	1.12695	1.10069
					1.0984	1.10925	1.08911
					1.11362	1.0857	1.07717
					1.12274	1.06575	1.06931
					1.12393	1.05799	1.06942
					1.11626	1.06599	1.07755
					1.1021	1.0857	1.09033
					1.08603	1.11023	1.10177
					1.07375	1.13147	1.10802
					1.07055	1.1412	1.10742
					1.0763	1.13745	1.1017
					1.08842	1.12132	1.09165
					1.10185	1.09697	1.08204
					1.11303	1.07303	1.07601
					1.11827	1.05766	1.07831
					1.11557	1.05823	1.08511
					1.10591	1.07659	1.09325
					1.09119	1.10285	1.10071
					1.07729	1.12721	1.10385
					1.06955	1.14381	1.10244
					1.07104	1.14829	1.09943
					1.08043	1.13715	1.09444
					1.09359	1.11348	1.0892
					1.10455	1.08318	1.0845
					1.11115	1.05553	1.08068
					1.11238	1.04593	1.08027
					1.10758	1.0592	1.08414
					1.09632	1.08893	1.09224
					1.08261	1.12219	1.10078
					1.07155	1.1466	1.10488
					1.068	1.1552	1.10375
					1.07243	1.14614	1.09899
					1.08388	1.12197	1.09288
					1.09897	1.08895	1.08527
					1.11232	1.05796	1.0784
					1.11942	1.04507	1.07701
					1.12024	1.05498	1.0803
					1.113	1.08325	1.08662
					1.09926	1.11599	1.09546
					1.08417	1.14236	1.10281
					1.07379	1.15485	1.10747
					1.07108	1.14877	1.10721
					1.07722	1.12439	1.10198
					1.0899	1.08884	1.09177
					1.10276	1.05555	1.0788
					1.11159	1.03964	1.06976
					1.1137	1.04577	1.06847
					1.1103	1.0713	1.07579
					1.10215	1.10498	1.08936
					1.09135	1.13407	1.10358
					1.08159	1.14962	1.11505
					1.07651	1.14764	1.11875
					1.078	1.129	1.11387
					1.08784	1.09765	1.10279
					1.10126	1.06343	1.08838
					1.11235	1.04163	1.07495
					1.11765	1.04042	1.06932
					1.11648	1.06053	1.07228
					1.10965	1.09536	1.08157
					1.09849	1.12857	1.09379
					1.08647	1.14918	1.10493
					1.07819	1.1518	1.11121
					1.07717	1.13658	1.10913
					1.0839	1.10596	1.09958
					1.09485	1.0721	1.08797
					1.10661	1.04822	1.07859
					1.11423	1.04568	1.07396
					1.11502	1.06565	1.07598
					1.1092	1.09741	1.08447
					1.09935	1.12932	1.09579
					1.08843	1.14972	1.10669
					1.08017	1.15329	1.11106
					1.07704	1.13964	1.10665
					1.0804	1.1128	1.09777
					1.08949	1.08125	1.08836
					1.10102	1.0567	1.08143
					1.11009	1.05252	1.07987
					1.11421	1.06884	1.08408
					1.11271	1.09723	1.09187
					1.10585	1.12529	1.09809
					1.09711	1.14298	1.10101
					1.08798	1.14494	1.09939
					1.0824	1.13181	1.0949
					1.08285	1.10782	1.09062
					1.08873	1.07986	1.08646
					1.09849	1.05723	1.08247
					1.10754	1.05032	1.08413
					1.1136	1.06275	1.09028
					1.11492	1.08782	1.09845
					1.11031	1.11559	1.10526
					1.10109	1.13613	1.10633
					1.09013	1.14281	1.10127
					1.08162	1.13401	1.09476
					1.0781	1.11164	1.08692
					1.08294	1.08233	1.08068
					1.09317	1.05654	1.0798
					1.10377	1.04602	1.0841
					1.11185	1.05638	1.09136
					1.11561	1.08242	1.09795
					1.11412	1.11205	1.10409
					1.10756	1.13565	1.10694
					1.09787	1.14606	1.10674
					1.08822	1.14037	1.10074
					1.0811	1.11986	1.09096
					1.07928	1.09173	1.08133
					1.08362	1.06491	1.07626
					1.09213	1.0514	1.07916
					1.1016	1.05943	1.0881
					1.10847	1.08508	1.09692
					1.10996	1.11386	1.10468
					1.10626	1.13664	1.10719
					1.09855	1.14498	1.10387
					1.08996	1.13689	1.09877
					1.08262	1.11418	1.09282
					1.07891	1.08391	1.08796
					1.08056	1.05666	1.08496
					1.08758	1.04413	1.08528
					1.09906	1.05168	1.08919
					1.10904	1.0779	1.09394
					1.11364	1.1085	1.09826
					1.11226	1.13355	1.10107
					1.10598	1.14651	1.10233
					1.09741	1.14302	1.10027
					1.08862	1.12436	1.09401
					1.08311	1.09495	1.08711
					1.08439	1.06539	1.08133
					1.09319	1.04766	1.07988
					1.10606	1.04939	1.08579
					1.11724	1.07028	1.09601
					1.12102	1.09994	1.10484
					1.11635	1.12742	1.10921
					1.10476	1.14438	1.10837
					1.09166	1.14558	1.10227
					1.08181	1.1292	1.09256
					1.07888	1.10318	1.08452
					1.08195	1.07601	1.07966
					1.09101	1.0571	1.08075
					1.10174	1.05559	1.08707
					1.10962	1.07028	1.09752
					1.11272	1.0943	1.10763
					1.10947	1.11911	1.11398
					1.10133	1.1371	1.11454
					1.09145	1.14488	1.10971
					1.08225	1.13938	1.10103
					1.07712	1.1221	1.09085
					1.07804	1.09768	1.08334
					1.08565	1.07369	1.08172
					1.09621	1.05838	1.08715
					1.10715	1.0602	1.09708
					1.11664	1.07756	1.10794
					1.12247	1.10178	1.11602
					1.12156	1.12208	1.11565
					1.11319	1.13424	1.10781
					1.09962	1.13392	1.09301
					1.08568	1.12102	1.07715
					1.07661	1.09917	1.06713
					1.0764	1.07414	1.06539
					1.08534	1.05596	1.07271
					1.0991	1.05213	1.088
					1.11113	1.06484	1.10396
					1.11903	1.08791	1.11571
					1.12038	1.11107	1.1205
					1.11577	1.12821	1.11507
					1.10413	1.13517	1.10004
					1.09076	1.13005	1.0823
					1.08079	1.11362	1.06908
					1.07732	1.09115	1.06445
					1.0805	1.06985	1.06962
					1.08905	1.05959	1.08401
					1.09954	1.06362	1.10276
					1.10752	1.07943	1.11667
					1.11074	1.09986	1.12165
					1.10901	1.1171	1.11725
					1.10323	1.12709	1.10303
					1.09567	1.12728	1.08477
					1.08804	1.11718	1.07059
					1.08242	1.10082	1.0641
					1.08175	1.08305	1.06876
					1.08616	1.06775	1.08234
					1.09246	1.06057	1.09911
					1.09808	1.0636	1.11467
					1.10215	1.07652	1.12324
					1.10346	1.09458	1.12059
					1.10248	1.11193	1.10607
					1.09861	1.12316	1.08587
					1.09232	1.12527	1.06728
					1.08645	1.11801	1.05998
					1.08205	1.10438	1.06616
					1.08262	1.08684	1.08276
					1.08723	1.07204	1.10347
					1.09579	1.06845	1.11901
					1.1027	1.07751	1.12433
					1.10691	1.09451	1.11912
					1.1063	1.11045	1.10406
					1.10026	1.12032	1.08328
					1.08999	1.12325	1.06542
					1.08114	1.1187	1.05892
					1.07618	1.10745	1.06632
					1.07849	1.09232	1.08229
					1.08617	1.0775	1.10265
					1.09531	1.06819	1.12043
					1.10288	1.06726	1.13072
					1.10556	1.07501	1.12979
					1.10303	1.08822	1.1159
					1.09689	1.10249	1.09316
					1.08742	1.11355	1.07189
					1.07811	1.11891	1.06045
					1.0757	1.11768	1.06361
					1.07999	1.11064	1.08043
					1.08951	1.09932	1.10525
					1.09917	1.08674	1.12866
					1.10484	1.0767	1.14525
					1.10515	1.0727	1.14833
					1.10107	1.07666	1.13654
					1.09308	1.08838	1.1137
					1.08403	1.10353	1.08508
					1.07769	1.11615	1.06042
					1.07662	1.12325	1.04934
					1.08129	1.12177	1.05596
					1.09012	1.11172	1.07569
					1.0983	1.09522	1.09988
					1.10329	1.07806	1.12043
					1.10408	1.06638	1.13323
					1.0993	1.06431	1.13543
					1.09158	1.07222	1.12321
					1.08417	1.08716	1.10016
					1.07915	1.1057	1.07402
					1.07712	1.12271	1.05429
					1.07976	1.13254	1.04972
					1.0882	1.13181	1.06122
					1.09945	1.12096	1.08467
					1.10935	1.10377	1.10986
					1.1144	1.08311	1.12684
					1.11293	1.06599	1.13229
					1.10412	1.05922	1.12399
					1.09222	1.0666	1.10482
					1.08101	1.0846	1.08116
					1.0765	1.10554	1.06196
					1.07985	1.12413	1.05542
					1.08872	1.13626	1.06357
					1.09971	1.13648	1.08291
					1.1084	1.12421	1.10396
					1.11093	1.10257	1.12031
					1.10592	1.07768	1.12793
					1.09598	1.05608	1.12529
					1.08461	1.04735	1.1123
					1.07484	1.05696	1.0943
					1.07187	1.08047	1.07793
					1.07675	1.10681	1.06794
					1.08831	1.12932	1.06751
					1.10271	1.14129	1.07684
					1.11409	1.13957	1.09266
					1.11904	1.12419	1.10905
					1.1152	1.09862	1.12049
					1.10292	1.07028	1.12399
					1.08855	1.04892	1.11797
					1.07466	1.04542	1.10478
					1.06661	1.06059	1.08767
					1.06879	1.08737	1.07198
					1.08091	1.1159	1.0648
					1.09785	1.13536	1.06976
					1.11424	1.13892	1.08375
					1.12441	1.12721	1.09978
					1.12515	1.102	1.1124
					1.11718	1.07094	1.11913
					1.10178	1.04763	1.11869
					1.08457	1.04214	1.10941
					1.07164	1.0574	1.09633
					1.06832	1.08719	1.08225
					1.07635	1.11933	1.07317
					1.09134	1.14343	1.07239
					1.10781	1.1531	1.08051
					1.12128	1.14476	1.0931
					1.12632	1.12215	1.10498
					1.12154	1.09254	1.11186
					1.10696	1.06416	1.11235
					1.08762	1.04868	1.10563
					1.07224	1.05372	1.09408
					1.06639	1.07693	1.08338
					1.07102	1.10684	1.07612
					1.08586	1.13342	1.0738
					1.10337	1.14818	1.07715
					1.11818	1.14541	1.08605
					1.12511	1.12696	1.09746
					1.12245	1.09674	1.10761
					1.11039	1.06499	1.1127
					1.09132	1.04307	1.11034
					1.073	1.04155	1.10324
					1.06435	1.06061	1.09346
					1.06981	1.09434	1.08372
					1.08567	1.12856	1.0786
					1.10654	1.15097	1.07832
					1.1255	1.15528	1.0844
					1.13523	1.14037	1.09447
					1.13418	1.11249	1.10086
					1.1248	1.07874	1.1026
					1.10886	1.0505	1.09787
					1.09268	1.03952	1.09111
					1.08298	1.05065	1.08574
					1.08224	1.07993	1.08423
					1.08909	1.11618	1.08645
					1.10175	1.14584	1.09313
					1.11641	1.16063	1.09923
					1.12839	1.15739	1.10355
					1.1308	1.13649	1.10194
					1.12387	1.10411	1.09621
					1.1087	1.07044	1.08914
					1.08973	1.05002	1.08393
					1.07404	1.04927	1.08216
					1.06809	1.06756	1.08527
					1.07354	1.0977	1.09234
					1.0883	1.12744	1.10007
					1.106	1.14818	1.10522
					1.12105	1.15315	1.10662
					1.12861	1.14117	1.10365
					1.12602	1.11677	1.0983
					1.11384	1.08485	1.0918
					1.09728	1.05769	1.08435
					1.08211	1.0456	1.07904
					1.07232	1.05322	1.07877
					1.07244	1.07627	1.08172
					1.08224	1.10431	1.08847
					1.09706	1.13023	1.09735
					1.11125	1.14565	1.10477
					1.11952	1.14538	1.10654
					1.11962	1.12923	1.10407
					1.11231	1.10132	1.0993
					1.09952	1.07088	1.09135
					1.0865	1.05122	1.08552
					1.07771	1.05197	1.0836
					1.07681	1.07285	1.08823
					1.08357	1.10256	1.09712
					1.09469	1.13049	1.10609
					1.10648	1.14836	1.11249
					1.11674	1.14905	1.11358
					1.12171	1.13392	1.11007
					1.11876	1.10793	1.10219
					1.10952	1.08019	1.09253
					1.09759	1.05922	1.08255
					1.08533	1.05417	1.07528
					1.07625	1.06812	1.07399
					1.07186	1.09273	1.08069
					1.07629	1.11984	1.09286
					1.08728	1.14075	1.10715
					1.10061	1.14696	1.11668
					1.11258	1.1376	1.12061
					1.11699	1.1155	1.11801
					1.1132	1.08797	1.11032
					1.10195	1.06406	1.09934
					1.08621	1.0536	1.09014
					1.07331	1.06219	1.08456
					1.06942	1.08576	1.08693
					1.07581	1.11313	1.09377
					1.09025	1.13472	1.1005
					1.10735	1.14445	1.10463
					1.12094	1.14127	1.10505
					1.12773	1.12493	1.10071
					1.1259	1.09899	1.09371
					1.11654	1.07221	1.08782
					1.1031	1.0536	1.08239
					1.0888	1.05107	1.0809
					1.07904	1.06665	1.0835
					1.0783	1.09366	1.09032
					1.08575	1.12085	1.09825
					1.09896	1.13999	1.10491
					1.11262	1.14321	1.10782
					1.12013	1.13022	1.10457
					1.11965	1.10626	1.09663
					1.1128	1.0783	1.08594
					1.10196	1.05786	1.07784
					1.08984	1.05197	1.07562
					1.08087	1.06431	1.08183
					1.07765	1.08926	1.09422
					1.08076	1.11787	1.10928
					1.09005	1.14016	1.12089
					1.10288	1.14926	1.12582
					1.115	1.14498	1.12171
					1.12419	1.12844	1.10995
					1.1261	1.10507	1.09398
					1.12024	1.0834	1.07897
					1.10829	1.07015	1.07063
					1.09362	1.06968	1.07175
					1.08156	1.08172	1.08162
					1.07572	1.10151	1.0958
					1.07805	1.12186	1.11092
					1.08877	1.13571	1.12252
					1.10323	1.13739	1.12437
					1.11545	1.12597	1.11496
					1.12158	1.10438	1.09714
					1.12022	1.0788	1.07845
					1.11218	1.06095	1.06458
					1.09984	1.05804	1.06213
					1.08669	1.07139	1.07419
					1.07775	1.0934	1.09372
					1.07664	1.11437	1.11569
					1.08596	1.12793	1.13256
					1.10207	1.12893	1.13799
					1.11733	1.11907	1.13116
					1.12754	1.10108	1.11406
					1.12973	1.08065	1.09244
					1.12347	1.06552	1.07165
					1.11094	1.06359	1.05955
					1.09565	1.07492	1.06184
					1.08077	1.09332	1.07728
					1.072	1.11254	1.09977
					1.07283	1.12637	1.12207
					1.08223	1.13031	1.13888
					1.09758	1.12414	1.14499
					1.11184	1.1092	1.13858
					1.1208	1.09086	1.11997
					1.12197	1.07613	1.09149
					1.11616	1.07146	1.06174
					1.10427	1.0785	1.04319
					1.08989	1.09313	1.0441
					1.07761	1.10951	1.06547
					1.07065	1.12053	1.09796
					1.07127	1.12227	1.13007
					1.08044	1.11518	1.15157
					1.09567	1.10179	1.15751
					1.11145	1.08578	1.14619
					1.12315	1.07254	1.12122
					1.12775	1.06708	1.08945
					1.12305	1.0724	1.05786
					1.11023	1.08668	1.03927
					1.09339	1.10301	1.04256
					1.07843	1.11678	1.06607
					1.07083	1.12244	1.09948
					1.07301	1.11775	1.13052
					1.08457	1.10324	1.14827
					1.09984	1.08534	1.14968
					1.11265	1.07073	1.13528
					1.11884	1.06526	1.10813
					1.11722	1.0727	1.07657
					1.10935	1.08859	1.04927
					1.09633	1.10636	1.03854
					1.0835	1.11839	1.04917
					1.07609	1.12285	1.07732
					1.07599	1.11918	1.11143
					1.08222	1.10853	1.13907
					1.09351	1.09619	1.15233
					1.10497	1.08664	1.14774
					1.11239	1.08433	1.12529
					1.11338	1.0899	1.09222
					1.10766	1.10158	1.05816
					1.09721	1.11492	1.03703
					1.0844	1.12497	1.04079
					1.07472	1.12858	1.06484
					1.07136	1.12289	1.10036
					1.07611	1.10917	1.1348
					1.08635	1.09088	1.15751
					1.09702	1.0744	1.16061
					1.10641	1.06591	1.14501
					1.10955	1.06969	1.11326
					1.10648	1.08457	1.07546
					1.09729	1.10338	1.04522
					1.08667	1.11725	1.03541
					1.07781	1.12308	1.05073
					1.07513	1.11972	1.08345
					1.07982	1.10802	1.12215
					1.09046	1.09292	1.15287
					1.10225	1.07853	1.16534
					1.11186	1.06952	1.15825
					1.11561	1.07132	1.13348
					1.11194	1.08329	1.0965
					1.10291	1.09965	1.05916
					1.09138	1.11599	1.03484
					1.08064	1.12791	1.0363
					1.07624	1.13078	1.05999
					1.07855	1.12387	1.09627
					1.0852	1.10887	1.12994
					1.09352	1.08849	1.15131
					1.10072	1.07032	1.15606
					1.10278	1.06325	1.14082
					1.10143	1.06963	1.11035
					1.09635	1.08493	1.07221
					1.08959	1.10408	1.04068
					1.08238	1.12102	1.0303
					1.0778	1.12832	1.04855
					1.07729	1.12471	1.08563
					1.08338	1.11019	1.1251
					1.09332	1.08822	1.15546
					1.1029	1.06715	1.16784
					1.10859	1.05544	1.15786
					1.10844	1.05938	1.12877
					1.10145	1.07742	1.08897
					1.09043	1.1013	1.05403
					1.0795	1.12189	1.03526
					1.07417	1.13469	1.04016
					1.07619	1.13502	1.06679
					1.08461	1.12288	1.10398
					1.09496	1.10157	1.13744
					1.10239	1.07636	1.15791
					1.10404	1.05568	1.15911
					1.09997	1.05037	1.13907
					1.09156	1.06301	1.10461
					1.08169	1.09037	1.0662
					1.07536	1.1202	1.03632
					1.07588	1.14231	1.029
					1.08335	1.15077	1.0478
					1.09586	1.14455	1.08353
					1.10956	1.1241	1.12199
					1.1189	1.09506	1.15269
					1.12037	1.06745	1.16616
					1.11311	1.05056	1.15745
					1.09977	1.05265	1.12841
					1.08368	1.07218	1.08688
					1.07166	1.09908	1.04639
					1.06751	1.12447	1.02357
					1.07365	1.14038	1.0301
					1.08699	1.14235	1.06339
					1.10247	1.13031	1.1088
					1.11404	1.1081	1.14906
					1.11963	1.07981	1.17154
					1.1158	1.05537	1.17076
					1.10573	1.04557	1.14744
					1.09338	1.05315	1.1079
					1.08083	1.07592	1.06171
					1.07355	1.10418	1.02656
					1.0743	1.1267	1.02134
					1.08344	1.13709	1.04661
					1.09765	1.13402	1.09063
					1.10994	1.11869	1.13534
					1.11536	1.09557	1.16703
					1.11289	1.07178	1.17771
					1.10429	1.05745	1.16301
					1.09351	1.05738	1.12781
					1.0843	1.07263	1.08396
					1.07962	1.09589	1.04376
					1.08177	1.11784	1.02476
					1.09055	1.13208	1.03698
					1.10319	1.13559	1.07304
					1.1141	1.12764	1.11513
					1.11945	1.11099	1.14899
					1.11608	1.0895	1.16458
					1.1073	1.07048	1.15813
					1.0945	1.06004	1.13405
					1.08323	1.06153	1.09789
					1.07847	1.07348	1.05821
					1.08197	1.08919	1.03068
					1.09301	1.10427	1.02774
					1.10635	1.11388	1.05149
					1.11687	1.11484	1.08961
					1.12127	1.10783	1.12499
					1.11681	1.09634	1.14766
					1.10508	1.08255	1.15363
					1.09015	1.07072	1.14147
					1.0769	1.06814	1.11407
					1.07057	1.07503	1.08172
					1.07361	1.08831	1.05363
					1.085	1.10496	1.04162
					1.10034	1.11883	1.05158
					1.1149	1.12603	1.07823
					1.12395	1.12459	1.10865
					1.1252	1.11468	1.13174
					1.11733	1.09952	1.14209
					1.10284	1.08273	1.13699
					1.08616	1.07025	1.11926
					1.07449	1.06638	1.09344
					1.07289	1.07179	1.06853
					1.08092	1.08292	1.05559
					1.09637	1.09634	1.05734
					1.1153	1.10792	1.07346
					1.12967	1.11447	1.09484
					1.13536	1.11451	1.11509
					1.12963	1.10746	1.12581
					1.11455	1.09519	1.12691
					1.09485	1.08102	1.11803
					1.0761	1.07165	1.10235
					1.06589	1.06837	1.0848
					1.06875	1.07164	1.07102
					1.08372	1.08158	1.06602
					1.1045	1.09654	1.07252
					1.12377	1.10979	1.08786
					1.13459	1.11778	1.10293
					1.13492	1.11849	1.1129
					1.12582	1.11238	1.1138
					1.10887	1.09967	1.10587
					1.08734	1.08368	1.09151
					1.06974	1.07044	1.07675
					1.06416	1.06477	1.06884
					1.0724	1.0687	1.07043
					1.0903	1.08195	1.08361
					1.11275	1.09897	1.10035
					1.13078	1.11295	1.11442
					1.13817	1.12068	1.12047
					1.13294	1.12038	1.11607
[truncated: 498,002+ more rows]

## Sheet: 4_f
Bins left edges	350K MD	350K UDD	620K MD		350K MD std data	350K UDD std data	620K MD std data
0.95	0	0	3		1.08277	1.08277	1.08277
0.957143	0	0	21		1.08367	1.08386	1.08305
0.964286	0	0	53		1.08658	1.08693	1.08475
0.971429	0	9	128		1.09011	1.09124	1.08778
0.978571	2	24	293		1.09195	1.09644	1.08989
0.985714	29	74	585		1.09283	1.09986	1.09089
0.992857	83	150	1238		1.09196	1.10301	1.08992
1	192	336	2191		1.08846	1.10456	1.08713
1.00714	572	723	3653		1.08369	1.10403	1.08186
1.01429	1415	1539	5410		1.07991	1.10244	1.07831
1.02143	3490	2845	7889		1.07938	1.09838	1.07744
1.02857	6512	4977	10906		1.08229	1.09376	1.07998
1.03571	10708	8107	14880		1.08586	1.08939	1.08524
1.04286	16531	12521	19109		1.08987	1.08704	1.09227
1.05	23300	18211	23220		1.09254	1.08868	1.09865
1.05714	30551	24619	27553		1.09369	1.09201	1.10164
1.06429	38252	31312	30847		1.09318	1.09649	1.10044
1.07143	43788	37459	33101		1.09181	1.10072	1.09542
1.07857	46781	42620	34799		1.088	1.10387	1.08754
1.08571	47928	45702	35256		1.08381	1.10581	1.07788
1.09286	46717	45543	35081		1.08165	1.10603	1.0721
1.1	42864	43836	33530		1.0825	1.10313	1.07067
1.10714	36848	39963	31697		1.08569	1.09897	1.07488
1.11429	29827	34628	28644		1.0892	1.09484	1.08331
1.12143	23468	28905	24979		1.09176	1.09276	1.09271
1.12857	17714	22971	21606		1.09166	1.09225	1.10152
1.13571	12739	17228	17964		1.09036	1.09241	1.10645
1.14286	8354	12668	14271		1.08891	1.09363	1.10333
1.15	5374	8720	11339		1.08678	1.09549	1.09358
1.15714	3097	5775	8660		1.0857	1.09671	1.07877
1.16429	1539	3653	6508		1.08604	1.09677	1.06605
1.17143	703	2239	4874		1.0878	1.09672	1.06095
1.17857	326	1269	3413		1.08983	1.0958	1.06524
1.18571	172	648	2359		1.0904	1.09364	1.07661
1.19286	80	359	1606		1.0902	1.09165	1.09289
1.2	23	188	967		1.0904	1.09149	1.10522
1.20714	19	95	573		1.0886	1.09497	1.11076
1.21429	3	54	370		1.08578	1.10077	1.10627
1.22143	0	26	192		1.08374	1.10669	1.09413
1.22857	0	4	118		1.08315	1.1085	1.07984
1.23571	0	1	58		1.08359	1.10845	1.06951
1.24286	0	0	29		1.08368	1.10613	1.06653
1.25	0	0	17		1.08376	1.10123	1.07139
1.25714	0	0	5		1.08373	1.09468	1.07917
1.26429	0	0	3		1.08345	1.08866	1.08927
1.27143	0	0	1		1.08456	1.0866	1.09913
1.27857	0	0	0		1.08688	1.08877	1.10305
1.28571	0	0	0		1.08811	1.09408	1.0992
1.29286	0	0	0		1.08801	1.10002	1.09177
					1.08848	1.10514	1.08284
					1.08732	1.10611	1.07487
					1.08582	1.10406	1.0714
					1.08487	1.09995	1.07316
					1.08403	1.09488	1.08089
					1.08457	1.09107	1.09087
					1.08496	1.0901	1.09937
					1.08482	1.09189	1.10247
					1.08413	1.09673	1.10047
					1.08294	1.10104	1.09139
					1.08225	1.10204	1.08079
					1.08425	1.10013	1.07273
					1.08891	1.09634	1.07024
					1.09256	1.09239	1.07396
					1.09335	1.08981	1.0817
					1.09043	1.08772	1.09138
					1.08398	1.08527	1.09786
					1.07693	1.08564	1.10065
					1.07302	1.08934	1.09681
					1.07431	1.09395	1.08958
					1.08081	1.09894	1.0825
					1.08893	1.10265	1.07664
					1.09762	1.10509	1.07312
					1.10295	1.10523	1.07444
					1.10332	1.10263	1.08136
					1.09825	1.09898	1.08971
					1.08843	1.09502	1.09389
					1.07807	1.09214	1.09272
					1.07241	1.0904	1.08765
					1.07188	1.09079	1.08078
					1.07573	1.09324	1.07572
					1.085	1.09629	1.07369
					1.0954	1.09817	1.07436
					1.10449	1.09782	1.07981
					1.10777	1.09568	1.08665
					1.10372	1.09258	1.09217
					1.09373	1.0905	1.09558
					1.08245	1.08989	1.09555
					1.07452	1.09083	1.09199
					1.07302	1.09365	1.08502
					1.07624	1.09775	1.07902
					1.08365	1.101	1.07745
					1.09139	1.10144	1.07923
					1.09667	1.1003	1.08311
					1.09786	1.09871	1.08758
					1.09532	1.0975	1.09179
					1.08995	1.09592	1.09472
					1.08342	1.09387	1.09416
					1.07839	1.09327	1.09227
					1.07708	1.09399	1.08753
					1.08	1.0966	1.08253
					1.08615	1.09966	1.08092
					1.09268	1.10121	1.08153
					1.0961	1.10116	1.08245
					1.09599	1.09929	1.08317
					1.09239	1.09709	1.083
					1.0876	1.09619	1.08266
					1.08159	1.09732	1.08323
					1.07584	1.09873	1.08417
					1.07399	1.09935	1.08414
					1.07653	1.09952	1.08464
					1.08254	1.09852	1.08542
					1.09032	1.09613	1.08529
					1.096	1.09474	1.08482
					1.09828	1.09354	1.08629
					1.09693	1.09447	1.08913
					1.09133	1.09617	1.0914
					1.08269	1.09772	1.09144
					1.07599	1.09824	1.08973
					1.07341	1.09834	1.086
					1.07649	1.09687	1.08323
					1.08331	1.09532	1.08267
					1.09255	1.09456	1.08355
					1.10026	1.09502	1.08506
					1.10283	1.09712	1.0884
					1.09972	1.10005	1.09051
					1.09153	1.10308	1.08985
					1.08164	1.10418	1.08693
					1.07312	1.10266	1.08284
					1.06891	1.09998	1.08017
					1.07101	1.09694	1.07805
					1.07863	1.09379	1.07856
					1.08898	1.09049	1.08073
					1.09764	1.08819	1.08452
					1.10135	1.08886	1.08855
					1.09971	1.09245	1.09076
					1.09358	1.09847	1.0904
					1.08442	1.10587	1.0878
					1.0772	1.11155	1.08213
					1.07313	1.11202	1.07598
					1.07573	1.10707	1.07451
					1.08185	1.0994	1.07874
					1.08837	1.09094	1.08853
					1.09413	1.08518	1.09981
					1.09643	1.08419	1.106
					1.09592	1.08776	1.10657
					1.09122	1.09347	1.1021
					1.0845	1.09992	1.09288
					1.07709	1.10472	1.08202
					1.07319	1.1058	1.07233
					1.07386	1.10161	1.06979
					1.07952	1.09472	1.07407
					1.08682	1.08652	1.08091
					1.09543	1.08033	1.08838
					1.1022	1.07914	1.09359
					1.1031	1.08281	1.09731
					1.1002	1.09104	1.09695
					1.09429	1.1006	1.09212
					1.08672	1.10755	1.08297
					1.07919	1.10908	1.07425
					1.07434	1.10438	1.07107
					1.07258	1.09662	1.07475
					1.07526	1.08837	1.08224
					1.08187	1.08236	1.09073
					1.08913	1.08225	1.0948
					1.09507	1.08735	1.09336
					1.09784	1.09493	1.08926
					1.09635	1.10364	1.08448
					1.09092	1.11048	1.07811
					1.08336	1.11275	1.07378
					1.07654	1.10871	1.07594
					1.07415	1.09992	1.08084
					1.07629	1.08843	1.08837
					1.0836	1.07871	1.09289
					1.09223	1.0748	1.0931
					1.09923	1.07805	1.09076
					1.10338	1.08648	1.08679
					1.10223	1.09844	1.08058
					1.09532	1.10979	1.0756
					1.08666	1.1158	1.07565
					1.07944	1.11473	1.0808
					1.07709	1.10793	1.0884
					1.07998	1.09641	1.09603
					1.08485	1.0848	1.10068
					1.09113	1.07772	1.09978
					1.09642	1.07866	1.0947
					1.09781	1.08523	1.08856
					1.09449	1.09637	1.07955
					1.08856	1.10769	1.07309
					1.08205	1.11615	1.07533
					1.07836	1.11924	1.08281
					1.07856	1.11565	1.09038
					1.08236	1.10675	1.09641
					1.08736	1.09566	1.0994
					1.09197	1.08713	1.09463
					1.09554	1.08252	1.08658
					1.09778	1.08385	1.07836
					1.09771	1.09001	1.07407
					1.09384	1.09745	1.07389
					1.08764	1.10641	1.0777
					1.08053	1.11184	1.08558
					1.07481	1.11185	1.09454
					1.07263	1.1073	1.1005
					1.07752	1.09957	1.10251
					1.08634	1.09228	1.10066
					1.0955	1.08692	1.09355
					1.1005	1.08384	1.08423
					1.10021	1.08511	1.07791
					1.09473	1.09011	1.07367
					1.08678	1.09694	1.07678
					1.07948	1.10434	1.08788
					1.07464	1.10989	1.0994
					1.07614	1.11173	1.10521
					1.08225	1.10823	1.10543
					1.08956	1.10073	1.09895
					1.09617	1.09087	1.08753
					1.09897	1.08158	1.07459
					1.09628	1.07669	1.06573
					1.09029	1.07814	1.06511
					1.08236	1.08477	1.07297
					1.0749	1.09425	1.08623
					1.07108	1.10341	1.10078
					1.0735	1.10962	1.10853
					1.0791	1.11114	1.10872
					1.0867	1.10849	1.09959
					1.09461	1.10344	1.08547
					1.09861	1.09607	1.07283
					1.09694	1.08917	1.06548
					1.09093	1.08375	1.06692
					1.08301	1.08361	1.07807
					1.07576	1.08722	1.09421
					1.07255	1.09261	1.10772
					1.07505	1.0985	1.1115
					1.08272	1.10136	1.10649
					1.09234	1.10171	1.09183
					1.09995	1.10052	1.07451
					1.10419	1.0976	1.06169
					1.10315	1.09307	1.06013
					1.09613	1.08693	1.07111
					1.08479	1.08064	1.08762
					1.07345	1.07573	1.10657
					1.06526	1.07457	1.12058
					1.06364	1.07894	1.12554
					1.07099	1.08805	1.11934
					1.08397	1.09923	1.10266
					1.09821	1.10811	1.0822
					1.10937	1.11108	1.06601
					1.11216	1.10836	1.05848
					1.10523	1.09941	1.06522
					1.09234	1.08823	1.08177
					1.07683	1.07982	1.10134
					1.06524	1.07719	1.1173
					1.06312	1.08136	1.12403
					1.07042	1.09175	1.1179
					1.08558	1.10335	1.10109
					1.10074	1.113	1.0796
					1.10883	1.11728	1.06048
					1.10871	1.11691	1.0519
					1.09922	1.11227	1.05891
					1.08349	1.10425	1.07798
					1.068	1.09335	1.10042
					1.05856	1.08267	1.12017
					1.05975	1.07754	1.13062
					1.07085	1.07909	1.12638
					1.08763	1.08671	1.11012
					1.10285	1.098	1.08653
					1.11113	1.10904	1.06228
					1.10966	1.11564	1.04861
					1.10015	1.11496	1.0534
					1.08482	1.10895	1.07205
					1.06974	1.09837	1.09761
					1.06062	1.08646	1.11931
					1.06175	1.07799	1.13076
					1.07109	1.07744	1.12957
					1.08689	1.08362	1.11722
					1.10314	1.09479	1.09714
					1.11356	1.10548	1.07374
					1.11471	1.11213	1.0553
					1.10759	1.11348	1.05013
					1.09517	1.10918	1.06096
					1.07856	1.10011	1.08233
					1.06414	1.08937	1.10398
					1.05891	1.08052	1.11976
					1.065	1.07887	1.12465
					1.08043	1.0838	1.11547
					1.09703	1.09324	1.09408
					1.10884	1.10452	1.07155
					1.11184	1.11341	1.05496
					1.10433	1.11613	1.05143
					1.08931	1.11257	1.06354
					1.07346	1.10357	1.08529
					1.06427	1.09195	1.10919
					1.06467	1.08304	1.1251
					1.07463	1.07927	1.12871
					1.0898	1.08295	1.11729
					1.10382	1.09203	1.09489
					1.11093	1.104	1.06901
					1.11112	1.11447	1.04991
					1.10217	1.11759	1.04709
					1.08595	1.11256	1.06139
					1.07005	1.10158	1.08446
					1.06086	1.08871	1.10963
					1.0615	1.07836	1.12735
					1.07148	1.07623	1.13089
					1.08543	1.08237	1.12024
					1.09934	1.09339	1.09783
					1.10922	1.1048	1.07205
					1.10955	1.11339	1.05311
					1.10087	1.11812	1.04775
					1.08791	1.11637	1.05815
					1.07408	1.1095	1.08026
					1.06535	1.1002	1.10376
					1.06502	1.09056	1.12173
					1.07139	1.08453	1.12904
					1.08248	1.08427	1.12155
					1.09361	1.08982	1.10075
					1.10254	1.09837	1.07454
					1.1042	1.10658	1.05214
					1.09911	1.11154	1.04421
					1.0888	1.11037	1.05309
					1.07612	1.10369	1.07504
					1.06645	1.09275	1.10066
					1.06369	1.08223	1.12011
					1.06901	1.07679	1.12806
					1.08167	1.07566	1.12366
					1.09459	1.08086	1.10722
					1.104	1.09047	1.08348
					1.10802	1.10065	1.06171
					1.10377	1.10798	1.05086
					1.09329	1.10993	1.05755
					1.08028	1.10733	1.07687
					1.06968	1.09954	1.09952
					1.06554	1.0901	1.11722
					1.07188	1.08248	1.12558
					1.08459	1.07875	1.12207
					1.09886	1.0811	1.10618
					1.10878	1.09005	1.08269
					1.1118	1.10167	1.06017
					1.10799	1.11146	1.04948
					1.09676	1.11671	1.05376
					1.08115	1.11575	1.07178
					1.06796	1.1093	1.09474
					1.06126	1.09897	1.11446
					1.06307	1.08865	1.12528
					1.07347	1.08137	1.12308
					1.0883	1.08128	1.10735
					1.10182	1.0882	1.08545
					1.11003	1.09933	1.06269
					1.1097	1.10876	1.04984
					1.10061	1.11304	1.05259
					1.08508	1.10969	1.0699
					1.0701	1.10105	1.09495
					1.06289	1.08976	1.11848
					1.06462	1.08042	1.1321
					1.07487	1.07626	1.13185
					1.08926	1.07824	1.11864
					1.10329	1.08498	1.09575
					1.11047	1.09434	1.06958
					1.10886	1.10523	1.05138
					1.09948	1.11428	1.05104
					1.08447	1.11803	1.06763
					1.07059	1.11643	1.09395
					1.06458	1.10968	1.11656
					1.06676	1.10031	1.12908
					1.07698	1.09057	1.12647
					1.09052	1.08338	1.11179
					1.10238	1.08165	1.08771
					1.10947	1.08732	1.06241
					1.10977	1.09557	1.04741
					1.10143	1.1048	1.04874
					1.08838	1.1127	1.06565
					1.07482	1.1153	1.08864
					1.06509	1.11328	1.10953
					1.06288	1.10466	1.12402
					1.07049	1.09425	1.12668
					1.0846	1.08505	1.11526
					1.09879	1.0798	1.09374
					1.10962	1.08132	1.06994
					1.11098	1.08976	1.05208
					1.10313	1.10115	1.04777
					1.08891	1.11243	1.05887
					1.07308	1.11934	1.08009
					1.06138	1.11851	1.10185
					1.06019	1.11007	1.11679
					1.07128	1.0966	1.12044
					1.08817	1.08401	1.11346
					1.10368	1.07556	1.09852
					1.11333	1.07461	1.07772
					1.11455	1.08215	1.05958
					1.10591	1.09427	1.05132
					1.09079	1.10594	1.05771
					1.07584	1.11332	1.07539
					1.06669	1.11464	1.09566
					1.06639	1.1099	1.1104
					1.07481	1.10186	1.11637
					1.08784	1.09149	1.11208
					1.10042	1.08446	1.10007
					1.10922	1.08285	1.08435
					1.11171	1.08739	1.06884
					1.10669	1.09655	1.05872
					1.09468	1.1064	1.05893
					1.08075	1.1138	1.07209
					1.06951	1.11606	1.09063
					1.06703	1.11091	1.10939
					1.07256	1.09997	1.12269
					1.08363	1.08685	1.12427
					1.0976	1.07724	1.11297
					1.1086	1.07652	1.09214
					1.11314	1.08418	1.06903
					1.10856	1.09532	1.05571
					1.09604	1.10683	1.05561
					1.08046	1.11417	1.07057
					1.06834	1.11477	1.09215
					1.06464	1.10869	1.11084
					1.06957	1.09821	1.11985
					1.08294	1.08654	1.11716
					1.09671	1.07893	1.10566
					1.10572	1.07919	1.08827
					1.10812	1.08706	1.07155
					1.10432	1.09872	1.06165
					1.09368	1.1095	1.06418
					1.08	1.11475	1.07703
					1.07072	1.11406	1.09274
					1.0698	1.10738	1.10622
					1.0758	1.09727	1.11428
					1.08574	1.08645	1.11277
					1.09621	1.08079	1.10155
					1.10351	1.08239	1.08293
					1.10652	1.09202	1.06381
					1.10332	1.10367	1.05295
					1.09458	1.11229	1.0575
					1.08384	1.11664	1.07471
					1.07293	1.11492	1.09795
					1.06608	1.10819	1.11711
					1.06777	1.09894	1.12698
					1.07757	1.08989	1.12435
					1.09151	1.0842	1.11116
					1.10364	1.08297	1.08966
					1.11007	1.08662	1.06551
					1.10769	1.09334	1.049
					1.09658	1.10161	1.04796
					1.08095	1.10974	1.06188
					1.06557	1.11429	1.08356
					1.05751	1.11292	1.10495
					1.06218	1.10692	1.11836
					1.07717	1.0971	1.12041
					1.09493	1.08775	1.11011
					1.11002	1.08178	1.09004
					1.1181	1.08099	1.06967
					1.11528	1.08436	1.0574
					1.10195	1.08995	1.05751
					1.08205	1.09681	1.06944
					1.06305	1.10227	1.08998
					1.05293	1.10458	1.1113
					1.05639	1.10398	1.12556
					1.07121	1.09941	1.12877
					1.09014	1.09294	1.11909
					1.1059	1.08768	1.09886
					1.11423	1.08555	1.07481
					1.11214	1.08656	1.05344
					1.10083	1.09022	1.04388
					1.08442	1.09629	1.05052
					1.06918	1.10199	1.07091
					1.06166	1.10481	1.09518
					1.06548	1.10503	1.11441
					1.07793	1.10125	1.12373
					1.09474	1.09377	1.1197
					1.11028	1.0848	1.10218
					1.11904	1.07832	1.08036
					1.11767	1.07501	1.06153
					1.10623	1.07483	1.05296
					1.08734	1.07953	1.05887
					1.0678	1.08709	1.07737
					1.05566	1.09379	1.09938
					1.05549	1.09609	1.11798
					1.06789	1.09415	1.12711
					1.08745	1.08949	1.12393
					1.10635	1.08346	1.10844
					1.11701	1.07909	1.08378
					1.1166	1.07679	1.05887
					1.10517	1.0786	1.04555
					1.08835	1.08192	1.0495
					1.07317	1.08612	1.06791
					1.06432	1.08942	1.09169
					1.06377	1.09065	1.11278
					1.07448	1.09093	1.12378
					1.09081	1.09	1.12235
					1.10611	1.08699	1.10977
					1.11566	1.0842	1.08949
					1.11691	1.08301	1.06711
					1.10821	1.08404	1.05282
					1.09216	1.08695	1.05241
					1.07404	1.08986	1.06621
					1.0594	1.09126	1.08797
					1.05571	1.09181	1.10871
					1.0636	1.08999	1.11895
					1.08063	1.08739	1.11565
					1.09964	1.08508	1.10155
					1.1135	1.08447	1.08234
					1.11739	1.08778	1.06427
					1.11091	1.09506	1.05337
					1.0962	1.10405	1.05683
					1.07778	1.11157	1.07288
					1.06302	1.1133	1.09275
					1.05836	1.1095	1.10883
					1.06739	1.10176	1.11671
					1.08602	1.09146	1.11283
					1.10602	1.08265	1.10081
					1.11974	1.07799	1.08351
					1.12246	1.07884	1.06867
					1.1129	1.08524	1.06144
					1.09344	1.09428	1.06477
					1.07116	1.10457	1.0782
					1.05589	1.11181	1.0958
					1.05328	1.11431	1.11098
					1.06433	1.1116	1.11886
					1.08384	1.10439	1.11359
					1.10339	1.0943	1.09903
					1.11564	1.0842	1.0812
					1.11751	1.0779	1.06748
					1.10813	1.07871	1.06148
					1.09235	1.08614	1.06432
					1.07381	1.0984	1.07556
					1.06045	1.11032	1.09221
					1.05837	1.11739	1.1074
					1.06844	1.11874	1.11503
					1.08575	1.11414	1.11163
					1.10407	1.1049	1.10061
					1.11676	1.09416	1.08694
					1.11955	1.08537	1.07463
					1.11166	1.08342	1.06873
					1.09561	1.08842	1.07179
					1.07605	1.09728	1.08232
					1.05964	1.10561	1.09545
					1.05448	1.11009	1.10391
					1.06164	1.11083	1.10782
					1.07765	1.10669	1.10444
					1.09618	1.09944	1.09468
					1.11067	1.09253	1.08159
					1.11637	1.08743	1.06991
					1.11125	1.08669	1.06546
					1.09611	1.08807	1.07136
					1.0773	1.09192	1.08555
					1.06147	1.09711	1.10308
					1.05607	1.10309	1.11662
					1.06264	1.1062	1.12037
					1.07863	1.10423	1.11457
					1.09761	1.09914	1.10172
					1.11209	1.09144	1.08325
					1.11769	1.08488	1.06731
					1.11289	1.08254	1.06217
					1.09861	1.08756	1.06935
					1.08043	1.09864	1.08641
					1.06397	1.10945	1.10471
					1.05765	1.11653	1.11715
					1.06336	1.11876	1.12032
					1.07918	1.11472	1.11352
					1.09896	1.10556	1.09769
					1.11528	1.0936	1.07844
					1.12264	1.08406	1.06296
					1.11864	1.07904	1.05799
					1.10393	1.08046	1.06399
					1.08243	1.08795	1.07977
					1.06215	1.09837	1.0973
					1.05244	1.10918	1.11066
					1.05709	1.11491	1.11448
					1.07328	1.11406	1.1078
					1.09454	1.1061	1.09503
					1.11142	1.09303	1.07998
					1.11976	1.08054	1.06965
					1.11717	1.0747	1.06806
					1.10473	1.0784	1.07733
					1.08467	1.09051	1.09086
					1.06509	1.10637	1.10233
					1.05311	1.11903	1.10695
					1.05506	1.1243	1.1039
					1.06959	1.12154	1.09489
					1.09065	1.11337	1.08266
					1.11034	1.09994	1.07376
					1.12151	1.08671	1.0702
					1.12089	1.07788	1.07296
					1.10965	1.07555	1.0813
					1.09026	1.07998	1.09057
					1.06942	1.08736	1.09996
					1.05554	1.09577	1.10506
					1.05526	1.10162	1.10198
					1.06647	1.10411	1.09243
					1.08547	1.10275	1.07849
					1.1064	1.10012	1.0657
					1.12059	1.09604	1.06051
					1.12263	1.09345	1.06542
					1.11146	1.09334	1.07877
					1.09063	1.09595	1.09528
					1.06757	1.10147	1.10735
					1.05259	1.10739	1.11122
					1.05416	1.11206	1.10465
					1.06972	1.11353	1.09075
					1.09264	1.10946	1.07314
					1.11518	1.10109	1.06086
					1.12706	1.09101	1.05931
					1.12534	1.0831	1.0685
					1.11077	1.07731	1.08516
					1.08848	1.07701	1.10468
					1.06494	1.08186	1.12041
					1.04937	1.0888	1.12677
					1.04932	1.09671	1.12152
					1.06376	1.10217	1.10521
					1.0869	1.10538	1.0836
					1.10902	1.10418	1.06548
					1.12282	1.09758	1.05482
					1.12456	1.09056	1.05865
					1.11478	1.0856	1.07527
					1.09551	1.08293	1.09745
					1.07267	1.08564	1.1161
					1.05448	1.09293	1.1265
					1.04963	1.10274	1.12246
					1.05917	1.11243	1.10594
					1.07986	1.11928	1.08162
					1.1024	1.11972	1.0596
					1.11951	1.11351	1.04881
					1.12583	1.10311	1.05495
					1.11982	1.09088	1.07416
					1.10284	1.08026	1.09878
					1.08123	1.07409	1.12062
					1.06304	1.07496	1.13132
					1.05422	1.0832	1.1276
					1.05913	1.0954	1.1122
					1.07584	1.10808	1.08896
					1.09787	1.11743	1.06576
					1.11644	1.11919	1.05313
					1.12388	1.11532	1.05613
					1.11954	1.10714	1.07507
					1.10455	1.0966	1.09944
					1.08289	1.08662	1.12003
					1.06268	1.081	1.12834
					1.05183	1.08112	1.1255
					1.05438	1.08889	1.11138
					1.07009	1.09974	1.08801
					1.09323	1.10933	1.06496
					1.11356	1.11501	1.0507
					1.12524	1.11508	1.05131
					1.12429	1.10886	1.06901
					1.11108	1.09753	1.09694
					1.09036	1.08637	1.12275
					1.06977	1.0807	1.13701
					1.0566	1.08279	1.13651
					1.0561	1.09119	1.12188
					1.06776	1.09941	1.09555
					1.08644	1.10671	1.06592
					1.1047	1.11224	1.04322
					1.11602	1.11353	1.04003
					1.11792	1.10934	1.05777
					1.10964	1.10081	1.0856
					1.09318	1.09148	1.1164
					1.07351	1.08562	1.13627
					1.05898	1.08493	1.13782
					1.05532	1.08873	1.12259
					1.06586	1.09624	1.09431
					1.08671	1.10362	1.06236
					1.10831	1.10956	1.03952
					1.1236	1.11114	1.03719
					1.12651	1.1079	1.05817
					1.11613	1.10096	1.09185
					1.09592	1.09211	1.12595
					1.07165	1.08542	1.14904
					1.05199	1.0845	1.15188
					1.04566	1.08816	1.13494
					1.05619	1.09563	1.10341
					1.07919	1.10522	1.06777
					1.1028	1.113	1.04077
					1.11923	1.11522	1.03244
					1.12505	1.11073	1.04836
					1.11694	1.10187	1.08122
					1.09622	1.09209	1.11444
					1.0717	1.08449	1.13518
					1.05309	1.0833	1.13782
					1.04982	1.08804	1.12181
					1.06308	1.09614	1.09108
					1.0872	1.10243	1.05555
					1.11137	1.10609	1.02954
					1.1277	1.10682	1.0292
					1.13106	1.10392	1.05436
					1.11965	1.10014	1.09412
					1.09742	1.09695	1.1303
					1.07276	1.09408	1.15099
					1.05452	1.09221	1.14778
					1.04929	1.09301	1.12325
					1.05981	1.09734	1.08567
					1.08085	1.10338	1.04897
					1.10375	1.10764	1.03029
					1.12033	1.10982	1.03743
					1.12504	1.10796	1.06719
					1.11689	1.10484	1.10526
					1.09818	1.09972	1.13701
					1.07455	1.09413	1.15003
					1.05579	1.09045	1.14119
					1.04995	1.09045	1.11426
					1.06014	1.09435	1.07684
					1.08064	1.10043	1.04163
					1.10329	1.10778	1.02433
					1.11994	1.113	1.0349
					1.12615	1.11295	1.06864
					1.11824	1.10908	1.11032
					1.09818	1.10174	1.14393
					1.07303	1.09297	1.15931
					1.05347	1.08606	1.15195
					1.04752	1.08176	1.12417
					1.05822	1.0806	1.0847
					1.08045	1.08351	1.04663
					1.10441	1.09036	1.02881
					1.12294	1.09693	1.03877
					1.12802	1.10081	1.07192
					1.11933	1.10018	1.11365
					1.10051	1.09653	1.14687
					1.07798	1.09147	1.16097
					1.05927	1.08544	1.15148
					1.05102	1.0784	1.12284
					1.05853	1.07186	1.08158
					1.07892	1.06901	1.04203
					1.10248	1.07156	1.02326
					1.12016	1.07936	1.03543
					1.12625	1.09021	1.07041
					1.11813	1.0984	1.1112
					1.09891	1.10104	1.1425
					1.07414	1.09953	1.15327
					1.05287	1.09411	1.14115
					1.04508	1.08479	1.1115
					1.05452	1.07245	1.07296
					1.07784	1.0624	1.04294
					1.10413	1.0597	1.03416
					1.12301	1.06762	1.04946
					1.12978	1.08258	1.07999
					1.12318	1.09783	1.11421
					1.10485	1.10924	1.13818
					1.07987	1.11493	1.14351
					1.05764	1.11361	1.12881
					1.04855	1.10416	1.09805
					1.05555	1.08954	1.06335
					1.07464	1.07456	1.03821
					1.09891	1.0631	1.03482
					1.12028	1.06001	1.05299
					1.12935	1.06853	1.08535
					1.12427	1.08465	1.11782
					1.10732	1.1007	1.13943
					1.08301	1.11264	1.14014
					1.05871	1.1174	1.12072
					1.04549	1.11356	1.08843
					1.05172	1.10215	1.05538
					1.0749	1.08558	1.03725
					1.10526	1.06854	1.04283
					1.13068	1.05723	1.0703
					1.14246	1.05617	1.10357
					1.13644	1.06585	1.13086
					1.11557	1.08251	1.14501
					1.0859	1.10019	1.14203
					1.05827	1.11244	1.12277
					1.04373	1.11722	1.09206
					1.04853	1.11264	1.05938
					1.07116	1.09937	1.03908
					1.09996	1.08152	1.03984
					1.12487	1.06594	1.06265
					1.13573	1.05786	1.09507
					1.13009	1.063	1.1251
					1.10887	1.07872	1.1432
					1.07824	1.09915	1.14242
					1.05005	1.11707	1.12417
					1.03661	1.12737	1.09366
					1.0452	1.12732	1.06034
					1.07104	1.11652	1.03819
					1.10237	1.09928	1.0372
					1.12888	1.08089	1.05857
					1.14233	1.06836	1.09199
					1.13834	1.06817	1.12297
					1.11898	1.08132	1.14078
					1.08993	1.1011	1.1397
					1.05989	1.11879	1.11868
					1.04207	1.12852	1.08558
					1.044	1.12896	1.05119
					1.06439	1.12108	1.03134
					1.09367	1.10765	1.03436
					1.11961	1.09104	1.05775
					1.1347	1.07742	1.09334
					1.1335	1.07317	1.12755
					1.11714	1.07838	1.14817
					1.08937	1.09196	1.15111
					1.05973	1.10858	1.1331
					1.04119	1.1214	1.10063
					1.04225	1.12633	1.06408
					1.06376	1.12233	1.03723
					1.09506	1.11208	1.0323
					1.12285	1.09931	1.05249
					1.13738	1.0861	1.0864
					1.13504	1.07834	1.12129
					1.11617	1.08074	1.14333
					1.08765	1.09287	1.14746
					1.05836	1.10843	1.13234
					1.03942	1.12128	1.10244
					1.04058	1.12683	1.06594
					1.06119	1.12411	1.03674
					1.09063	1.11431	1.02766
					1.11707	1.09948	1.04466
					1.13274	1.08514	1.07844
					1.13309	1.07632	1.11476
					1.11827	1.07494	1.14056
					1.09339	1.08235	1.14877
					1.06454	1.09595	1.13718
					1.04272	1.11143	1.11029
					1.04014	1.1222	1.07771
					1.05826	1.12453	1.04794
					1.08856	1.11729	1.0341
					1.11839	1.1038	1.04388
					1.13602	1.08954	1.07237
					1.13711	1.07961	1.10835
					1.12242	1.0779	1.13504
					1.09676	1.08354	1.14491
					1.06697	1.09362	1.13512
					1.04569	1.10522	1.10856
					1.04224	1.1153	1.07393
					1.05819	1.1214	1.04556
					1.08564	1.11999	1.03343
					1.11393	1.11072	1.04365
					1.13154	1.09665	1.07032
					1.13429	1.08255	1.10229
					1.12133	1.07326	1.12769
					1.09562	1.07196	1.13951
					1.06605	1.07972	1.13446
					1.04345	1.09163	1.11358
					1.03899	1.10501	1.08543
					1.05406	1.1156	1.05847
					1.08166	1.12167	1.04285
					1.10931	1.12121	1.04686
					1.12862	1.11496	1.06823
					1.13487	1.10442	1.09691
					1.1257	1.09292	1.12066
					1.10282	1.08358	1.13117
					1.07509	1.07957	1.12713
					1.05229	1.08262	1.1091
					1.04452	1.09104	1.08155
					1.05445	1.10135	1.0551
					1.07944	1.10887	1.03925
					1.1069	1.11271	1.04195
					1.12831	1.11045	1.06175
					1.13732	1.10342	1.09029
					1.12951	1.09387	1.11832
					1.10658	1.08584	1.1368
					1.07799	1.08146	1.13962
					1.05425	1.08265	1.12538
					1.04538	1.08934	1.09978
					1.0555	1.0981	1.07161
					1.07963	1.10571	1.0487
					1.10598	1.11063	1.04402
					1.12664	1.11138	1.05894
					1.13399	1.10735	1.08742
					1.12657	1.10018	1.11612
					1.10686	1.09232	1.13575
					1.07919	1.08637	1.14098
					1.05456	1.08359	1.1301
					1.04219	1.08404	1.10717
					1.0487	1.08685	1.07708
					1.07105	1.09208	1.04999
					1.09901	1.09888	1.03877
					1.1229	1.10589	1.05029
					1.13271	1.10985	1.07887
					1.1255	1.11231	1.11073
					1.10458	1.11046	1.13186
					1.0791	1.10553	1.13815
					1.05748	1.09887	1.12653
					1.04685	1.09155	1.10034
					1.05356	1.08581	1.06807
					1.0761	1.08187	1.04279
					1.10444	1.08218	1.03777
					1.12725	1.08601	1.05517
					1.13665	1.09361	1.08375
					1.13066	1.10228	1.11236
					1.11274	1.10887	1.13366
					1.08684	1.11075	1.13945
					1.06156	1.10746	1.12866
					1.04714	1.10003	1.10578
					1.04842	1.0909	1.07628
					1.06656	1.08359	1.05269
					1.0932	1.0796	1.04434
					1.11719	1.08117	1.05594
					1.13025	1.08863	1.08153
					1.1288	1.09791	1.10899
					1.11235	1.10847	1.12809
					1.08491	1.11571	1.13244
					1.0565	1.11774	1.12166
					1.03946	1.11398	1.09961
					1.04353	1.10451	1.07498
					1.06546	1.09139	1.05554
					1.09652	1.07966	1.05113
					1.1246	1.07292	1.06336
					1.13932	1.07394	1.08504
					1.13699	1.08157	1.1064
					1.11866	1.0919	1.12217
					1.08918	1.10058	1.12693
					1.05812	1.10698	1.11903
					1.03887	1.10927	1.10129
					1.04203	1.10691	1.07884
					1.06342	1.10053	1.05951
					1.09399	1.09144	1.04948
					1.12089	1.08356	1.05567
					1.13461	1.08023	1.07471
					1.13293	1.08234	1.09837
					1.11633	1.08848	1.11853
					1.08954	1.09625	1.12707
					1.0625	1.10476	1.12186
					1.04591	1.10973	1.10742
					1.04699	1.11008	1.08649
					1.06447	1.10487	1.066
					1.09017	1.09493	1.0549
					1.11506	1.08327	1.05609
					1.13034	1.07495	1.07166
					1.13223	1.07141	1.09544
					1.11918	1.07568	1.11619
					1.09427	1.08488	1.12861
					1.06576	1.09598	1.12681
					1.04686	1.10646	1.11003
					1.04557	1.11268	1.08326
					1.06121	1.11276	1.05686
					1.08775	1.1064	1.04161
					1.11436	1.09523	1.04445
					1.1318	1.08306	1.06657
					1.13424	1.07544	1.09682
					1.12068	1.07493	1.12261
					1.09499	1.08252	1.13573
					1.06572	1.09615	1.13264
					1.04572	1.10919	1.11412
					1.04417	1.11819	1.08736
					1.06087	1.12049	1.06087
					1.08895	1.11393	1.04651
					1.11741	1.10037	1.05246
					1.13614	1.08491	1.07536
					1.1391	1.07308	1.10425
					1.12568	1.07016	1.12859
					1.09963	1.07717	1.14008
					1.07007	1.09056	1.13539
					1.04728	1.107	1.1165
					1.04228	1.12103	1.08728
					1.05727	1.12735	1.05915
					1.08619	1.12467	1.04352
					1.11509	1.11176	1.04598
					1.13557	1.0922	1.06515
					1.13934	1.07365	1.09434
					1.12426	1.06279	1.12045
					1.09627	1.06316	1.13665
					1.06455	1.07583	1.13805
					1.04241	1.09613	1.12466
					1.04054	1.11664	1.09927
					1.0589	1.13016	1.06946
					1.08824	1.13259	1.04672
					1.1169	1.12304	1.04416
					1.13529	1.10403	1.06186
					1.1378	1.083	1.09262
					1.12448	1.06804	1.1222
					1.09951	1.06493	1.13989
					1.07014	1.0748	1.1397
					1.04731	1.09269	1.12335
					1.04102	1.11156	1.09576
					1.05529	1.12588	1.06445
					1.08284	1.12926	1.04252
					1.11117	1.12049	1.03905
					1.13118	1.10143	1.05726
					1.13652	1.0788	1.08839
					1.1257	1.06162	1.11828
					1.10288	1.05782	1.13687
					1.07462	1.07034	1.14088
					1.05122	1.09423	1.12805
					1.04311	1.11969	1.10159
					1.05511	1.13822	1.071
					1.08011	1.14498	1.04838
					1.10725	1.13763	1.04403
					1.12799	1.11847	1.05888
					1.1361	1.09132	1.0856
					1.12829	1.06298	1.11286
					1.10713	1.04477	1.13199
					1.07868	1.04566	1.13638
					1.05338	1.06453	1.12744
					1.04159	1.09471	1.10664
					1.04895	1.12418	1.08054
					1.07015	1.14369	1.0591
					1.0976	1.14791	1.0497
					1.12206	1.13623	1.05636
					1.13376	1.11151	1.07658
					1.13065	1.08062	1.10223
					1.11141	1.0526	1.12367
					1.08242	1.03964	1.1328
					1.05479	1.04717	1.12724
					1.04117	1.07243	1.10907
					1.04788	1.10506	1.08395
					1.07089	1.13456	1.06282
					1.10029	1.15299	1.05428
					1.12367	1.1548	1.06037
					1.13408	1.1396	1.07962
					1.12858	1.1128	1.10277
					1.11094	1.0803	1.11805
					1.08507	1.05236	1.12399
					1.05855	1.04038	1.11648
					1.04279	1.04997	1.09908
					1.04686	1.07621	1.07771
					1.06898	1.10696	1.0613
					1.10011	1.13159	1.05661
					1.12659	1.14365	1.06407
					1.13966	1.14185	1.08154
					1.1349	1.12674	1.10257
					1.11437	1.10259	1.11814
					1.0838	1.07514	1.1249
					1.05432	1.05406	1.11938
					1.03777	1.04833	1.10075
					1.04244	1.06183	1.07799
					1.06652	1.08946	1.05881
					1.10077	1.12047	1.05452
					1.13074	1.14567	1.06501
					1.14519	1.15593	1.08638
					1.14018	1.14983	1.10657
					1.11819	1.12896	1.11809
					1.08676	1.10022	1.11598
					1.05478	1.06997	1.10331
					1.0373	1.04969	1.08365
					1.04298	1.05009	1.06207
					1.06724	1.06894	1.04865
					1.09967	1.09766	1.05165
					1.12812	1.12672	1.06951
					1.14243	1.14723	1.09302
					1.14009	1.15091	1.11345
					1.12224	1.13897	1.1237
					1.09396	1.11504	1.12024
					1.06486	1.0863	1.10536
					1.04608	1.06309	1.08213
					1.04488	1.05486	1.06209
					1.06182	1.06665	1.05317
					1.08951	1.09087	1.05997
					1.11589	1.11759	1.07843
					1.13081	1.13991	1.09983
					1.13035	1.14866	1.11544
					1.11497	1.14355	1.12212
					1.09051	1.12489	1.11523
					1.06283	1.0978	1.09648
					1.04438	1.07222	1.073
					1.04381	1.05818	1.05363
					1.06144	1.06013	1.04841
					1.08874	1.07687	1.0612
					1.11439	1.10171	1.08575
					1.12982	1.12408	1.11198
					1.13297	1.14044	1.13063
					1.12176	1.14464	1.13608
					1.09938	1.13468	1.12641
					1.07389	1.11341	1.10177
					1.05491	1.08757	1.07122
					1.04895	1.06668	1.04716
					1.05875	1.05973	1.04072
					1.08009	1.07012	1.05391
					1.10438	1.09203	1.0817
					1.12359	1.11737	1.1125
					1.13094	1.13623	1.13237
					1.12333	1.14345	1.13598
					1.1032	1.13881	1.12241
					1.07776	1.12334	1.09391
					1.05553	1.10108	1.06259
					1.04537	1.0802	1.04027
					1.05316	1.0691	1.03702
					1.07622	1.07098	1.0562
					1.10436	1.08463	1.08711
					1.12652	1.10288	1.11782
					1.1358	1.11902	1.13809
					1.1284	1.12842	1.1432
					1.10636	1.12808	1.13204
					1.07636	1.11988	1.1057
					1.04964	1.10609	1.0746
					1.03822	1.09044	1.0493
					1.04727	1.0781	1.04344
					1.07319	1.07292	1.05834
					1.10473	1.07639	1.08648
					1.1296	1.08671	1.11412
					1.13888	1.09954	1.13096
					1.13052	1.11112	1.13249
					1.11004	1.11848	1.1187
					1.08252	1.1186	1.0956
					1.05677	1.11014	1.06953
					1.04469	1.09612	1.04991
					1.05084	1.08137	1.04426
					1.07278	1.07281	1.05543
					1.10108	1.07271	1.07859
					1.1246	1.07986	1.10505
					1.13588	1.09079	1.12634
					1.13185	1.10383	1.1344
					1.113	1.11384	1.12923
					1.08535	1.11738	1.11154
					1.05999	1.11502	1.0871
					1.04623	1.10714	1.06611
					1.05011	1.09687	1.05659
					1.06865	1.08919	1.06061
					1.09483	1.08617	1.07748
					1.11731	1.08868	1.09952
					1.12834	1.0941	1.11589
					1.12646	1.10098	1.12376
					1.11044	1.10743	1.1205
					1.08444	1.10994	1.10536
					1.05804	1.10809	1.08422
					1.04102	1.10262	1.06251
					1.0415	1.09431	1.048
					1.06046	1.08678	1.04763
					1.09021	1.08303	1.06226
					1.11772	1.08279	1.08556
					1.13554	1.08344	1.10938
					1.1378	1.08678	1.12614
					1.12345	1.09113	1.1301
					1.09727	1.0938	1.12097
					1.06746	1.09507	1.09998
					1.04652	1.09518	1.07444
					1.0433	1.09487	1.05408
					1.05822	1.09628	1.04835
					1.08509	1.09905	1.05879
					1.11218	1.10121	1.08086
					1.13016	1.1028	1.10451
					1.13461	1.10285	1.12002
					1.12305	1.1012	1.12336
					1.0995	1.09867	1.11174
					1.07157	1.09618	1.08847
					1.05002	1.09345	1.06397
					1.04486	1.09223	1.0475
					1.05778	1.09334	1.04755
					1.08238	1.09698	1.0647
					1.1083	1.10165	1.09191
					1.12688	1.10526	1.11623
					1.1315	1.10812	1.12981
					1.1215	1.10836	1.12954
					1.09831	1.1047	1.11537
					1.06874	1.09677	1.09211
					1.04537	1.08626	1.06804
					1.03906	1.07797	1.05119
					1.05353	1.07609	1.05008
					1.08142	1.08136	1.06496
					1.10995	1.09102	1.09032
					1.12784	1.10067	1.11471
					1.13063	1.11009	1.12772
					1.11715	1.11558	1.12423
					1.09206	1.11465	1.10579
					1.06469	1.10686	1.08053
					1.04622	1.09556	1.0564
					1.04376	1.08647	1.04446
					1.05895	1.08136	1.04822
					1.08467	1.08192	1.06604
					1.10995	1.08638	1.09141
					1.12726	1.09521	1.11406
					1.13168	1.10401	1.12642
					1.12238	1.10902	1.123
					1.10292	1.10974	1.10615
					1.07751	1.1043	1.08314
					1.05638	1.09519	1.06043
					1.04776	1.08476	1.05
					1.05576	1.07668	1.05523
					1.07686	1.07406	1.07364
					1.09969	1.07759	1.09735
					1.11767	1.08594	1.1156
					1.12545	1.09665	1.12319
					1.12119	1.10697	1.11823
					1.10607	1.11309	1.10216
					1.08359	1.11266	1.07969
					1.06188	1.10652	1.05854
					1.05022	1.09778	1.04838
					1.05276	1.08835	1.05309
					1.06918	1.08196	1.0701
					1.09227	1.08039	1.09199
					1.11282	1.08298	1.11229
					1.12378	1.08862	1.12592
					1.12083	1.09401	1.12942
					1.10589	1.09832	1.12035
					1.08361	1.10089	1.1008
					1.0614	1.10029	1.07728
					1.04793	1.09622	1.05825
					1.05002	1.09072	1.05396
					1.06717	1.0861	1.06522
					1.09119	1.0816	1.08627
					1.11209	1.0788	1.10704
					1.12398	1.07947	1.12037
					1.12369	1.08394	1.12364
					1.11079	1.09129	1.11314
					1.08933	1.09908	1.09161
					1.06794	1.10435	1.06643
					1.05519	1.10606	1.04696
					1.05642	1.10418	1.04192
					1.06974	1.10083	1.05721
					1.09081	1.09704	1.08388
					1.1119	1.09494	1.11297
					1.12422	1.09602	1.13441
					1.12396	1.10011	1.14101
					1.11138	1.10576	1.13155
					1.09112	1.1113	1.10811
					1.07032	1.11427	1.07935
					1.05814	1.11169	1.05631
					1.05788	1.10511	1.04752
					1.06893	1.09747	1.0587
					1.08724	1.08904	1.08198
					1.10436	1.0836	1.10667
					1.11403	1.08187	1.12549
					1.11399	1.08318	1.13362
					1.10325	1.08725	1.12791
					1.08465	1.09312	1.1088
					1.06653	1.09871	1.08123
					1.05622	1.10161	1.05588
					1.05698	1.10236	1.04357
					1.06924	1.10082	1.05002
					1.0885	1.09779	1.07167
					1.10723	1.09374	1.1004
					1.11823	1.09054	1.1232
					1.11838	1.08931	1.13267
					1.10813	1.09009	1.12743
					1.08923	1.09248	1.10698
					1.06755	1.0966	1.07921
					1.05256	1.10068	1.05426
					1.05208	1.10149	1.0435
					1.06603	1.09969	1.05235
					1.08815	1.09515	1.07592
					1.10938	1.08925	1.10469
					1.12164	1.0858	1.12752
					1.12195	1.08466	1.13624
					1.1125	1.08623	1.12877
					1.09492	1.09096	1.10672
					1.07518	1.09613	1.0763
					1.06171	1.10084	1.04831
					1.05953	1.10615	1.03504
					1.06849	1.10854	1.04674
					1.084	1.10742	1.07679
					1.10012	1.10265	1.10802
					1.10939	1.09602	1.13125
					1.10796	1.08856	1.14095
					1.09774	1.08377	1.13285
					1.08201	1.0824	1.10851
					1.06633	1.08442	1.07573
					1.05852	1.09041	1.04822
					1.06286	1.09857	1.03955
					1.07628	1.10549	1.05015
					1.09227	1.11089	1.07489
					1.10442	1.11021	1.1051
					1.10932	1.10396	1.1295
					1.10545	1.09352	1.13884
					1.09463	1.08342	1.12888
					1.08153	1.07681	1.1033
					1.07032	1.07728	1.06797
					1.06649	1.08422	1.03795
					1.0714	1.0944	1.02964
					1.08455	1.10457	1.04735
					1.0986	1.11176	1.08149
					1.10848	1.11377	1.1188
					1.11071	1.11075	1.1456
					1.10447	1.10257	1.15278
					1.0911	1.09166	1.14029
					1.07579	1.08187	1.11289
					1.06527	1.077	1.07842
					1.06422	1.07803	1.04783
					1.07067	1.08464	1.03378
					1.0816	1.0941	1.0436
					1.09445	1.10261	1.07123
					1.10381	1.10733	1.10502
					1.10855	1.10653	1.13075
					1.10565	1.10138	1.14025
					1.09535	1.09192	1.13126
					1.08198	1.08114	1.10805
					1.06935	1.0725	1.07708
					1.06395	1.07225	1.04793
					1.06828	1.07935	1.03506
					1.08118	1.09012	1.04686
					1.09627	1.10031	1.07716
					1.10824	1.10708	1.11264
					1.11349	1.10836	1.13975
					1.10975	1.10371	1.14766
					1.09747	1.09552	1.13385
					1.08094	1.088	1.10425
					1.06668	1.08416	1.0669
					1.06035	1.08483	1.03771
					1.06426	1.09242	1.02964
					1.0778	1.10309	1.04689
					1.09468	1.11324	1.08105
					1.10827	1.11806	1.11662
					1.11366	1.11469	1.13933
					1.10861	1.10587	1.14146
					1.09507	1.09321	1.12127
					1.07818	1.08092	1.08831
					1.06415	1.07505	1.05221
					1.05826	1.07598	1.02631
					1.06255	1.08304	1.02806
					1.07667	1.09222	1.05662
					1.09452	1.10208	1.0958
					1.1091	1.10828	1.13055
					1.11561	1.10933	1.15144
					1.11244	1.1052	1.15183
					1.09916	1.09717	1.13159
					1.08201	1.08671	1.09845
					1.06709	1.07752	1.06197
					1.06099	1.07198	1.03428
					1.06436	1.07463	1.03024
					1.07557	1.08472	1.05148
					1.09022	1.0984	1.08611
					1.10432	1.11218	1.1192
					1.11285	1.12143	1.13888
					1.1123	1.12315	1.13836
					1.10309	1.11916	1.11814
					1.08752	1.10852	1.08731
					1.07071	1.09381	1.05435
					1.05835	1.08068	1.03333
					1.05725	1.07393	1.03705
					1.06912	1.07399	1.06311
					1.08799	1.07962	1.09956
					1.10419	1.08805	1.13313
					1.11557	1.09642	1.15403
					1.11864	1.1032	1.15626
					1.11128	1.10817	1.13773
					1.09537	1.10917	1.10379
					1.07672	1.10636	1.0659
					1.06338	1.10172	1.03952
					1.06034	1.09704	1.03679
					1.06749	1.09277	1.05715
					1.08271	1.09076	1.09102
					1.09874	1.09197	1.12477
					1.10996	1.09472	1.14711
					1.11299	1.09907	1.15041
					1.10803	1.10241	1.13203
					1.09617	1.10255	1.09795
					1.08176	1.09928	1.05871
					1.06882	1.09449	1.02945
					1.06244	1.08985	1.0262
					1.06494	1.0868	1.05021
					1.0762	1.08615	1.08895
					1.0923	1.08777	1.12791
					1.10652	1.09177	1.15551
					1.11391	1.09672	1.16201
					1.11182	1.09987	1.14603
					1.10079	1.10119	1.11152
					1.08576	1.10051	1.06849
					1.072	1.09803	1.03568
					1.06495	1.09541	1.02851
					1.06736	1.09402	1.04995
					1.07814	1.09477	1.0907
					1.09329	1.09776	1.13257
					1.10683	1.10156	1.16291
					1.11386	1.10477	1.17072
					1.11305	1.10651	1.15297
					1.1021	1.10761	1.11411
					1.08385	1.10697	1.0676
					1.06693	1.1048	1.02774
					1.05746	1.09907	1.01488
					1.06109	1.09307	1.03689
					1.0773	1.08936	1.08488
					1.09809	1.08865	1.13527
					1.11368	1.09082	1.17277
					1.11951	1.09397	1.18569
					1.11508	1.09677	1.1716
					1.10121	1.09847	1.13284
					1.08151	1.09869	1.08276
					1.06306	1.09709	1.03571
					1.0554	1.09324	1.01381
					1.06115	1.08886	1.0294
					1.07807	1.08632	1.07293
					1.09693	1.08651	1.12259
					1.11185	1.08823	1.16248
					1.1162	1.09129	1.17941
					1.10849	1.09666	1.16755
					1.09179	1.10217	1.12818
					1.07265	1.10709	1.07558
					1.05942	1.10896	1.02936
					1.05826	1.10631	1.01051
					1.06899	1.09949	1.02868
					1.08751	1.09274	1.07176
					1.10671	1.08681	1.12012
					1.11768	1.08477	1.15682
					1.11893	1.08662	1.16962
					1.10992	1.09136	1.1555
					1.09299	1.09826	1.11951
					1.07427	1.10521	1.07203
					1.06064	1.11093	1.02971
					1.05757	1.11343	1.01376
					1.06645	1.1099	1.03354
					1.08181	1.10301	1.07676
					1.09727	1.09536	1.12368
					1.10711	1.08816	1.16113
					1.10904	1.08254	1.17683
					1.10355	1.08195	1.16496
					1.09086	1.08719	1.12912
					1.07518	1.09435	1.08075
					1.06405	1.10187	1.03536
					1.06219	1.10861	1.0133
					1.07152	1.11067	1.02585
					1.08725	1.10737	1.06522
					1.10236	1.10077	1.11176
					1.11221	1.09384	1.14996
					1.11297	1.08913	1.16765
					1.10614	1.08791	1.15848
					1.09397	1.09098	1.12352
					1.0806	1.09763	1.07406
					1.06999	1.10608	1.02995
					1.06567	1.11241	1.01181
					1.06929	1.1138	1.02906
					1.07937	1.11021	1.07229
					1.09077	1.10242	1.12151
					1.10007	1.09105	1.15901
					1.1035	1.08127	1.17527
					1.10051	1.07746	1.16542
					1.0925	1.08165	1.13283
					1.08251	1.09258	1.08541
					1.07522	1.10472	1.03793
					1.0728	1.11463	1.01255
					1.07593	1.11796	1.0238
					1.08311	1.11386	1.06423
					1.09064	1.1051	1.11489
					1.0975	1.09357	1.15723
					1.10056	1.08377	1.17729
					1.0973	1.07903	1.16774
					1.0919	1.07947	1.13111
					1.08604	1.08679	1.07836
					1.08077	1.09732	1.02818
					1.07893	1.10661	1.00389
					1.08101	1.11085	1.0186
					1.0853	1.10895	1.06549
					1.0909	1.10251	1.12139
					1.09565	1.09525	1.16436
					1.09834	1.08818	1.18157
					1.0967	1.08284	1.1695
					1.08911	1.08226	1.13224
					1.08035	1.08622	1.08168
					1.07479	1.09341	1.03501
					1.07518	1.10322	1.01155
					1.08049	1.11147	1.02475
					1.08895	1.11345	1.0681
					1.09717	1.10955	1.12041
					1.10189	1.10113	1.16252
					1.1013	1.08954	1.18067
					1.09372	1.08003	1.16948
					1.08322	1.07628	1.13207
					1.07427	1.08099	1.08285
					1.07084	1.09287	1.0391
					1.07312	1.10624	1.01911
					1.07996	1.11815	1.03622
					1.08961	1.12233	1.07967
					1.0992	1.11837	1.12836
					1.10469	1.10722	1.16506
					1.10453	1.09232	1.17965
					1.09739	1.07872	1.16719
					1.08715	1.07065	1.13009
					1.07649	1.07251	1.07943
					1.07014	1.08151	1.03221
					1.07127	1.09314	1.01016
					1.07921	1.10393	1.02827
					1.09105	1.11137	1.07448
					1.1008	1.11342	1.12533
					1.10564	1.10931	1.16341
					1.10473	1.10057	1.17719
					1.09909	1.08983	1.16249
					1.08951	1.08084	1.12415
					1.07984	1.07525	1.07355
					1.07326	1.07711	1.03066
					1.07298	1.08652	1.0138
					1.07782	1.09869	1.03461
					1.08688	1.10896	1.07941
					1.09726	1.11503	1.12698
					1.10344	1.11394	1.15975
					1.10274	1.10821	1.16962
					1.09672	1.09835	1.15593
					1.08555	1.08737	1.12209
					1.07336	1.07858	1.07603
					1.06558	1.07683	1.03494
					1.06658	1.08551	1.01946
					1.07595	1.09972	1.03752
					1.0884	1.11393	1.07846
					1.09909	1.12319	1.12185
					1.10414	1.12452	1.15125
					1.10248	1.11776	1.15778
					1.09464	1.10512	1.14099
					1.0847	1.08944	1.10609
					1.07667	1.0755	1.06457
					1.07333	1.06856	1.03376
					1.07663	1.07304	1.02642
					1.08341	1.08801	1.04689
					1.09266	1.10585	1.08432
					1.09968	1.1217	1.123
					1.10327	1.13048	1.15002
					1.10033	1.12869	1.15859
					1.09133	1.1174	1.14723
					1.08098	1.09985	1.11851
					1.07201	1.08094	1.07978
					1.06864	1.06799	1.04484
					1.07257	1.0658	1.02827
					1.08224	1.07657	1.03813
					1.09409	1.09687	1.06882
					1.10226	1.11761	1.10502
					1.10494	1.13359	1.13081
					1.10029	1.14055	1.13848
					1.08894	1.13591	1.12749
					1.07542	1.11938	1.10363
					1.06573	1.09662	1.07278
					1.06508	1.07426	1.0451
					1.07403	1.06174	1.03383
					1.08888	1.06412	1.04622
					1.10359	1.08029	1.07393
					1.11176	1.10099	1.10595
					1.11254	1.11948	1.13177
					1.10565	1.12995	1.14415
					1.09212	1.1291	1.14088
					1.07701	1.11642	1.12247
					1.06672	1.09604	1.09162
					1.06585	1.07523	1.0593
					1.07339	1.06276	1.03965
					1.08698	1.06466	1.04123
					1.10052	1.07898	1.06348
					1.1089	1.09813	1.09526
					1.10979	1.11513	1.12536
					1.1038	1.1242	1.14392
					1.09308	1.12353	1.1447
					1.08069	1.11392	1.12614
					1.07096	1.09675	1.09441
					1.06682	1.07973	1.05788
					1.07062	1.06891	1.03285
					1.08083	1.06998	1.03075
					1.09327	1.0827	1.05374
					1.10412	1.10124	1.09064
					1.10864	1.11862	1.12688
					1.10525	1.12922	1.14942
					1.09487	1.12896	1.15123
					1.08164	1.11806	1.13284
					1.07188	1.10147	1.09873
					1.06997	1.0838	1.0582
					1.07484	1.07319	1.02958
					1.0854	1.07288	1.02873
					1.09781	1.08182	1.05664
					1.10597	1.09637	1.09898
					1.10824	1.11218	1.13792
					1.10315	1.12439	1.16159
					1.09358	1.12858	1.16454
					1.08305	1.12348	1.14397
					1.07465	1.10925	1.10678
					1.07127	1.09055	1.06305
					1.07419	1.07356	1.02864
					1.08113	1.06671	1.02153
					1.0886	1.0722	1.04754
					1.09372	1.08776	1.09271
					1.09515	1.10636	1.13526
					1.09409	1.122	1.16211
					1.09201	1.13093	1.16311
					1.08814	1.13002	1.13955
					1.08294	1.11743	1.0996
					1.07816	1.09816	1.05764
					1.07825	1.07922	1.02949
					1.08246	1.06802	1.03042
					1.08892	1.06865	1.0575
					1.09527	1.07895	1.09841
					1.09881	1.09704	1.13545
					1.09829	1.11541	1.15706
					1.09317	1.1286	1.15651
					1.08719	1.13275	1.13623
					1.08252	1.12565	1.10182
					1.0791	1.11036	1.06312
					1.07902	1.09061	1.03652
					1.0816	1.07321	1.03555
					1.08589	1.0659	1.05817
					1.09078	1.07334	1.09356
					1.09441	1.09129	1.12769
					1.09645	1.11118	1.14677
					1.09607	1.12585	1.1441
					1.09224	1.13104	1.12122
					1.08816	1.12575	1.08541
					1.0848	1.11101	1.04988
					1.08422	1.09248	1.03286
					1.08494	1.07473	1.04408
					1.08783	1.06442	1.07749
					1.09192	1.06616	1.11926
					1.09445	1.08147	1.15353
					1.09533	1.10348	1.16769
					1.09248	1.12376	1.15823
					1.08624	1.13675	1.12857
					1.07861	1.1382	1.08695
					1.07371	1.12691	1.04673
					1.07491	1.10598	1.02595
					1.07998	1.08031	1.03371
					1.08643	1.05809	1.06788
					1.09372	1.0499	1.11233
					1.0985	1.05716	1.147
					1.09907	1.07598	1.16019
					1.09465	1.09856	1.14681
					1.08645	1.11749	1.11227
					1.07914	1.12997	1.06704
					1.07629	1.13151	1.02866
					1.07744	1.12159	1.0158
					1.0834	1.10303	1.03601
					1.09182	1.08018	1.08153
					1.09855	1.06099	1.13177
					1.10224	1.05234	1.16879
					1.10091	1.05759	1.18386
					1.095	1.075	1.17287
					1.08554	1.09772	1.13529
					1.07574	1.11875	1.08425
					1.07072	1.13178	1.03495
					1.07244	1.13236	1.00941
					1.07862	1.11928	1.02291
					1.08625	1.09802	1.06652
					1.09303	1.07478	1.12046
					1.09815	1.05819	1.16458
					1.09933	1.05441	1.18528
					1.09597	1.065	1.17751
					1.09007	1.08489	1.14048
					1.08358	1.10628	1.08571
					1.07896	1.12129	1.0304
					1.0797	1.12575	0.999393
					1.08467	1.11848	1.01097
					1.09185	1.10183	1.06114
					1.09951	1.08068	1.12186
					1.10364	1.06143	1.17013
					1.10362	1.05263	1.1943
					1.09962	1.05886	1.18948
					1.09206	1.0766	1.15581
					1.08186	1.09764	1.10013
					1.07324	1.11324	1.03955
					1.07034	1.12162	1.00083
					1.0731	1.11819	1.00509
					1.08068	1.10714	1.04982
					1.08956	1.09106	1.11437
					1.09771	1.07453	1.173
					1.1024	1.0643	1.20647
					1.10176	1.06461	1.20719
					1.09685	1.07387	1.17551
					1.08818	1.08833	1.11678
					1.07871	1.10269	1.04926
					1.07191	1.11213	0.998673
					1.07218	1.11537	0.991801
					1.07794	1.11089	1.03462
					1.08615	1.09966	1.10247
					1.09525	1.08432	1.16828
					1.10258	1.07178	1.21159
					1.10618	1.0688	1.2211
					1.10577	1.07542	1.19565
					1.10117	1.08706	1.14007
					1.09421	1.09998	1.07193
					1.08668	1.11008	1.01295
					1.08074	1.11531	0.991826
					1.07769	1.11482	1.01846
					1.07947	1.1078	1.07864
					1.08529	1.09469	1.14315
					1.09244	1.07938	1.19287
					1.0986	1.06832	1.21474
					1.10168	1.06719	1.20202
					1.09997	1.07787	1.15765
					1.09369	1.09571	1.09345
					1.08541	1.11488	1.02814
					1.07854	1.1293	0.991507
					1.07624	1.13533	1.00409
					1.07957	1.13018	1.05687
					1.08605	1.11491	1.12474
					1.09259	1.09322	1.18117
					1.09706	1.07238	1.21152
					1.09825	1.05965	1.2091
					1.09455	1.05927	1.17391
					1.08787	1.07231	1.1127
					1.08071	1.09296	1.04359
					1.07679	1.11134	0.994105
					1.07819	1.12231	0.992401
					1.08364	1.12241	1.03819
					1.0914	1.11219	1.10574
					1.09907	1.09417	1.16751
					1.10456	1.07564	1.20408
					1.10633	1.06294	1.20709
					1.10217	1.0612	1.17652
					1.09398	1.07365	1.12024
					1.08436	1.09336	1.0549
					1.0757	1.11196	1.00582
					1.07162	1.1234	0.997168
					1.07446	1.12337	1.03292
					1.08307	1.11335	1.09515
					1.09275	1.09735	1.15509
					1.10055	1.08075	1.1932
					1.10395	1.06926	1.19987
					1.10122	1.06758	1.17535
					1.09359	1.07739	1.12486
					1.08515	1.09272	1.06274
					1.07868	1.10599	1.01181
					1.07668	1.11417	0.996255
					1.07876	1.11486	1.0267
					1.08362	1.10827	1.08496
					1.0894	1.09713	1.14718
					1.09414	1.08574	1.18903
					1.09604	1.07962	1.19896
					1.09557	1.08069	1.17495
					1.09426	1.0878	1.12463
					1.08996	1.09932	1.06392
					1.08361	1.11138	1.01701
					1.07825	1.11869	1.00601
					1.07556	1.1188	1.03426
					1.07607	1.11403	1.08745
					1.07983	1.10515	1.14248
					1.0859	1.09322	1.17905
					1.09262	1.08156	1.18874
					1.09685	1.07451	1.17051
					1.09806	1.07458	1.1297
					1.09552	1.08317	1.0775
					1.09125	1.09651	1.03406
					1.08686	1.10835	1.0187
					1.0837	1.11579	1.04118
					1.08244	1.11582	1.08926
					1.08446	1.10913	1.13872
					1.08908	1.09789	1.17169
					1.09402	1.08487	1.17979
					1.09653	1.0753	1.15857
					1.09683	1.07368	1.11496
					1.09446	1.08135	1.06118
					1.09087	1.0952	1.01505
					1.08625	1.10918	1.00148
					1.08277	1.11872	1.02978
					1.08112	1.12142	1.08699
					1.0818	1.11632	1.14548
					1.08515	1.10473	1.18789
					1.0882	1.08818	1.20327
					1.08983	1.07137	1.18812
					1.09078	1.06188	1.14688
					1.09012	1.06372	1.09121
					1.08719	1.07576	1.03671
					1.08282	1.09152	1.00854
					1.08092	1.10493	1.02258
					1.08203	1.11371	1.07292
					1.08455	1.11521	1.13236
					1.08849	1.10796	1.18157
					1.09393	1.09485	1.20398
					1.09777	1.08438	1.19424
					1.09964	1.07876	1.15414
					1.0983	1.07986	1.09222
					1.09428	1.08779	1.02866
					1.088	1.09937	0.993326
					1.08338	1.11031	1.00536
					1.07992	1.11791	1.05836
					1.07855	1.11957	1.1223
					1.08165	1.11416	1.1748
					1.08678	1.10307	1.20058
					1.09347	1.08825	1.1942
					1.09902	1.07148	1.15783
					1.10029	1.05972	1.09905
					1.09855	1.05711	1.03679
					1.09391	1.06457	0.998674
					1.08875	1.07589	1.00541
					1.08326	1.08895	1.05172
					1.07994	1.0998	1.11322
					1.08123	1.10632	1.16548
					1.08574	1.10641	1.19154
					1.09282	1.10099	1.18448
					1.09732	1.09061	1.14718
					1.09835	1.07768	1.08953
					1.09515	1.06806	1.02992
					1.08726	1.06615	0.995568
					1.0786	1.07331	1.00755
					1.07386	1.08615	1.05811
					1.07348	1.09808	1.12167
					1.07712	1.10519	1.17228
					1.08397	1.10786	1.19591
					1.0913	1.10588	1.18827
					1.09623	1.09741	1.15071
					1.09667	1.08571	1.09354
					1.0922	1.07484	1.03444
					1.08508	1.06841	0.998884
					1.07837	1.06985	1.00485
					1.07556	1.07695	1.05023
					1.07614	1.08806	1.11158
					1.08231	1.09789	1.16554
					1.09223	1.10354	1.19435
					1.09909	1.1035	1.19215
					1.10083	1.09866	1.15977
					1.09814	1.08948	1.10379
					1.09267	1.0801	1.04135
					1.08532	1.07382	0.999936
					1.07766	1.0737	1.00248
					1.07283	1.07969	1.0464
					1.0731	1.088	1.10622
					1.07781	1.09688	1.15909
					1.08461	1.10321	1.18844
					1.09118	1.10532	1.1875
					1.09645	1.10287	1.15711
					1.09753	1.09798	1.10395
					1.09252	1.09197	1.04517
					1.08592	1.08597	1.00387
					1.08013	1.08193	1.00343
					1.07773	1.08149	1.04431
					1.07911	1.08329	1.10276
					1.08509	1.08486	1.15342
					1.09344	1.08551	1.18131
					1.10127	1.08486	1.17779
					1.10463	1.08447	1.14403
					1.10288	1.0852	1.08859
					1.09675	1.08666	1.03011
					1.08748	1.09023	0.995844
					1.0768	1.0964	1.00482
					1.06933	1.10456	1.053
					1.06843	1.11053	1.11373
					1.07499	1.11358	1.16484
					1.08638	1.11182	1.19063
					1.09803	1.10568	1.18598
					1.10665	1.09659	1.15202
					1.10842	1.08765	1.09557
					1.10385	1.08118	1.03529
					1.09363	1.07889	0.999462
					1.08141	1.08245	1.00918
					1.07288	1.09081	1.05548
					1.07206	1.10093	1.11354
					1.07941	1.10745	1.16209
					1.09018	1.1076	1.1884
					1.09996	1.10417	1.18473
					1.10527	1.09862	1.15171
					1.10479	1.08904	1.09683
					1.09879	1.07983	1.03522
					1.08937	1.07579	0.996841
					1.0802	1.0773	0.999446
					1.0744	1.08327	1.04032
					1.07406	1.09328	1.10004
					1.07804	1.10399	1.15359
					1.08551	1.11176	1.18382
					1.09413	1.11312	1.18458
					1.10061	1.1082	1.15409
					1.10246	1.09961	1.10141
					1.09798	1.09008	1.04514
					1.08987	1.08267	1.00768
					1.07993	1.08101	1.00785
					1.07206	1.08638	1.046
					1.07023	1.09852	1.10138
					1.07395	1.11136	1.15192
					1.08274	1.11996	1.18329
					1.09385	1.12127	1.18615
					1.10267	1.11595	1.15974
					1.10608	1.10466	1.11126
					1.10205	1.0911	1.05548
					1.09169	1.07996	1.0123
					1.07981	1.07623	1.00281
					1.06978	1.07973	1.03124
					1.06569	1.08857	1.08119
					1.07051	1.10045	1.12936
					1.08062	1.10962	1.16212
					1.09132	1.11412	1.17133
					1.0999	1.11134	1.15433
					1.10371	1.10196	1.11657
					1.10172	1.08965	1.07016
					1.09443	1.07817	1.03161
					1.08369	1.07293	1.01827
					1.0761	1.07544	1.03581
					1.07407	1.08514	1.07517
					1.07832	1.09724	1.11722
					1.08397	1.10598	1.14969
					1.09092	1.10884	1.16312
					1.09707	1.10471	1.15571
					1.09964	1.09423	1.13013
					1.09853	1.08249	1.09401
					1.09426	1.07308	1.05765
					1.08654	1.07034	1.03577
					1.07784	1.07678	1.04008
					1.07326	1.08902	1.06603
					1.07411	1.10322	1.10007
					1.07996	1.11511	1.12913
					1.08809	1.12144	1.14487
					1.09668	1.12091	1.14304
					1.10202	1.1159	1.12372
					1.10184	1.10563	1.09282
					1.09627	1.0934	1.06258
					1.0873	1.08315	1.04588
					1.07842	1.0783	1.05007
					1.07245	1.08116	1.07346
					1.07078	1.08984	1.1025
					1.07531	1.1002	1.12692
					1.08285	1.10913	1.13737
					1.09073	1.11369	1.13104
					1.09648	1.11343	1.10923
					1.10087	1.1074	1.07755
					1.10108	1.09793	1.04664
					1.09572	1.08668	1.03126
					1.08791	1.07638	1.04196
					1.07959	1.06988	1.07075
					1.07471	1.06947	1.10545
					1.07354	1.07487	1.13307
					1.07753	1.08426	1.14491
					1.08483	1.09211	1.13819
					1.09307	1.09507	1.11582
					1.09874	1.09275	1.08527
					1.09935	1.0873	1.05807
					1.09498	1.08047	1.04517
					1.08777	1.07576	1.05071
					1.07905	1.07556	1.07187
					1.07353	1.08211	1.10058
					1.07238	1.09354	1.12548
					1.07459	1.10479	1.13847
					1.08108	1.11267	1.13712
					1.08912	1.11444	1.12135
					1.09576	1.10949	1.09376
					1.09753	1.09932	1.06443
					1.09587	1.08736	1.04472
					1.08998	1.07887	1.04241
					1.08285	1.07635	1.06004
					1.07769	1.07981	1.0896
					1.07572	1.08795	1.119
					1.0775	1.0968	1.13809
					1.08307	1.10428	1.1417
					1.09053	1.10602	1.12769
					1.0969	1.10216	1.10032
					1.10162	1.09293	1.07041
					1.10187	1.08156	1.04714
					1.09725	1.07151	1.04126
					1.08776	1.0672	1.0577
					1.0769	1.06925	1.08656
					1.06912	1.07811	1.11544
					1.06729	1.08998	1.1339
					1.07196	1.09981	1.13547
					1.0811	1.10421	1.12048
					1.09157	1.10169	1.09442
					1.0986	1.093	1.06516
					1.09921	1.0817	1.04612
					1.09283	1.07263	1.04773
					1.08432	1.07035	1.06771
					1.07765	1.07637	1.09391
					1.07495	1.08698	1.11466
					1.07766	1.09677	1.12437
					1.08574	1.10233	1.12231
					1.0953	1.10214	1.10744
					1.10219	1.09649	1.08638
					1.10482	1.08758	1.0668
					1.10131	1.07863	1.05623
					1.09297	1.07284	1.0598
					1.08319	1.07251	1.07664
					1.07577	1.07881	1.10084
					1.07144	1.08962	1.12232
					1.0729	1.10025	1.13369
					1.0813	1.10757	1.13187
					1.09316	1.10853	1.11811
					1.10232	1.10377	1.09576
					1.10516	1.09475	1.07078
					1.1009	1.08474	1.05326
					1.09157	1.07832	1.05019
					1.0801	1.07802	1.063
					1.07183	1.0835	1.08602
					1.07077	1.09216	1.11129
					1.07524	1.10025	1.12994
					1.08319	1.10439	1.13492
					1.09155	1.10354	1.12599
					1.09824	1.09798	1.10631
					1.1026	1.08896	1.08095
					1.10332	1.07987	1.05802
					1.10037	1.07449	1.04902
					1.09388	1.07631	1.05779
					1.08727	1.08386	1.07907
					1.08191	1.09408	1.10451
					1.0786	1.10382	1.12481
					1.07804	1.10919	1.13408
					1.08136	1.10794	1.13069
					1.08599	1.10254	1.11572
					1.09099	1.09409	1.09284
					1.09453	1.08606	1.06907
					1.09548	1.08108	1.05473
					1.09335	1.083	1.05517
					1.08876	1.09261	1.07107
					1.08501	1.1063	1.09468
					1.08346	1.11994	1.11645
					1.08394	1.12853	1.12824
					1.08588	1.12908	1.12795
					1.09051	1.12159	1.11415
					1.09482	1.10767	1.09311
					1.09689	1.09193	1.07247
					1.09571	1.07801	1.05804
					1.09123	1.07031	1.05397
					1.08606	1.07173	1.06377
					1.08173	1.08294	1.08162
					1.07999	1.09998	1.10061
					1.08178	1.11773	1.11428
					1.08694	1.12961	1.11753
					1.09338	1.13323	1.10753
					1.09746	1.12665	1.08972
					1.09819	1.11251	1.07068
					1.09491	1.09351	1.057
					1.08864	1.07809	1.05343
					1.08244	1.07088	1.06285
					1.07795	1.07449	1.08235
					1.07675	1.08638	1.1035
					1.07965	1.10201	1.11962
					1.08677	1.11526	1.1261
					1.09486	1.1229	1.12081
					1.10127	1.12173	1.1062
					1.10287	1.11276	1.08574
					1.10018	1.09935	1.06669
					1.09254	1.0874	1.05786
					1.08279	1.08316	1.06147
					1.07344	1.08985	1.07566
					1.06801	1.10505	1.09353
					1.06749	1.12017	1.10794
					1.07316	1.13033	1.11652
					1.08379	1.13241	1.11425
					1.09545	1.12394	1.10318
					1.10255	1.10736	1.08681
					1.10284	1.0868	1.06954
					1.09686	1.06968	1.05995
					1.08752	1.06398	1.06119
					1.0777	1.07528	1.07238
					1.07004	1.09898	1.08812
					1.06858	1.12616	1.10361
					1.07481	1.14869	1.11404
					1.08589	1.15891	1.11628
					1.09695	1.15201	1.10681
					1.10353	1.12847	1.09406
					1.10336	1.0951	1.08079
					1.09745	1.06231	1.0717
					1.08792	1.04188	1.07087
					1.07692	1.04184	1.07776
					1.06956	1.06216	1.09065
[truncated: 498,002+ more rows]
