# Supplementary material for: Uncertainty-driven dynamics for active learning of interatomic potentials
Source: Nat Comput Sci. 2023 Mar 6;3(3):230–9. doi: 10.1038/s43588-023-00406-5 (PMC10766548; doi:10.1038/s43588-023-00406-5)
Supplement: Supplementary file 6 — Statistical source data for Extended Data Fig. 1. [file 43588_2023_406_MOESM6_ESM.xlsx]

## Sheet: a
N-C-C-O dihedral angle, Â° (X)	ANI (350K MD-AL)	ANI (350K UDD-AL)	ANI (600K MD-AL)	ANI (1000K MD-AL)	Reference DFT		RMSE data (total E, compared to reference DFT total E)
0	0	0	0	0	0		ANI (350K MD-AL)	ANI (350K UDD-AL)	ANI (600K MD-AL)	ANI (1000K MD-AL)	Reference DFT
5	0.0219504	0.020063	0.0186556	0.018287	0.0439875		-178498	-178498	-178498	-178498	-178498
10	0.0909398	0.0881268	0.0834386	0.0859933	0.142278		-178498	-178498	-178498	-178498	-178498
15	0.202941	0.197079	0.190725	0.196676	0.273316		-178498	-178498	-178498	-178498	-178498
20	0.362073	0.347898	0.345555	0.351527	0.437461		-178498	-178498	-178498	-178498	-178498
25	0.572688	0.551834	0.556197	0.562994	0.658073		-178498	-178498	-178497	-178497	-178498
30	0.81843	0.793561	0.801054	0.808602	0.906928		-178497	-178497	-178497	-178497	-178497
35	1.07992	1.05464	1.05989	1.0685	1.15266		-178497	-178497	-178497	-178497	-178497
40	1.34629	1.32094	1.31885	1.33063	1.41333		-178497	-178497	-178497	-178497	-178497
45	1.59831	1.57002	1.55738	1.5696	1.67744		-178497	-178497	-178497	-178496	-178497
50	1.82886	1.79714	1.7684	1.78414	1.93901		-178496	-178496	-178496	-178496	-178496
55	2.03885	2.00661	1.95967	1.98911	2.16307		-178496	-178496	-178496	-178496	-178496
60	2.21799	2.17718	2.10992	2.15781	2.34291		-178496	-178496	-178496	-178496	-178496
65	2.36835	2.31426	2.2326	2.29526	2.47019		-178496	-178496	-178496	-178496	-178496
70	2.48343	2.41677	2.33486	2.40343	2.58383		-178496	-178496	-178496	-178496	-178496
75	2.57071	2.49027	2.42428	2.48826	2.63768		-178496	-178495	-178496	-178495	-178496
80	2.62888	2.53185	2.48643	2.54539	2.68514		-178495	-178495	-178495	-178495	-178496
85	2.64473	2.53176	2.50002	2.56893	2.69825		-178495	-178495	-178495	-178495	-178495
90	2.62209	2.49715	2.47084	2.56519	2.67117		-178495	-178495	-178495	-178495	-178495
95	2.57901	2.44401	2.42174	2.53608	2.6252		-178495	-178495	-178495	-178495	-178495
100	2.51998	2.38442	2.36609	2.47817	2.58378		-178495	-178495	-178495	-178495	-178496
105	2.42876	2.28973	2.27901	2.36803	2.57353		-178495	-178495	-178495	-178495	-178496
110	2.33733	2.18473	2.18798	2.24437	2.50846		-178496	-178496	-178496	-178495	-178496
115	2.23118	2.06764	2.08101	2.10838	2.42728		-178496	-178496	-178496	-178496	-178496
120	2.1064	1.93142	1.94614	1.9533	2.3783		-178496	-178496	-178496	-178496	-178496
125	1.97933	1.78757	1.79427	1.79281	2.28314		-178496	-178496	-178496	-178496	-178496
130	1.85686	1.63717	1.65046	1.62865	2.19175		-178496	-178496	-178496	-178496	-178496
135	1.75166	1.49937	1.53282	1.48221	2.10724		-178496	-178496	-178496	-178496	-178496
140	1.65396	1.37982	1.42844	1.36084	2.02986		-178496	-178496	-178496	-178496	-178496
145	1.56935	1.28644	1.33788	1.2693	1.9369		-178496	-178496	-178496	-178496	-178496
150	1.48843	1.21022	1.25571	1.20308	1.84408		-178496	-178497	-178497	-178497	-178496
155	1.41379	1.14253	1.18201	1.15221	1.74825		-178497	-178497	-178497	-178497	-178496
160	1.34636	1.07514	1.11168	1.09989	1.7094		-178497	-178497	-178497	-178497	-178496
165	1.28206	1.01105	1.04288	1.04508	1.70665		-178497	-178497	-178497	-178497	-178496
170	1.22364	0.955966	0.979696	0.992608	1.68655		-178497	-178497	-178497	-178497	-178496
175	1.182	0.921551	0.935232	0.957011	1.64309		-178497	-178497	-178497	-178497	-178496
180	1.1667	0.911049	0.918976	0.945105	1.61291		-178497	-178497	-178497	-178497	-178497
							-178497	-178497	-178497	-178497	-178497

## Sheet: b
C-C-N-H dihedral angle, Â° (X)	ANI (350K MD-AL)	ANI (350K UDD-AL)	ANI (600K MD-AL)	ANI (1000K MD-AL)	Reference DFT		RMSE data (total E, compared to reference DFT total E)
28	0	0	0	0	0		ANI (350K MD-AL)	ANI (350K UDD-AL)	ANI (600K MD-AL)	ANI (1000K MD-AL)	Reference DFT
33	0.0341001	0.0306046	0.03716	0.0387733	0.0419031		-178497	-178497	-178497	-178497	-178497
39	0.150041	0.146813	0.154797	0.164519	0.132482		-178497	-178497	-178497	-178497	-178496
45	0.329449	0.330152	0.332711	0.352154	0.287096		-178497	-178497	-178497	-178497	-178496
51	0.562461	0.572858	0.575016	0.592164	0.489744		-178497	-178497	-178497	-178497	-178496
57	0.827352	0.860341	0.862374	0.879291	0.720939		-178496	-178496	-178496	-178496	-178496
63	1.12631	1.18225	1.18376	1.20199	0.99334		-178496	-178496	-178496	-178496	-178496
68	1.45372	1.53412	1.53192	1.54632	1.28312		-178496	-178496	-178496	-178496	-178496
74	1.79091	1.89609	1.88554	1.88514	1.57752		-178495	-178495	-178495	-178495	-178495
80	2.11164	2.23624	2.21648	2.19618	1.86763		-178495	-178495	-178495	-178495	-178495
86	2.39588	2.53051	2.50892	2.47	2.13529		-178495	-178495	-178495	-178495	-178495
92	2.63479	2.76889	2.75207	2.69309	2.3678		-178494	-178494	-178494	-178494	-178494
98	2.82803	2.95581	2.95114	2.87309	2.5519		-178494	-178494	-178494	-178494	-178494
103	2.97061	3.09205	3.1045	3.01199	2.66047		-178494	-178494	-178494	-178494	-178494
109	3.05031	3.17018	3.20033	3.10169	2.68186		-178494	-178494	-178494	-178494	-178494
115	3.05836	3.18292	3.2234	3.12775	2.6389		-178494	-178494	-178494	-178494	-178494
121	2.99707	3.12874	3.17106	3.08183	2.546		-178494	-178494	-178494	-178494	-178494
127	2.87917	3.01963	3.0564	2.97415	2.39872		-178494	-178494	-178494	-178494	-178494
133	2.72162	2.87346	2.90276	2.82891	2.22181		-178494	-178494	-178494	-178494	-178494
138	2.54571	2.70914	2.732	2.66926	2.05681		-178494	-178494	-178494	-178494	-178494
144	2.37733	2.54875	2.56549	2.51441	1.90307		-178494	-178494	-178494	-178494	-178494
150	2.23678	2.41026	2.42121	2.37982	1.75927		-178494	-178494	-178494	-178494	-178495
156	2.12839	2.2957	2.30301	2.27145	1.65679		-178495	-178495	-178495	-178494	-178495
162	2.05293	2.20109	2.2117	2.18968	1.60863		-178495	-178495	-178495	-178495	-178495
168	2.00586	2.12048	2.14007	2.1204	1.59857		-178495	-178495	-178495	-178495	-178495
173	1.98722	2.05594	2.08632	2.05374	1.63202		-178495	-178495	-178495	-178495	-178495
179	2.01678	2.03926	2.07909	2.03122	1.7222		-178495	-178495	-178495	-178495	-178495
185	2.09827	2.07983	2.12612	2.06958	1.85409		-178495	-178495	-178495	-178495	-178495
191	2.22074	2.1648	2.21005	2.15838	2.02126		-178495	-178495	-178495	-178495	-178495
197	2.37814	2.28494	2.33264	2.29574	2.21666		-178495	-178495	-178495	-178495	-178495
203	2.57468	2.45173	2.50445	2.49075	2.43171		-178494	-178495	-178495	-178495	-178494
208	2.79001	2.65198	2.70664	2.71053	2.66699		-178494	-178495	-178494	-178494	-178494
214	3.00708	2.86802	2.921	2.92618	2.90239		-178494	-178494	-178494	-178494	-178494
220	3.21075	3.07899	3.13199	3.11224	3.12102		-178494	-178494	-178494	-178494	-178494
226	3.39793	3.27809	3.32134	3.26694	3.32036		-178494	-178494	-178494	-178494	-178493
232	3.55492	3.44929	3.47291	3.39085	3.46303		-178493	-178494	-178494	-178494	-178493
238	3.6892	3.60342	3.61296	3.51679	3.56093		-178493	-178494	-178493	-178493	-178493
							-178493	-178493	-178493	-178493	-178493
