# Supplementary material for: Uncertainty-driven dynamics for active learning of interatomic potentials
Source: Nat Comput Sci. 2023 Mar 6;3(3):230–9. doi: 10.1038/s43588-023-00406-5 (PMC10766548; doi:10.1038/s43588-023-00406-5)
Supplement: Supplementary file 7 — Statistical source data for Extended Data Fig. 2. [file 43588_2023_406_MOESM7_ESM.xlsx]

## Sheet: a
MD time ns	O_1-H, Å	O_2-H, Å
0	0.98719	1.70725
1e-06	0.990191	1.70453
2e-06	0.997436	1.69843
3e-06	1.00542	1.69121
4e-06	1.01168	1.68503
5e-06	1.01345	1.68197
6e-06	1.01092	1.68182
7e-06	1.00482	1.68427
8e-06	0.999597	1.68687
9e-06	0.996861	1.68779
1e-05	0.995547	1.68888
1.1e-05	0.996001	1.69012
1.2e-05	0.998432	1.69054
1.3e-05	1.00176	1.69102
1.4e-05	1.00482	1.69244
1.5e-05	1.00715	1.69482
1.6e-05	1.00848	1.69836
1.7e-05	1.0079	1.7033
1.8e-05	1.00458	1.70936
1.9e-05	0.999967	1.71525
2e-05	0.994386	1.72052
2.1e-05	0.989215	1.72462
2.2e-05	0.987154	1.72494
2.3e-05	0.98896	1.72227
2.4e-05	0.992219	1.71746
2.5e-05	0.996772	1.71133
2.6e-05	1.00128	1.70429
2.7e-05	1.00477	1.69815
2.8e-05	1.00706	1.69386
2.9e-05	1.00664	1.69214
3e-05	1.00307	1.69327
3.1e-05	0.998101	1.69611
3.2e-05	0.994757	1.69904
3.3e-05	0.993667	1.70113
3.4e-05	0.994948	1.7024
3.5e-05	0.998928	1.70261
3.6e-05	1.00488	1.70184
3.7e-05	1.00987	1.70174
3.8e-05	1.0132	1.70252
3.9e-05	1.0137	1.70439
4e-05	1.0097	1.70898
4.1e-05	1.00374	1.71486
4.2e-05	0.998055	1.71983
4.3e-05	0.992661	1.72371
4.4e-05	0.990045	1.72423
4.5e-05	0.990861	1.72161
4.6e-05	0.993936	1.71716
4.7e-05	0.998928	1.71097
4.8e-05	1.00463	1.70497
4.9e-05	1.00656	1.7021
5e-05	1.00569	1.70195
5.1e-05	1.00099	1.70484
5.2e-05	0.995711	1.70802
5.3e-05	0.990546	1.71121
5.4e-05	0.987373	1.71223
5.5e-05	0.988082	1.71005
5.6e-05	0.993307	1.70469
5.7e-05	1.00011	1.69747
5.8e-05	1.00741	1.68878
5.9e-05	1.01317	1.67992
6e-05	1.01511	1.67347
6.1e-05	1.01345	1.66835
6.2e-05	1.00997	1.66395
6.3e-05	1.0046	1.66161
6.4e-05	0.99982	1.66017
6.5e-05	0.997738	1.65794
6.6e-05	0.998065	1.65523
6.7e-05	1.00087	1.65127
6.8e-05	1.00485	1.64839
6.9e-05	1.00937	1.6482
7e-05	1.01155	1.65184
7.1e-05	1.0108	1.65865
7.2e-05	1.00735	1.66847
7.3e-05	1.00294	1.67926
7.4e-05	0.998055	1.6894
7.5e-05	0.993257	1.69728
7.6e-05	0.990177	1.70243
7.7e-05	0.991365	1.7031
7.8e-05	0.995243	1.69963
7.9e-05	1.00121	1.69211
8e-05	1.00729	1.68267
8.1e-05	1.01225	1.67305
8.2e-05	1.01322	1.66665
8.3e-05	1.01065	1.66395
8.4e-05	1.00536	1.6647
8.5e-05	1.00017	1.66718
8.6e-05	0.995736	1.67118
8.7e-05	0.993597	1.67525
8.8e-05	0.994904	1.67823
8.9e-05	0.99974	1.67992
9e-05	1.00606	1.68147
9.1e-05	1.00992	1.68519
9.2e-05	1.0102	1.69188
9.3e-05	1.00644	1.70043
9.4e-05	0.998638	1.71071
9.5e-05	0.990455	1.72027
9.6e-05	0.984937	1.72591
9.7e-05	0.983718	1.72559
9.8e-05	0.987695	1.71895
9.9e-05	0.997085	1.70555
0.0001	1.0076	1.69038
0.000101	1.01628	1.67674
0.000102	1.02039	1.66744
0.000103	1.0194	1.6637
0.000104	1.01431	1.66456
0.000105	1.00684	1.67005
0.000106	0.999703	1.67822
0.000107	0.9952	1.68679
0.000108	0.994075	1.69514
0.000109	0.997583	1.7028
0.00011	1.00393	1.71006
0.000111	1.01215	1.71711
0.000112	1.0166	1.72618
0.000113	1.01373	1.73881
0.000114	1.00506	1.7533
0.000115	0.993583	1.76819
0.000116	0.98133	1.78055
0.000117	0.973121	1.78694
0.000118	0.973392	1.78392
0.000119	0.981855	1.77313
0.00012	0.995321	1.75818
0.000121	1.00954	1.74309
0.000122	1.01989	1.73158
0.000123	1.02236	1.72623
0.000124	1.01574	1.72976
0.000125	1.00386	1.73918
0.000126	0.99111	1.75155
0.000127	0.983629	1.76213
0.000128	0.983251	1.76978
0.000129	0.988551	1.77495
0.00013	0.998284	1.77879
0.000131	1.00904	1.78193
0.000132	1.01633	1.78629
0.000133	1.01679	1.7935
0.000134	1.00916	1.80288
0.000135	0.995946	1.81176
0.000136	0.98089	1.81956
0.000137	0.971441	1.82134
0.000138	0.968591	1.81683
0.000139	0.976528	1.80487
0.00014	0.99158	1.78769
0.000141	1.00815	1.76873
0.000142	1.02079	1.75167
0.000143	1.02566	1.74071
0.000144	1.02203	1.73717
0.000145	1.00908	1.7421
0.000146	0.991878	1.7515
0.000147	0.976883	1.76101
0.000148	0.968999	1.76726
0.000149	0.972632	1.76728
0.00015	0.986072	1.76168
0.000151	1.00378	1.75436
0.000152	1.0203	1.74801
0.000153	1.02879	1.74631
0.000154	1.02686	1.75008
0.000155	1.01351	1.75915
0.000156	0.993311	1.77004
0.000157	0.973207	1.77852
0.000158	0.961079	1.77903
0.000159	0.962629	1.76806
0.00016	0.977199	1.74626
0.000161	0.999938	1.71842
0.000162	1.02329	1.69095
0.000163	1.03796	1.67189
0.000164	1.04076	1.66329
0.000165	1.0315	1.66522
0.000166	1.01155	1.67687
0.000167	0.989247	1.69253
0.000168	0.974122	1.70492
0.000169	0.969434	1.71059
0.00017	0.978384	1.70697
0.000171	0.996297	1.69801
0.000172	1.0161	1.68829
0.000173	1.0303	1.68101
0.000174	1.03255	1.67985
0.000175	1.02426	1.6833
0.000176	1.00859	1.69003
0.000177	0.991125	1.69596
0.000178	0.9777	1.69682
0.000179	0.972671	1.6907
0.00018	0.978507	1.67652
0.000181	0.993317	1.65581
0.000182	1.01162	1.63347
0.000183	1.02705	1.61466
0.000184	1.03421	1.60358
0.000185	1.03003	1.60366
0.000186	1.01859	1.61126
0.000187	1.00275	1.62345
0.000188	0.986226	1.63845
0.000189	0.975593	1.65074
0.00019	0.975852	1.65568
0.000191	0.986682	1.65245
0.000192	1.00278	1.64447
0.000193	1.01957	1.63479
0.000194	1.03061	1.62708
0.000195	1.03284	1.62415
0.000196	1.0254	1.62647
0.000197	1.01019	1.63369
0.000198	0.992464	1.64226
0.000199	0.978758	1.6484
0.0002	0.975111	1.6477
0.000201	0.981954	1.64023
0.000202	0.998254	1.62713
0.000203	1.01767	1.61348
0.000204	1.03358	1.60407
0.000205	1.03923	1.60376
0.000206	1.03124	1.61496
0.000207	1.01475	1.63344
0.000208	0.99486	1.65645
0.000209	0.976382	1.68001
0.00021	0.967418	1.69697
0.000211	0.971205	1.70463
0.000212	0.985322	1.70297
0.000213	1.00437	1.69596
0.000214	1.02126	1.68862
0.000215	1.02912	1.68541
0.000216	1.02344	1.6889
0.000217	1.00847	1.69634
0.000218	0.990968	1.70294
0.000219	0.977126	1.70595
0.00022	0.973131	1.70146
0.000221	0.97962	1.6908
0.000222	0.995047	1.67443
0.000223	1.01486	1.65707
0.000224	1.03067	1.64527
0.000225	1.03902	1.64069
0.000226	1.03752	1.64576
0.000227	1.02509	1.6613
0.000228	1.00635	1.68285
0.000229	0.988182	1.70628
0.00023	0.977076	1.7243
0.000231	0.973882	1.73628
0.000232	0.980991	1.74033
0.000233	0.996288	1.7366
0.000234	1.01207	1.7299
0.000235	1.02489	1.72336
0.000236	1.02912	1.7199
0.000237	1.02355	1.72123
0.000238	1.00807	1.72915
0.000239	0.989695	1.7394
0.00024	0.975575	1.74698
0.000241	0.969761	1.74874
0.000242	0.974485	1.74416
0.000243	0.987539	1.73483
0.000244	1.00406	1.72525
0.000245	1.02009	1.71839
0.000246	1.02825	1.71867
0.000247	1.02673	1.72796
0.000248	1.01678	1.74384
0.000249	1.00252	1.76269
0.00025	0.986496	1.78177
0.000251	0.974186	1.79736
0.000252	0.971516	1.80354
0.000253	0.979061	1.79973
0.000254	0.992473	1.78823
0.000255	1.00888	1.77125
0.000256	1.02026	1.75659
0.000257	1.02263	1.74803
0.000258	1.01584	1.74621
0.000259	1.00255	1.74974
0.00026	0.986495	1.75683
0.000261	0.972677	1.76449
0.000262	0.967717	1.76744
0.000263	0.974012	1.76307
0.000264	0.98942	1.75356
0.000265	1.00938	1.74303
0.000266	1.0272	1.73519
0.000267	1.03526	1.73498
0.000268	1.03156	1.74327
0.000269	1.01656	1.75753
0.00027	0.99497	1.77504
0.000271	0.975943	1.79047
0.000272	0.96532	1.79868
0.000273	0.967162	1.79549
0.000274	0.981147	1.78255
0.000275	1.0012	1.76399
0.000276	1.02025	1.74497
0.000277	1.03164	1.73013
0.000278	1.02913	1.72496
0.000279	1.01454	1.72941
0.00028	0.993823	1.74014
0.000281	0.975464	1.75065
0.000282	0.964768	1.75782
0.000283	0.96684	1.75706
0.000284	0.982035	1.74833
0.000285	1.00382	1.73669
0.000286	1.02402	1.72649
0.000287	1.03641	1.72301
0.000288	1.03695	1.72749
0.000289	1.02465	1.74057
0.00029	1.00243	1.76046
0.000291	0.978655	1.77984
0.000292	0.962227	1.79302
0.000293	0.959871	1.79472
0.000294	0.973294	1.78416
0.000295	0.996385	1.76586
0.000296	1.01924	1.74629
0.000297	1.03403	1.73099
0.000298	1.03592	1.72487
0.000299	1.0236	1.72953
0.0003	1.00287	1.74125
0.000301	0.980035	1.75498
0.000302	0.964193	1.7645
0.000303	0.961813	1.76466
0.000304	0.972423	1.75602
0.000305	0.991816	1.74171
0.000306	1.01328	1.72605
0.000307	1.03045	1.71385
0.000308	1.0371	1.7093
0.000309	1.02939	1.71408
0.00031	1.01071	1.72518
0.000311	0.989114	1.73707
0.000312	0.971306	1.74468
0.000313	0.965079	1.74252
0.000314	0.972363	1.73051
0.000315	0.989706	1.71032
0.000316	1.01118	1.68762
0.000317	1.02948	1.66743
0.000318	1.03904	1.65486
0.000319	1.03688	1.65098
0.00032	1.02296	1.6567
0.000321	1.00326	1.6676
0.000322	0.984364	1.67858
0.000323	0.974482	1.68357
0.000324	0.975814	1.68203
0.000325	0.987768	1.67376
0.000326	1.00645	1.66065
0.000327	1.02424	1.64748
0.000328	1.03497	1.63829
0.000329	1.03542	1.63572
0.00033	1.02466	1.63975
0.000331	1.00731	1.64745
0.000332	0.987953	1.65679
0.000333	0.973272	1.66186
0.000334	0.969079	1.65973
0.000335	0.977907	1.64886
0.000336	0.996584	1.63226
0.000337	1.01782	1.61553
0.000338	1.03255	1.60554
0.000339	1.0365	1.60528
0.00034	1.02692	1.6171
0.000341	1.00825	1.63647
0.000342	0.986447	1.65771
0.000343	0.969343	1.67459
0.000344	0.964963	1.68073
0.000345	0.975683	1.67302
0.000346	0.996605	1.65624
0.000347	1.01958	1.63568
0.000348	1.03848	1.61617
0.000349	1.04731	1.60299
0.00035	1.04309	1.59843
0.000351	1.02802	1.60128
0.000352	1.01015	1.60672
0.000353	0.99457	1.61237
0.000354	0.986048	1.61548
0.000355	0.987164	1.61264
0.000356	0.99676	1.60513
0.000357	1.0112	1.59583
0.000358	1.02493	1.58879
0.000359	1.03406	1.58653
0.00036	1.03507	1.59276
0.000361	1.02681	1.60656
0.000362	1.01069	1.62584
0.000363	0.99281	1.64575
0.000364	0.978229	1.66271
0.000365	0.973235	1.67098
0.000366	0.980275	1.66752
0.000367	0.995888	1.65484
0.000368	1.01487	1.6378
0.000369	1.03021	1.62224
0.00037	1.03747	1.61218
0.000371	1.03536	1.60924
0.000372	1.02407	1.61399
0.000373	1.00947	1.62309
0.000374	0.996016	1.63393
0.000375	0.986771	1.64466
0.000376	0.985681	1.65112
0.000377	0.993526	1.65341
0.000378	1.00667	1.65421
0.000379	1.02051	1.65679
0.00038	1.03033	1.66475
0.000381	1.0328	1.67989
0.000382	1.02473	1.7033
0.000383	1.00881	1.7312
0.000384	0.991753	1.75726
0.000385	0.97759	1.77835
0.000386	0.970144	1.7917
0.000387	0.973203	1.79482
0.000388	0.985571	1.7884
0.000389	1.00215	1.77627
0.00039	1.01777	1.76226
0.000391	1.02545	1.7525
0.000392	1.02361	1.74913
0.000393	1.01272	1.75364
0.000394	0.998052	1.76292
0.000395	0.985388	1.77277
0.000396	0.978851	1.78125
0.000397	0.980724	1.78575
0.000398	0.989975	1.78653
0.000399	1.00205	1.78693
0.0004	1.01278	1.78941
0.000401	1.01738	1.79575
0.000402	1.01468	1.80639
0.000403	1.00529	1.81984
0.000404	0.992739	1.83264
0.000405	0.979823	1.84375
0.000406	0.972568	1.84738
0.000407	0.974127	1.84101
0.000408	0.983781	1.82519
0.000409	0.997573	1.80434
0.00041	1.01101	1.78193
0.000411	1.01961	1.76183
0.000412	1.02185	1.74626
0.000413	1.01593	1.73681
0.000414	1.00475	1.73387
0.000415	0.992576	1.73478
0.000416	0.986197	1.73439
0.000417	0.987501	1.73053
0.000418	0.995513	1.72395
0.000419	1.00742	1.71635
0.00042	1.01881	1.7112
0.000421	1.02525	1.71203
0.000422	1.02519	1.719
0.000423	1.01802	1.7324
0.000424	1.00439	1.74984
0.000425	0.989563	1.76702
0.000426	0.976271	1.78135
0.000427	0.970497	1.7879
0.000428	0.974187	1.7854
0.000429	0.985988	1.77388
0.00043	0.999128	1.75859
0.000431	1.01035	1.74316
0.000432	1.01593	1.73098
0.000433	1.01381	1.72285
0.000434	1.00566	1.71917
0.000435	0.996275	1.71682
0.000436	0.987342	1.71518
0.000437	0.983344	1.71246
0.000438	0.986083	1.70603
0.000439	0.994949	1.6959
0.00044	1.00741	1.68547
0.000441	1.02011	1.67718
0.000442	1.02949	1.67275
0.000443	1.03001	1.67532
0.000444	1.02238	1.68389
0.000445	1.00849	1.6967
0.000446	0.993736	1.70899
0.000447	0.983205	1.71691
0.000448	0.978523	1.71975
0.000449	0.981216	1.71598
0.00045	0.990572	1.70511
0.000451	1.00137	1.69153
0.000452	1.0121	1.6781
0.000453	1.01821	1.66818
0.000454	1.01871	1.66307
0.000455	1.01393	1.66292
0.000456	1.00497	1.66732
0.000457	0.994143	1.67529
0.000458	0.985124	1.68424
0.000459	0.983149	1.6895
0.00046	0.988528	1.69062
0.000461	1.00033	1.68821
0.000462	1.01371	1.68415
0.000463	1.0242	1.68202
0.000464	1.02888	1.68372
0.000465	1.02515	1.69079
0.000466	1.01441	1.70235
0.000467	0.999741	1.71554
0.000468	0.986027	1.72739
0.000469	0.976416	1.73525
0.00047	0.974159	1.73718
0.000471	0.979677	1.73376
0.000472	0.992074	1.72498
0.000473	1.00663	1.71433
0.000474	1.01853	1.70597
0.000475	1.02273	1.70286
0.000476	1.01729	1.70692
0.000477	1.00555	1.71551
0.000478	0.990681	1.72726
0.000479	0.978516	1.73743
0.00048	0.973577	1.7421
0.000481	0.979101	1.73836
0.000482	0.993361	1.72741
0.000483	1.01067	1.71456
0.000484	1.02569	1.70269
0.000485	1.03289	1.695
0.000486	1.02882	1.69533
0.000487	1.0156	1.70204
0.000488	0.999811	1.71129
0.000489	0.987806	1.71746
0.00049	0.982252	1.71921
0.000491	0.984269	1.71653
0.000492	0.992548	1.70961
0.000493	1.00481	1.70018
0.000494	1.0163	1.69125
0.000495	1.02253	1.68742
0.000496	1.02063	1.69138
0.000497	1.01306	1.70079
0.000498	1.00063	1.7132
0.000499	0.987248	1.7258
0.0005	0.978241	1.7335
0.000501	0.975762	1.73438
0.000502	0.981206	1.72659
0.000503	0.992995	1.71249
0.000504	1.00876	1.69421
0.000505	1.02471	1.67434
0.000506	1.03502	1.65733
0.000507	1.03554	1.64618
0.000508	1.02759	1.64193
0.000509	1.01327	1.64366
0.00051	0.997907	1.64781
0.000511	0.985438	1.65092
0.000512	0.979291	1.65136
0.000513	0.981394	1.64717
0.000514	0.993826	1.63755
0.000515	1.01159	1.62672
0.000516	1.02826	1.61913
0.000517	1.03768	1.61862
0.000518	1.03625	1.62575
0.000519	1.02336	1.63935
0.00052	1.0027	1.65613
0.000521	0.981546	1.67077
0.000522	0.966831	1.67771
0.000523	0.966383	1.67196
0.000524	0.981098	1.6536
0.000525	1.00575	1.62619
0.000526	1.03277	1.59667
0.000527	1.0528	1.57237
0.000528	1.06001	1.55879
0.000529	1.0528	1.55747
0.00053	1.03235	1.56905
0.000531	1.00393	1.59076
0.000532	0.976346	1.61503
0.000533	0.961058	1.63181
0.000534	0.96508	1.63651
0.000535	0.985024	1.63161
0.000536	1.01292	1.62313
0.000537	1.03809	1.6185
0.000538	1.05057	1.62312
0.000539	1.04604	1.63864
0.00054	1.02661	1.66176
0.000541	0.998718	1.68811
0.000542	0.97007	1.71253
0.000543	0.952022	1.72735
0.000544	0.953645	1.72581
0.000545	0.975133	1.70815
0.000546	1.00511	1.68334
0.000547	1.0334	1.65959
0.000548	1.05047	1.6437
0.000549	1.05211	1.6405
0.00055	1.03724	1.65102
0.000551	1.01027	1.67305
0.000552	0.980638	1.69982
0.000553	0.958936	1.72339
0.000554	0.955174	1.73486
0.000555	0.971445	1.733
0.000556	0.99925	1.72444
0.000557	1.02815	1.71648
0.000558	1.04691	1.71652
0.000559	1.04966	1.72745
0.00056	1.03509	1.74809
0.000561	1.00785	1.77502
0.000562	0.976933	1.80255
0.000563	0.951693	1.82439
0.000564	0.944915	1.83026
0.000565	0.961559	1.81665
0.000566	0.991815	1.79251
0.000567	1.02494	1.76632
0.000568	1.04845	1.74738
0.000569	1.05489	1.74131
0.00057	1.04272	1.74934
0.000571	1.01636	1.76915
0.000572	0.984686	1.79396
0.000573	0.956949	1.81751
0.000574	0.945076	1.82976
0.000575	0.956554	1.82486
0.000576	0.984227	1.80852
0.000577	1.0161	1.7892
0.000578	1.0401	1.77634
0.000579	1.04858	1.77297
0.00058	1.03896	1.78079
0.000581	1.01519	1.79661
0.000582	0.984087	1.81632
0.000583	0.954982	1.83309
0.000584	0.941908	1.83711
0.000585	0.95359	1.82318
0.000586	0.981968	1.79726
0.000587	1.01337	1.76977
0.000588	1.03772	1.74771
0.000589	1.04698	1.73683
0.00059	1.03857	1.73998
0.000591	1.01553	1.75479
0.000592	0.987218	1.77401
0.000593	0.963621	1.79167
0.000594	0.953662	1.79993
0.000595	0.962208	1.79566
0.000596	0.986601	1.7803
0.000597	1.01664	1.76138
0.000598	1.04087	1.74482
0.000599	1.05215	1.73491
0.0006	1.04638	1.73497
0.000601	1.02404	1.7452
0.000602	0.993123	1.76001
0.000603	0.965631	1.77225
0.000604	0.951561	1.77635
0.000605	0.9565	1.76744
0.000606	0.977712	1.74667
0.000607	1.00632	1.72117
0.000608	1.03132	1.69933
0.000609	1.04426	1.6875
0.00061	1.0406	1.68873
0.000611	1.02123	1.70291
0.000612	0.993962	1.72409
0.000613	0.969609	1.74425
0.000614	0.956663	1.75659
0.000615	0.961104	1.75625
0.000616	0.980653	1.74574
0.000617	1.00855	1.72949
0.000618	1.03441	1.71374
0.000619	1.04873	1.70569
0.00062	1.04789	1.70777
0.000621	1.03146	1.71992
0.000622	1.00608	1.73644
0.000623	0.9807	1.75335
0.000624	0.963459	1.76487
0.000625	0.960976	1.76448
0.000626	0.974594	1.75167
0.000627	0.998851	1.73134
0.000628	1.02482	1.70989
0.000629	1.0427	1.69482
0.00063	1.04602	1.6908
0.000631	1.03493	1.6981
0.000632	1.01127	1.71499
0.000633	0.983849	1.73566
0.000634	0.963197	1.75162
0.000635	0.956121	1.75657
0.000636	0.966201	1.74768
0.000637	0.989215	1.72769
0.000638	1.01499	1.70474
0.000639	1.03553	1.68485
0.00064	1.04372	1.67333
0.000641	1.03824	1.6713
0.000642	1.0215	1.67826
0.000643	0.999972	1.6896
0.000644	0.982913	1.6996
0.000645	0.976114	1.70239
0.000646	0.980398	1.69797
0.000647	0.994034	1.68848
0.000648	1.01188	1.67752
0.000649	1.02863	1.67028
0.00065	1.03574	1.67204
0.000651	1.03007	1.68438
0.000652	1.0152	1.70361
0.000653	0.995755	1.72612
0.000654	0.97725	1.74732
0.000655	0.968306	1.75977
0.000656	0.971376	1.76231
0.000657	0.984866	1.75657
0.000658	1.00313	1.74572
0.000659	1.01969	1.73392
0.00066	1.02765	1.72595
0.000661	1.02385	1.72521
0.000662	1.00917	1.73213
0.000663	0.990678	1.74183
0.000664	0.974434	1.75005
0.000665	0.966909	1.75323
0.000666	0.971827	1.74835
0.000667	0.985556	1.73776
0.000668	1.00356	1.72512
0.000669	1.01838	1.71619
0.00067	1.02449	1.71465
0.000671	1.02025	1.72148
0.000672	1.00789	1.73359
0.000673	0.990314	1.74904
0.000674	0.974772	1.76338
0.000675	0.968425	1.76938
0.000676	0.97461	1.76438
0.000677	0.988826	1.75109
0.000678	1.00606	1.73338
0.000679	1.02172	1.71463
0.00068	1.02898	1.69894
0.000681	1.02562	1.68909
0.000682	1.01423	1.68401
0.000683	1.0005	1.67944
0.000684	0.988561	1.67408
0.000685	0.983661	1.66447
0.000686	0.986994	1.64928
0.000687	0.996114	1.63139
0.000688	1.00936	1.61082
0.000689	1.02181	1.59219
0.00069	1.03064	1.57849
0.000691	1.03243	1.57234
0.000692	1.0268	1.57407
0.000693	1.01526	1.58199
0.000694	1.00144	1.59318
0.000695	0.987865	1.605
0.000696	0.980522	1.61256
0.000697	0.98404	1.61255
0.000698	0.99622	1.60703
0.000699	1.01212	1.5986
0.0007	1.02521	1.59214
0.000701	1.03134	1.5912
0.000702	1.02756	1.59752
0.000703	1.01713	1.60853
0.000704	1.00254	1.62323
0.000705	0.988921	1.63877
0.000706	0.980438	1.65154
0.000707	0.981385	1.65716
0.000708	0.990794	1.6565
0.000709	1.00681	1.65106
0.00071	1.02362	1.64548
0.000711	1.03569	1.64406
0.000712	1.03931	1.6488
0.000713	1.0334	1.65991
0.000714	1.01867	1.67694
0.000715	1.0001	1.69695
0.000716	0.985247	1.71444
0.000717	0.977791	1.7275
0.000718	0.979925	1.73408
0.000719	0.990357	1.73439
0.00072	1.00534	1.73218
0.000721	1.01997	1.72962
0.000722	1.02833	1.72987
0.000723	1.02645	1.73579
0.000724	1.01438	1.74784
0.000725	0.996618	1.76313
0.000726	0.979918	1.77898
0.000727	0.969554	1.79096
0.000728	0.969085	1.7961
0.000729	0.979282	1.79403
0.00073	0.996085	1.78808
0.000731	1.01357	1.78197
0.000732	1.0241	1.78123
0.000733	1.02535	1.78666
0.000734	1.01591	1.79886
0.000735	0.999252	1.81579
0.000736	0.982643	1.83164
0.000737	0.972311	1.84249
0.000738	0.972648	1.84469
0.000739	0.982801	1.83913
0.00074	0.998424	1.82955
0.000741	1.01327	1.81917
0.000742	1.02129	1.81357
0.000743	1.01898	1.81476
0.000744	1.00691	1.82262
0.000745	0.990909	1.83212
0.000746	0.976548	1.84105
0.000747	0.968197	1.84599
0.000748	0.970884	1.84302
0.000749	0.984137	1.83208
0.00075	1.00278	1.81776
0.000751	1.0197	1.8041
0.000752	1.02814	1.79603
0.000753	1.02744	1.79435
0.000754	1.01582	1.79991
0.000755	0.99898	1.80954
0.000756	0.981663	1.81969
0.000757	0.970047	1.82611
0.000758	0.97014	1.82461
0.000759	0.981747	1.81358
0.00076	1.00081	1.79739
0.000761	1.01981	1.78128
0.000762	1.03123	1.77157
0.000763	1.02987	1.77172
0.000764	1.01659	1.78132
0.000765	0.996017	1.79701
0.000766	0.975844	1.81112
0.000767	0.962751	1.8188
0.000768	0.962307	1.81619
0.000769	0.974222	1.80372
0.00077	0.99484	1.78345
0.000771	1.01727	1.76001
0.000772	1.03412	1.738
0.000773	1.03933	1.72169
0.000774	1.03127	1.7143
0.000775	1.01311	1.71408
0.000776	0.992684	1.71639
0.000777	0.976	1.71679
0.000778	0.969576	1.71022
0.000779	0.977058	1.69468
0.00078	0.995781	1.67234
0.000781	1.01891	1.64882
0.000782	1.03844	1.63091
0.000783	1.04716	1.62185
0.000784	1.0422	1.62257
0.000785	1.02474	1.63212
0.000786	1.0004	1.64665
0.000787	0.976694	1.6606
0.000788	0.962465	1.66708
0.000789	0.963844	1.66186
0.00079	0.979499	1.64585
0.000791	1.00116	1.62569
0.000792	1.022	1.60652
0.000793	1.03416	1.5937
0.000794	1.03544	1.58817
0.000795	1.02555	1.59056
0.000796	1.00914	1.59932
0.000797	0.990014	1.61175
0.000798	0.975182	1.62313
0.000799	0.969676	1.62942
0.0008	0.978316	1.62704
0.000801	0.996057	1.62003
0.000802	1.01712	1.61312
0.000803	1.03581	1.60936
0.000804	1.04451	1.61282
0.000805	1.03998	1.62568
0.000806	1.02276	1.64812
0.000807	0.99913	1.67498
0.000808	0.97671	1.69977
0.000809	0.962718	1.71669
0.00081	0.961971	1.72349
0.000811	0.977044	1.71714
0.000812	1.00051	1.70289
0.000813	1.02334	1.68813
0.000814	1.03735	1.67987
0.000815	1.03826	1.6809
0.000816	1.02547	1.69323
0.000817	1.00307	1.71288
0.000818	0.979773	1.73369
0.000819	0.962999	1.74993
0.00082	0.960889	1.75498
0.000821	0.975293	1.74802
0.000822	0.99925	1.73503
0.000823	1.0231	1.72308
0.000824	1.03809	1.71823
0.000825	1.04025	1.72311
0.000826	1.02997	1.7369
0.000827	1.00824	1.75819
0.000828	0.983431	1.78129
0.000829	0.963111	1.80001
0.00083	0.95594	1.80801
0.000831	0.965527	1.80171
0.000832	0.988345	1.78402
0.000833	1.01422	1.76249
0.000834	1.03376	1.74544
0.000835	1.03969	1.73703
0.000836	1.02976	1.74016
0.000837	1.00725	1.75261
0.000838	0.981682	1.76757
0.000839	0.963038	1.77744
0.00084	0.958427	1.77727
0.000841	0.970884	1.7648
0.000842	0.994431	1.74395
0.000843	1.0191	1.72221
0.000844	1.03632	1.70681
0.000845	1.04075	1.70071
0.000846	1.03042	1.70531
0.000847	1.00909	1.71824
0.000848	0.984172	1.73463
0.000849	0.964078	1.74753
0.00085	0.957834	1.75011
0.000851	0.970002	1.73882
0.000852	0.993997	1.71873
0.000853	1.02022	1.69662
0.000854	1.03922	1.67979
0.000855	1.04405	1.67317
0.000856	1.03453	1.67675
0.000857	1.01485	1.68792
0.000858	0.990505	1.70359
0.000859	0.971403	1.71734
0.00086	0.963935	1.72392
0.000861	0.970706	1.72123
0.000862	0.989569	1.7117
0.000863	1.01412	1.69939
0.000864	1.03558	1.68942
0.000865	1.04576	1.68705
0.000866	1.04115	1.69315
0.000867	1.02186	1.70762
0.000868	0.994692	1.72627
0.000869	0.970112	1.74334
0.00087	0.957877	1.75157
0.000871	0.962935	1.74698
0.000872	0.982637	1.73185
0.000873	1.00863	1.71101
0.000874	1.03165	1.69213
0.000875	1.04457	1.68024
0.000876	1.04244	1.67907
0.000877	1.02548	1.68935
0.000878	1.00104	1.70555
0.000879	0.978529	1.72144
0.00088	0.966059	1.731
0.000881	0.968569	1.73024
0.000882	0.984305	1.72031
0.000883	1.00844	1.70346
0.000884	1.03122	1.68777
0.000885	1.04511	1.67883
0.000886	1.04558	1.6795
0.000887	1.0322	1.68929
0.000888	1.01005	1.70445
0.000889	0.986848	1.72015
0.00089	0.969529	1.73161
0.000891	0.965548	1.73303
0.000892	0.976206	1.72301
0.000893	0.996489	1.70557
0.000894	1.01983	1.68712
0.000895	1.03702	1.67473
0.000896	1.04243	1.67269
0.000897	1.03317	1.68373
0.000898	1.01278	1.70485
0.000899	0.987257	1.73075
0.0009	0.965552	1.75531
0.000901	0.955345	1.77218
0.000902	0.96272	1.77594
0.000903	0.983101	1.77022
0.000904	1.00771	1.76206
0.000905	1.02852	1.75725
0.000906	1.03721	1.76173
0.000907	1.03005	1.77589
0.000908	1.00937	1.79824
0.000909	0.983187	1.82315
0.00091	0.96101	1.84427
0.000911	0.952438	1.8557
0.000912	0.961848	1.85395
0.000913	0.983865	1.84184
0.000914	1.00979	1.82545
0.000915	1.03004	1.81196
0.000916	1.03583	1.80716
0.000917	1.0258	1.81267
0.000918	1.00266	1.82799
0.000919	0.974698	1.84768
0.00092	0.953637	1.86371
0.000921	0.949881	1.86729
0.000922	0.964535	1.85762
0.000923	0.991222	1.84055
0.000924	1.01713	1.82472
0.000925	1.033	1.81607
0.000926	1.03298	1.81952
0.000927	1.01696	1.83468
0.000928	0.991802	1.85509
0.000929	0.967181	1.87402
0.00093	0.951946	1.88586
0.000931	0.954549	1.88389
0.000932	0.973585	1.8685
0.000933	1.00024	1.84589
0.000934	1.02483	1.82229
0.000935	1.03752	1.80499
0.000936	1.03299	1.7974
0.000937	1.01356	1.79868
0.000938	0.988258	1.80298
0.000939	0.966352	1.80348
0.00094	0.957134	1.79418
0.000941	0.963479	1.77403
0.000942	0.984651	1.744
0.000943	1.01074	1.71109
0.000944	1.0331	1.68295
0.000945	1.04375	1.66475
0.000946	1.03939	1.65936
0.000947	1.0217	1.66524
0.000948	0.99544	1.67945
0.000949	0.969675	1.69478
0.00095	0.954815	1.70317
0.000951	0.95845	1.69829
0.000952	0.978314	1.68048
0.000953	1.00584	1.65624
0.000954	1.03196	1.63329
0.000955	1.04872	1.61705
0.000956	1.05056	1.61167
0.000957	1.03754	1.61728
0.000958	1.01375	1.6314
0.000959	0.987562	1.64894
0.00096	0.969512	1.66241
0.000961	0.966641	1.66633
0.000962	0.980631	1.65915
0.000963	1.00561	1.64538
0.000964	1.03256	1.63086
0.000965	1.05218	1.6211
0.000966	1.0571	1.62161
0.000967	1.04443	1.63365
0.000968	1.01723	1.65564
0.000969	0.984021	1.68199
0.00097	0.954755	1.70498
0.000971	0.942556	1.71489
0.000972	0.955173	1.70654
0.000973	0.985426	1.68481
0.000974	1.01982	1.66091
0.000975	1.04558	1.64374
0.000976	1.05325	1.64026
0.000977	1.04079	1.651
0.000978	1.01274	1.67313
0.000979	0.978966	1.7005
0.00098	0.952634	1.72358
0.000981	0.945996	1.73283
0.000982	0.963675	1.72518
0.000983	0.995893	1.70766
0.000984	1.03074	1.6892
0.000985	1.05715	1.67641
0.000986	1.06519	1.67479
0.000987	1.05365	1.68496
0.000988	1.0247	1.70456
0.000989	0.987967	1.72844
0.00099	0.957502	1.74663
0.000991	0.946243	1.74997
0.000992	0.958277	1.73682
0.000993	0.987831	1.71121
0.000994	1.02192	1.6823
0.000995	1.04811	1.65992
0.000996	1.05679	1.65048
0.000997	1.04497	1.65651
0.000998	1.01655	1.67575
0.000999	0.981014	1.70107
0.001	0.951919	1.72258
0.001001	0.943703	1.72939
0.001002	0.961503	1.71724
0.001003	0.995278	1.69509
0.001004	1.03038	1.67419
0.001005	1.05488	1.66256
0.001006	1.06271	1.66468
0.001007	1.05239	1.68066
0.001008	1.02675	1.70872
0.001009	0.99335	1.74234
0.00101	0.963931	1.77342
0.001011	0.949801	1.79326
0.001012	0.957492	1.79685
0.001013	0.982017	1.78813
0.001014	1.013	1.77413
0.001015	1.03864	1.76166
0.001016	1.04996	1.75716
0.001017	1.04339	1.76251
0.001018	1.01917	1.77846
0.001019	0.985594	1.80009
0.00102	0.954952	1.81865
0.001021	0.94182	1.82349
0.001022	0.952938	1.81033
0.001023	0.981737	1.78504
0.001024	1.01495	1.75737
0.001025	1.04192	1.73376
0.001026	1.05255	1.72191
0.001027	1.04503	1.72365
0.001028	1.02291	1.73631
0.001029	0.993339	1.75429
0.00103	0.965697	1.7716
0.001031	0.951576	1.77948
0.001032	0.958592	1.77265
0.001033	0.982945	1.7535
0.001034	1.01424	1.72964
0.001035	1.04149	1.70899
0.001036	1.05462	1.69789
0.001037	1.04924	1.69853
0.001038	1.02611	1.71112
0.001039	0.993088	1.72997
0.00104	0.962446	1.74717
0.001041	0.944806	1.75433
0.001042	0.95002	1.74437
0.001043	0.974652	1.71957
0.001044	1.00805	1.68846
0.001045	1.03842	1.66051
0.001046	1.05624	1.64224
0.001047	1.057	1.63785
0.001048	1.04006	1.64766
0.001049	1.00983	1.66943
0.00105	0.97565	1.69779
0.001051	0.950536	1.72186
0.001052	0.946956	1.73144
0.001053	0.967284	1.72433
0.001054	1.00013	1.70954
0.001055	1.03309	1.69594
0.001056	1.05398	1.69333
0.001057	1.05687	1.70532
0.001058	1.03965	1.73188
0.001059	1.0084	1.76878
0.00106	0.973136	1.80791
0.001061	0.944841	1.84202
0.001062	0.938993	1.85809
0.001063	0.958827	1.85296
0.001064	0.993855	1.83683
0.001065	1.0281	1.82086
0.001066	1.0495	1.81238
0.001067	1.05145	1.8158
0.001068	1.03318	1.83235
0.001069	1.0003	1.85854
0.00107	0.966345	1.88625
0.001071	0.945415	1.906
0.001072	0.946573	1.91074
0.001073	0.970456	1.90007
0.001074	1.00301	1.88354
0.001075	1.03035	1.87205
0.001076	1.04227	1.87254
0.001077	1.03384	1.88726
0.001078	1.00721	1.91453
0.001079	0.972364	1.94692
0.00108	0.943558	1.97372
0.001081	0.937236	1.98367
0.001082	0.957131	1.97402
0.001083	0.989506	1.95325
0.001084	1.01875	1.93129
0.001085	1.03353	1.91548
0.001086	1.02884	1.90835
0.001087	1.00789	1.90836
0.001088	0.979416	1.91066
0.001089	0.955685	1.90779
0.00109	0.949942	1.89107
0.001091	0.968073	1.85753
0.001092	1.00049	1.81463
0.001093	1.03481	1.77146
0.001094	1.05661	1.73884
0.001095	1.05959	1.72194
0.001096	1.04245	1.72227
0.001097	1.00997	1.73591
0.001098	0.973999	1.75426
0.001099	0.947016	1.76775
0.0011	0.942884	1.76604
0.001101	0.965043	1.74583
0.001102	0.99909	1.71653
0.001103	1.03086	1.68903
0.001104	1.04889	1.67115
0.001105	1.04739	1.66716
0.001106	1.02805	1.676
0.001107	0.997062	1.69444
0.001108	0.965697	1.71314
0.001109	0.947816	1.7227
0.00111	0.954989	1.71416
0.001111	0.982091	1.69196
0.001112	1.01611	1.66575
0.001113	1.04721	1.64376
0.001114	1.06463	1.63367
0.001115	1.0635	1.63951
0.001116	1.04442	1.65886
0.001117	1.01208	1.68949
0.001118	0.977673	1.72247
0.001119	0.953759	1.74812
0.00112	0.949755	1.75861
0.001121	0.966699	1.75219
0.001122	0.997214	1.73465
0.001123	1.0287	1.71299
0.001124	1.04968	1.69499
0.001125	1.05155	1.68509
0.001126	1.03207	1.68633
0.001127	0.9986	1.69522
0.001128	0.965189	1.70378
0.001129	0.94571	1.70254
0.00113	0.95148	1.68381
0.001131	0.978134	1.65134
0.001132	1.01312	1.61534
0.001133	1.04633	1.58374
0.001134	1.0683	1.5642
0.001135	1.0741	1.5615
0.001136	1.06196	1.57624
0.001137	1.03621	1.60542
0.001138	1.00344	1.64315
0.001139	0.974197	1.68042
0.00114	0.958387	1.70917
0.001141	0.963544	1.72228
0.001142	0.985858	1.7208
0.001143	1.013	1.71203
0.001144	1.03558	1.70194
0.001145	1.04541	1.69308
0.001146	1.04022	1.6878
0.001147	1.01951	1.68777
0.001148	0.990675	1.69031
0.001149	0.964846	1.68917
0.00115	0.954443	1.67747
0.001151	0.966216	1.65157
0.001152	0.992397	1.61765
0.001153	1.02126	1.58604
0.001154	1.04417	1.56406
0.001155	1.05389	1.55723
0.001156	1.04838	1.56751
0.001157	1.03115	1.59226
0.001158	1.0072	1.6273
0.001159	0.983768	1.66559
0.00116	0.967299	1.70252
0.001161	0.966285	1.73039
0.001162	0.980448	1.74745
0.001163	1.00347	1.75824
0.001164	1.02376	1.76902
0.001165	1.03279	1.78468
0.001166	1.02572	1.80595
0.001167	1.00478	1.83105
0.001168	0.97804	1.85466
0.001169	0.955908	1.87074
0.00117	0.949146	1.87369
0.001171	0.961693	1.86204
0.001172	0.988215	1.83999
0.001173	1.01741	1.81618
0.001174	1.04029	1.7973
0.001175	1.04671	1.79134
0.001176	1.03562	1.79958
0.001177	1.00898	1.81996
0.001178	0.976593	1.84484
0.001179	0.950919	1.86526
0.00118	0.9455	1.87095
0.001181	0.962386	1.86103
0.001182	0.992226	1.8413
0.001183	1.02247	1.82054
0.001184	1.04013	1.80857
0.001185	1.03785	1.80984
0.001186	1.01572	1.82338
0.001187	0.981193	1.84438
0.001188	0.947956	1.86295
0.001189	0.933933	1.86639
0.00119	0.947886	1.84833
0.001191	0.981155	1.81508
0.001192	1.01865	1.77858
0.001193	1.0481	1.74802
0.001194	1.05939	1.73105
0.001195	1.05261	1.72775
0.001196	1.02973	1.73674
0.001197	0.998698	1.75337
0.001198	0.971174	1.76821
0.001199	0.957134	1.77366
0.0012	0.961559	1.76573
0.001201	0.981808	1.74626
0.001202	1.00981	1.72251
0.001203	1.03745	1.70011
0.001204	1.05267	1.6877
0.001205	1.05013	1.68856
0.001206	1.02978	1.70365
0.001207	0.996535	1.72989
0.001208	0.959554	1.7603
0.001209	0.935896	1.78188
0.00121	0.940088	1.78255
0.001211	0.968766	1.76502
0.001212	1.00444	1.74403
0.001213	1.03397	1.72947
0.001214	1.04679	1.72832
0.001215	1.03882	1.74306
0.001216	1.01467	1.76973
0.001217	0.984007	1.80145
0.001218	0.959492	1.82936
0.001219	0.951614	1.84558
0.00122	0.965855	1.84629
0.001221	0.995773	1.836
0.001222	1.02914	1.82371
0.001223	1.05182	1.81775
0.001224	1.0562	1.82272
0.001225	1.03864	1.84191
0.001226	1.00477	1.87122
0.001227	0.966007	1.90353
0.001228	0.939642	1.927
0.001229	0.938825	1.93176
0.00123	0.961826	1.91854
0.001231	0.995966	1.89584
0.001232	1.02656	1.87246
0.001233	1.04162	1.85521
0.001234	1.03415	1.84974
0.001235	1.00811	1.85474
0.001236	0.974874	1.8632
0.001237	0.948545	1.86662
0.001238	0.943616	1.85471
0.001239	0.962982	1.82584
0.00124	0.996477	1.78778
0.001241	1.03058	1.75086
0.001242	1.0524	1.72498
0.001243	1.05612	1.71428
0.001244	1.04095	1.72052
0.001245	1.01098	1.74047
0.001246	0.976867	1.76514
0.001247	0.949936	1.78605
0.001248	0.945315	1.79079
0.001249	0.965443	1.77667
0.00125	0.998584	1.75108
0.001251	1.03118	1.72339
0.001252	1.05155	1.69953
0.001253	1.0531	1.68426
0.001254	1.03582	1.67766
0.001255	1.00716	1.6764
0.001256	0.977601	1.67502
0.001257	0.958156	1.66685
0.001258	0.959676	1.64451
0.001259	0.984293	1.60644
0.00126	1.02062	1.56224
0.001261	1.05609	1.52268
0.001262	1.07965	1.49771
0.001263	1.08574	1.49294
0.001264	1.07275	1.50925
0.001265	1.04276	1.54485
0.001266	1.00198	1.59448
0.001267	0.963937	1.64578
0.001268	0.943431	1.68655
0.001269	0.952	1.7069
0.00127	0.98348	1.71069
0.001271	1.02096	1.70712
0.001272	1.05001	1.70318
0.001273	1.05886	1.70444
0.001274	1.04514	1.71235
0.001275	1.01489	1.72298
0.001276	0.980322	1.73179
0.001277	0.954524	1.73399
0.001278	0.950634	1.72114
0.001279	0.970867	1.69108
0.00128	1.0042	1.65286
0.001281	1.03956	1.61619
0.001282	1.06518	1.58977
0.001283	1.07279	1.58042
0.001284	1.0632	1.58727
0.001285	1.0357	1.612
0.001286	0.997781	1.64847
0.001287	0.962949	1.68531
0.001288	0.944849	1.7117
0.001289	0.954007	1.7183
0.00129	0.983916	1.70974
0.001291	1.01734	1.69733
0.001292	1.04211	1.68674
0.001293	1.04952	1.68353
0.001294	1.03776	1.68786
0.001295	1.01175	1.69747
0.001296	0.980945	1.70867
0.001297	0.957149	1.71442
0.001298	0.9524	1.70746
0.001299	0.968477	1.68652
0.0013	0.998391	1.65712
0.001301	1.032	1.62703
0.001302	1.05887	1.60459
0.001303	1.07294	1.59452
0.001304	1.07012	1.60019
0.001305	1.05146	1.62063
0.001306	1.0199	1.6535
0.001307	0.984811	1.69213
0.001308	0.956395	1.72799
0.001309	0.946119	1.75242
0.00131	0.959842	1.76077
0.001311	0.988752	1.7579
0.001312	1.01904	1.75454
0.001313	1.03925	1.75709
0.001314	1.04299	1.76937
0.001315	1.0279	1.79313
0.001316	0.998671	1.82532
0.001317	0.965042	1.85894
0.001318	0.940333	1.88501
0.001319	0.938878	1.89438
0.00132	0.961978	1.88619
0.001321	0.998299	1.86879
0.001322	1.03196	1.85387
0.001323	1.05135	1.84838
0.001324	1.05127	1.85588
0.001325	1.03108	1.87736
0.001326	0.99769	1.90946
0.001327	0.965677	1.94092
0.001328	0.949526	1.96114
0.001329	0.95613	1.96538
0.00133	0.981668	1.95603
0.001331	1.013	1.9408
0.001332	1.03614	1.92881
0.001333	1.04149	1.92606
0.001334	1.02447	1.93538
0.001335	0.991814	1.95306
0.001336	0.955339	1.97172
0.001337	0.932588	1.97948
0.001338	0.938549	1.9677
0.001339	0.968632	1.93868
0.00134	1.00494	1.90431
0.001341	1.03282	1.87439
0.001342	1.04189	1.85623
0.001343	1.0297	1.85146
0.001344	1.00261	1.85686
0.001345	0.971687	1.86528
0.001346	0.950058	1.86777
0.001347	0.949291	1.85648
0.001348	0.96883	1.83135
0.001349	0.999195	1.79934
0.00135	1.03006	1.76798
0.001351	1.04828	1.74597
0.001352	1.04833	1.73748
0.001353	1.03066	1.74273
0.001354	1.00024	1.7584
0.001355	0.969597	1.77532
0.001356	0.950216	1.78557
0.001357	0.951145	1.78245
0.001358	0.973241	1.76522
0.001359	1.00506	1.74219
0.00136	1.03437	1.72093
0.001361	1.05134	1.70728
0.001362	1.05115	1.70447
0.001363	1.0324	1.71504
0.001364	1.00179	1.73484
0.001365	0.970388	1.7558
0.001366	0.949845	1.77018
0.001367	0.952785	1.76867
0.001368	0.975269	1.75412
0.001369	1.00709	1.73473
0.00137	1.03727	1.71848
0.001371	1.05331	1.71478
0.001372	1.04988	1.72575
0.001373	1.0282	1.74975
0.001374	0.994756	1.78205
0.001375	0.96225	1.81387
0.001376	0.942888	1.8363
0.001377	0.948233	1.84102
0.001378	0.974835	1.82932
0.001379	1.01058	1.80963
0.00138	1.0413	1.79129
0.001381	1.05489	1.78067
0.001382	1.04788	1.7804
0.001383	1.02221	1.78975
0.001384	0.986339	1.8036
0.001385	0.95459	1.81247
0.001386	0.940184	1.80806
0.001387	0.951316	1.78408
0.001388	0.982885	1.74394
0.001389	1.01894	1.69925
0.00139	1.04938	1.65754
0.001391	1.06294	1.6283
0.001392	1.05785	1.6144
0.001393	1.0369	1.61445
0.001394	1.00504	1.62605
0.001395	0.97324	1.64266
0.001396	0.954034	1.65353
0.001397	0.956978	1.6507
0.001398	0.979783	1.63493
0.001399	1.01182	1.61342
0.0014	1.04214	1.59414
0.001401	1.05927	1.58344
0.001402	1.05962	1.58297
0.001403	1.04194	1.59357
0.001404	1.01245	1.61061
0.001405	0.982374	1.62747
0.001406	0.962124	1.63675
0.001407	0.960522	1.63329
0.001408	0.979303	1.61547
0.001409	1.00994	1.58949
0.00141	1.04165	1.56458
0.001411	1.06299	1.54921
0.001412	1.06894	1.54724
0.001413	1.05677	1.56113
0.001414	1.02901	1.58911
0.001415	0.994957	1.6241
0.001416	0.964578	1.65746
0.001417	0.94907	1.68053
0.001418	0.957597	1.68544
0.001419	0.984507	1.67607
0.00142	1.01719	1.66183
0.001421	1.04379	1.65146
0.001422	1.05377	1.65136
0.001423	1.04446	1.6621
0.001424	1.02009	1.68091
0.001425	0.989883	1.70193
0.001426	0.963862	1.71896
0.001427	0.95302	1.72496
0.001428	0.962625	1.71622
0.001429	0.989326	1.69531
0.00143	1.02284	1.67089
0.001431	1.05184	1.65214
0.001432	1.06726	1.64447
0.001433	1.06449	1.65032
0.001434	1.04415	1.6685
0.001435	1.01245	1.69491
0.001436	0.978474	1.72286
0.001437	0.954148	1.74317
0.001438	0.95036	1.74707
0.001439	0.968212	1.7338
0.00144	0.999614	1.70803
0.001441	1.03127	1.67839
0.001442	1.05148	1.65418
0.001443	1.05465	1.63849
0.001444	1.03934	1.63404
0.001445	1.01017	1.63949
0.001446	0.977373	1.64901
0.001447	0.952982	1.6541
0.001448	0.95027	1.64538
0.001449	0.970846	1.62082
0.00145	1.00515	1.58865
0.001451	1.04064	1.55881
0.001452	1.06661	1.54001
0.001453	1.07773	1.5357
0.001454	1.0719	1.54615
0.001455	1.0509	1.56988
0.001456	1.01863	1.60486
0.001457	0.984039	1.64353
0.001458	0.960507	1.67517
0.001459	0.956484	1.69285
0.00146	0.972564	1.69636
0.001461	0.999369	1.69182
0.001462	1.02706	1.68567
0.001463	1.04515	1.68365
0.001464	1.04777	1.6885
0.001465	1.03311	1.70318
0.001466	1.00579	1.72587
0.001467	0.976606	1.75023
0.001468	0.955659	1.76943
0.001469	0.951073	1.77838
0.00147	0.966518	1.7742
0.001471	0.993429	1.76342
0.001472	1.02105	1.75427
0.001473	1.03956	1.75372
0.001474	1.04203	1.76711
0.001475	1.02776	1.79533
0.001476	1.00118	1.83501
0.001477	0.97359	1.8769
0.001478	0.954205	1.91401
0.001479	0.951682	1.93946
0.00148	0.9677	1.9508
0.001481	0.993201	1.95349
0.001482	1.01649	1.95349
0.001483	1.02725	1.95467
0.001484	1.01965	1.96026
0.001485	0.997712	1.96911
0.001486	0.971466	1.97598
0.001487	0.951438	1.97521
0.001488	0.949759	1.95963
0.001489	0.968409	1.9296
0.00149	0.996767	1.89353
0.001491	1.0235	1.86033
0.001492	1.03822	1.83834
0.001493	1.03581	1.83239
0.001494	1.01668	1.84165
0.001495	0.987219	1.8614
0.001496	0.959786	1.88248
0.001497	0.945466	1.89518
0.001498	0.951186	1.89384
0.001499	0.975158	1.88025
0.0015	1.00467	1.86374
0.001501	1.02755	1.85316
0.001502	1.0366	1.85149
0.001503	1.02788	1.8594
0.001504	1.00355	1.87554
0.001505	0.973381	1.89257
0.001506	0.948787	1.90371
0.001507	0.942741	1.89821
0.001508	0.960182	1.87155
0.001509	0.991252	1.83241
0.00151	1.02517	1.7913
0.001511	1.05106	1.75603
0.001512	1.05948	1.73357
0.001513	1.04838	1.7265
0.001514	1.02189	1.7323
0.001515	0.989675	1.74563
0.001516	0.963726	1.75645
0.001517	0.95396	1.75721
0.001518	0.963943	1.74501
0.001519	0.987904	1.72492
0.00152	1.01547	1.70561
0.001521	1.03535	1.69364
0.001522	1.04041	1.69238
0.001523	1.02856	1.70131
0.001524	1.00435	1.71623
0.001525	0.97417	1.73288
0.001526	0.949043	1.74319
0.001527	0.944486	1.73613
0.001528	0.963611	1.70916
0.001529	0.995237	1.67079
0.00153	1.02778	1.63047
0.001531	1.05074	1.59638
0.001532	1.05962	1.57339
0.001533	1.05263	1.56325
0.001534	1.03407	1.56278
0.001535	1.01176	1.5671
0.001536	0.99312	1.57197
0.001537	0.984953	1.57162
0.001538	0.989894	1.56281
0.001539	1.00667	1.54696
0.00154	1.02945	1.52823
0.001541	1.05085	1.512
0.001542	1.06426	1.50192
0.001543	1.06521	1.49995
0.001544	1.05265	1.50697
0.001545	1.0284	1.52055
0.001546	0.998905	1.53625
0.001547	0.972356	1.54967
0.001548	0.960168	1.55193
0.001549	0.967884	1.53866
0.00155	0.99079	1.51474
0.001551	1.0186	1.48826
0.001552	1.04188	1.46707
0.001553	1.05471	1.45639
0.001554	1.05581	1.45801
0.001555	1.04556	1.47154
0.001556	1.02871	1.49327
0.001557	1.01017	1.51904
0.001558	0.995668	1.54405
0.001559	0.988548	1.56531
0.00156	0.992317	1.57919
0.001561	1.00546	1.5871
0.001562	1.02257	1.59213
0.001563	1.0382	1.59768
0.001564	1.04503	1.60924
0.001565	1.03985	1.62817
0.001566	1.02429	1.65319
0.001567	1.00236	1.68201
0.001568	0.980237	1.71164
0.001569	0.965748	1.73542
0.00157	0.964264	1.7493
0.001571	0.97715	1.75175
0.001572	0.997385	1.74807
0.001573	1.01644	1.74545
0.001574	1.02707	1.74864
0.001575	1.02578	1.76069
0.001576	1.01364	1.78109
0.001577	0.994346	1.80783
0.001578	0.974987	1.83493
0.001579	0.962663	1.85741
0.00158	0.963896	1.87006
0.001581	0.978059	1.87231
0.001582	0.999949	1.86811
0.001583	1.0204	1.86349
0.001584	1.03187	1.86405
0.001585	1.03066	1.87287
0.001586	1.01479	1.89111
0.001587	0.991113	1.91389
0.001588	0.969325	1.93422
0.001589	0.959138	1.94681
0.00159	0.964369	1.94844
0.001591	0.982409	1.93961
0.001592	1.00218	1.92876
0.001593	1.01623	1.92024
0.001594	1.01977	1.91647
0.001595	1.00966	1.91954
0.001596	0.990859	1.92602
0.001597	0.971255	1.93045
0.001598	0.958153	1.9279
0.001599	0.960512	1.91291
0.0016	0.976463	1.88714
0.001601	1.00019	1.85432
0.001602	1.0239	1.82101
0.001603	1.03778	1.79487
0.001604	1.03676	1.78105
0.001605	1.02228	1.77882
0.001606	1.00074	1.78437
0.001607	0.980246	1.79229
0.001608	0.96702	1.79781
0.001609	0.967023	1.79667
0.00161	0.981304	1.78742
0.001611	1.00412	1.77343
0.001612	1.02623	1.76141
0.001613	1.03845	1.75558
0.001614	1.03607	1.75798
0.001615	1.02022	1.76671
0.001616	0.995732	1.77912
0.001617	0.96961	1.79104
0.001618	0.951394	1.79556
0.001619	0.949661	1.78672
0.00162	0.96548	1.76431
0.001621	0.99174	1.73356
0.001622	1.0193	1.70139
0.001623	1.04074	1.67395
0.001624	1.0467	1.65818
0.001625	1.03607	1.65599
0.001626	1.01232	1.66615
0.001627	0.982876	1.68401
0.001628	0.960173	1.69979
0.001629	0.954133	1.70541
0.00163	0.967746	1.69925
0.001631	0.994374	1.68622
0.001632	1.0224	1.67534
0.001633	1.04202	1.672
0.001634	1.0475	1.67823
0.001635	1.03726	1.69428
0.001636	1.01318	1.7181
0.001637	0.98513	1.74199
0.001638	0.96376	1.75769
0.001639	0.956806	1.75938
0.00164	0.967818	1.74471
0.001641	0.991361	1.71868
0.001642	1.01895	1.68838
0.001643	1.03978	1.6618
0.001644	1.04703	1.64425
0.001645	1.03841	1.6389
0.001646	1.01855	1.64411
0.001647	0.99514	1.65496
0.001648	0.97335	1.66738
0.001649	0.962559	1.67463
0.00165	0.968377	1.67232
0.001651	0.987087	1.66327
0.001652	1.01206	1.65245
0.001653	1.03303	1.64749
0.001654	1.04335	1.65278
0.001655	1.03838	1.66977
0.001656	1.01994	1.69611
0.001657	0.994911	1.725
0.001658	0.970759	1.75006
0.001659	0.956167	1.76461
0.00166	0.957926	1.76288
0.001661	0.97594	1.74525
0.001662	1.00096	1.71901
0.001663	1.02402	1.69009
0.001664	1.03962	1.66395
0.001665	1.045	1.64419
0.001666	1.03718	1.63445
0.001667	1.01881	1.63439
0.001668	0.997879	1.63904
0.001669	0.981335	1.64348
0.00167	0.976537	1.64187
0.001671	0.982979	1.63421
0.001672	0.998674	1.62192
0.001673	1.0176	1.60966
0.001674	1.03397	1.60255
0.001675	1.04449	1.60264
0.001676	1.04331	1.61405
0.001677	1.03026	1.63575
0.001678	1.00835	1.66398
0.001679	0.985291	1.69271
0.00168	0.967802	1.71647
0.001681	0.961997	1.72969
0.001682	0.970644	1.73051
0.001683	0.989637	1.72206
0.001684	1.01016	1.70904
0.001685	1.02478	1.69711
0.001686	1.02802	1.69031
0.001687	1.01921	1.69061
0.001688	1.00219	1.6966
0.001689	0.98209	1.70557
0.00169	0.968029	1.71092
0.001691	0.967878	1.70684
0.001692	0.982437	1.69342
0.001693	1.0068	1.67404
0.001694	1.03218	1.6551
0.001695	1.04855	1.64432
0.001696	1.05207	1.64318
0.001697	1.04123	1.65295
0.001698	1.01864	1.67022
0.001699	0.990321	1.69034
0.0017	0.966858	1.70631
0.001701	0.958346	1.70916
0.001702	0.967824	1.69729
0.001703	0.989784	1.67485
0.001704	1.0152	1.64995
0.001705	1.03579	1.62916
0.001706	1.04366	1.61727
0.001707	1.03637	1.61581
0.001708	1.01683	1.62436
0.001709	0.993802	1.63708
0.00171	0.97458	1.64932
0.001711	0.964492	1.65704
0.001712	0.969296	1.65491
0.001713	0.989617	1.64229
0.001714	1.01656	1.62663
0.001715	1.04259	1.61358
0.001716	1.05899	1.6079
0.001717	1.06057	1.61224
0.001718	1.04689	1.62679
0.001719	1.02228	1.64884
0.00172	0.993821	1.67389
0.001721	0.971191	1.69456
0.001722	0.961326	1.7061
0.001723	0.967209	1.70633
0.001724	0.985352	1.69881
0.001725	1.00816	1.68981
0.001726	1.02577	1.68674
0.001727	1.03239	1.69465
0.001728	1.02542	1.71408
0.001729	1.00608	1.74317
0.00173	0.979974	1.77691
0.001731	0.957333	1.8082
0.001732	0.950198	1.82786
0.001733	0.961414	1.83249
0.001734	0.984204	1.8279
0.001735	1.01034	1.82005
0.001736	1.03237	1.81518
0.001737	1.04187	1.81879
0.001738	1.03443	1.83341
0.001739	1.01499	1.85532
0.00174	0.990955	1.88051
0.001741	0.97292	1.90231
0.001742	0.967988	1.91614
0.001743	0.978112	1.921
0.001744	0.997447	1.92043
0.001745	1.01543	1.92194
0.001746	1.02411	1.92962
0.001747	1.01907	1.94615
0.001748	1.00172	1.97007
0.001749	0.97872	1.9967
0.00175	0.959199	2.01958
0.001751	0.951415	2.03309
0.001752	0.9594	2.03393
0.001753	0.978782	2.0249
0.001754	0.999869	2.01233
0.001755	1.01497	1.99997
0.001756	1.01766	1.99099
0.001757	1.00771	1.98616
0.001758	0.989062	1.98454
0.001759	0.970934	1.98145
0.00176	0.963348	1.97027
0.001761	0.970231	1.9487
0.001762	0.988318	1.91912
0.001763	1.00996	1.8877
0.001764	1.02749	1.86025
0.001765	1.03328	1.84307
0.001766	1.02447	1.8382
0.001767	1.00509	1.8432
0.001768	0.982271	1.85308
0.001769	0.964646	1.8615
0.00177	0.959368	1.86248
0.001771	0.969144	1.85278
0.001772	0.989749	1.83621
0.001773	1.01313	1.81543
0.001774	1.03085	1.7956
0.001775	1.03746	1.77949
0.001776	1.03002	1.7705
0.001777	1.01106	1.76681
0.001778	0.988224	1.76503
0.001779	0.970671	1.75936
0.00178	0.965834	1.7458
0.001781	0.975437	1.72324
0.001782	0.993374	1.69661
0.001783	1.01328	1.67146
0.001784	1.0279	1.6533
0.001785	1.03117	1.64672
0.001786	1.02342	1.65128
0.001787	1.00916	1.66353
0.001788	0.993053	1.67953
0.001789	0.981849	1.69412
0.00179	0.979951	1.70307
0.001791	0.989013	1.70307
0.001792	1.00429	1.69673
0.001793	1.01955	1.68653
0.001794	1.03148	1.6742
0.001795	1.03534	1.66193
0.001796	1.03013	1.65003
0.001797	1.02043	1.63688
0.001798	1.01109	1.62109
0.001799	1.00319	1.60394
0.0018	0.998795	1.58504
0.001801	0.99938	1.56482
0.001802	1.00493	1.54383
0.001803	1.01259	1.52501
0.001804	1.01893	1.5108
0.001805	1.02023	1.50492
0.001806	1.01833	1.5057
0.001807	1.0146	1.5119
0.001808	1.01033	1.52244
0.001809	1.00701	1.53622
0.00181	1.00377	1.55251
0.001811	1.00156	1.56969
0.001812	1.00312	1.58301
0.001813	1.00713	1.59291
0.001814	1.01189	1.59884
0.001815	1.01588	1.60268
0.001816	1.0174	1.60586
0.001817	1.0156	1.60983
0.001818	1.01224	1.61434
0.001819	1.00915	1.61832
0.00182	1.00618	1.62336
0.001821	1.00164	1.63119
0.001822	0.996813	1.64265
0.001823	0.993566	1.65648
0.001824	0.992067	1.67288
0.001825	0.992778	1.69098
0.001826	0.994551	1.71174
0.001827	0.996404	1.73461
0.001828	0.997805	1.75942
0.001829	0.997339	1.78434
0.00183	0.995088	1.80828
0.001831	0.991227	1.8305
0.001832	0.985743	1.8498
0.001833	0.980643	1.86348
0.001834	0.980043	1.86911
0.001835	0.982885	1.86713
0.001836	0.988694	1.85952
0.001837	0.997253	1.84826
0.001838	1.00442	1.83647
0.001839	1.00897	1.82654
0.00184	1.00862	1.82154
0.001841	1.00359	1.8222
0.001842	0.997303	1.82671
0.001843	0.990489	1.83473
0.001844	0.98634	1.84345
0.001845	0.987143	1.85123
0.001846	0.992134	1.8588
0.001847	1.00061	1.86578
0.001848	1.00877	1.87362
0.001849	1.01352	1.88215
0.00185	1.01192	1.8919
0.001851	1.00461	1.89929
0.001852	0.993599	1.90356
0.001853	0.982713	1.90234
0.001854	0.977986	1.8917
0.001855	0.977827	1.87381
0.001856	0.983007	1.84904
0.001857	0.99152	1.82137
0.001858	1.00018	1.79371
0.001859	1.00705	1.76847
0.00186	1.00903	1.74924
0.001861	1.00562	1.73641
0.001862	0.998026	1.73019
0.001863	0.990259	1.72674
0.001864	0.986089	1.72343
0.001865	0.987821	1.71888
0.001866	0.99486	1.71429
0.001867	1.00472	1.71104
0.001868	1.01562	1.70974
0.001869	1.02282	1.712
0.00187	1.02284	1.71894
0.001871	1.01631	1.72838
0.001872	1.00598	1.73785
0.001873	0.994119	1.74505
0.001874	0.983372	1.74903
0.001875	0.978191	1.74755
0.001876	0.981924	1.7384
0.001877	0.992602	1.72293
0.001878	1.00546	1.70606
0.001879	1.0152	1.69281
0.00188	1.01819	1.68595
0.001881	1.01361	1.68547
0.001882	1.00226	1.69092
0.001883	0.987386	1.701
0.001884	0.976507	1.71098
0.001885	0.975452	1.71664
0.001886	0.984566	1.71684
0.001887	1.00036	1.71412
0.001888	1.01665	1.71275
0.001889	1.02717	1.71679
0.00189	1.02876	1.72669
0.001891	1.02019	1.74331
0.001892	1.00512	1.76378
0.001893	0.988433	1.78541
0.001894	0.976391	1.80275
0.001895	0.971998	1.81493
0.001896	0.97643	1.82138
0.001897	0.986384	1.82362
0.001898	0.99971	1.82403
0.001899	1.01005	1.82524
0.0019	1.01286	1.83037
0.001901	1.00762	1.83932
0.001902	0.996008	1.85176
0.001903	0.982882	1.86455
0.001904	0.973952	1.87222
0.001905	0.972596	1.87213
0.001906	0.97892	1.86495
0.001907	0.991376	1.85198
0.001908	1.00595	1.83737
0.001909	1.01628	1.82477
0.00191	1.01871	1.81795
0.001911	1.01198	1.81939
0.001912	0.998411	1.82742
0.001913	0.982148	1.83915
0.001914	0.969951	1.85018
0.001915	0.968272	1.85539
0.001916	0.977344	1.85465
0.001917	0.993881	1.85023
0.001918	1.01076	1.84806
0.001919	1.02069	1.85295
0.00192	1.01895	1.86768
0.001921	1.00626	1.89045
0.001922	0.988324	1.91703
0.001923	0.971575	1.94041
0.001924	0.962383	1.955
0.001925	0.967246	1.95644
0.001926	0.982752	1.94561
0.001927	1.00146	1.92594
0.001928	1.01649	1.90139
0.001929	1.02211	1.87751
0.00193	1.01751	1.85593
0.001931	1.00409	1.83806
0.001932	0.989027	1.82147
0.001933	0.977255	1.80348
0.001934	0.972813	1.78227
0.001935	0.976958	1.75889
0.001936	0.989568	1.73272
0.001937	1.0045	1.70892
0.001938	1.01485	1.69282
0.001939	1.01737	1.68716
0.00194	1.01075	1.69134
0.001941	0.999034	1.7017
0.001942	0.987186	1.71325
0.001943	0.978887	1.72274
0.001944	0.976053	1.7263
0.001945	0.980383	1.721
0.001946	0.99049	1.70833
0.001947	1.00326	1.69063
0.001948	1.01408	1.67082
0.001949	1.01777	1.65086
0.00195	1.01592	1.62883
0.001951	1.01167	1.60383
0.001952	1.00672	1.57683
0.001953	1.00317	1.54794
0.001954	1.00241	1.51871
0.001955	1.00502	1.49047
0.001956	1.01125	1.46446
0.001957	1.02093	1.44116
0.001958	1.03034	1.42411
0.001959	1.03702	1.41523
0.00196	1.03802	1.41783
0.001961	1.03202	1.43172
0.001962	1.02049	1.4547
0.001963	1.00579	1.48391
0.001964	0.99291	1.5149
0.001965	0.984337	1.5441
0.001966	0.984316	1.56672
0.001967	0.991873	1.58193
0.001968	1.00358	1.59058
0.001969	1.01796	1.59364
0.00197	1.02989	1.59503
0.001971	1.03517	1.59881
0.001972	1.03297	1.60667
0.001973	1.02354	1.61894
0.001974	1.01075	1.63472
0.001975	0.998925	1.65237
0.001976	0.991278	1.67055
0.001977	0.990268	1.6867
0.001978	0.99615	1.70074
0.001979	1.0051	1.71571
0.00198	1.01347	1.73416
0.001981	1.01696	1.75848
0.001982	1.01439	1.78822
0.001983	1.00359	1.82337
0.001984	0.988731	1.86044
0.001985	0.974368	1.89566
0.001986	0.9655	1.92462
0.001987	0.965231	1.94449
0.001988	0.97299	1.95499
0.001989	0.985287	1.95809
0.00199	0.997504	1.95816
0.001991	1.00408	1.95934
0.001992	1.00338	1.96458
0.001993	0.997104	1.97267
0.001994	0.98745	1.9828
0.001995	0.978577	1.99234
0.001996	0.974164	1.99901
0.001997	0.977111	2.00266
0.001998	0.985858	2.00441
[truncated: 498,002+ more rows]

## Sheet: b
MD time ns	O_1-H, Å	O_2-H, Å
0	0.98719	1.70725
1e-06	0.991566	1.70334
2e-06	1.00274	1.69263
3e-06	1.01847	1.67641
4e-06	1.03512	1.65746
5e-06	1.04777	1.63991
6e-06	1.053	1.62687
7e-06	1.05146	1.61852
8e-06	1.04476	1.61437
9e-06	1.03655	1.61247
1e-05	1.03034	1.61076
1.1e-05	1.02938	1.60656
1.2e-05	1.03493	1.59839
1.3e-05	1.04444	1.58854
1.4e-05	1.05563	1.57779
1.5e-05	1.06668	1.56752
1.6e-05	1.07162	1.56226
1.7e-05	1.06772	1.56392
1.8e-05	1.05741	1.56985
1.9e-05	1.04442	1.5766
2e-05	1.03283	1.58156
2.1e-05	1.02635	1.58174
2.2e-05	1.02509	1.57671
2.3e-05	1.02967	1.56595
2.4e-05	1.03754	1.55247
2.5e-05	1.04777	1.53702
2.6e-05	1.05459	1.52432
2.7e-05	1.05566	1.51641
2.8e-05	1.05065	1.51414
2.9e-05	1.04313	1.51498
3e-05	1.03701	1.51559
3.1e-05	1.03352	1.51595
3.2e-05	1.03363	1.51537
3.3e-05	1.03906	1.51186
3.4e-05	1.04876	1.50438
3.5e-05	1.05725	1.49786
3.6e-05	1.06322	1.49354
3.7e-05	1.06523	1.49152
3.8e-05	1.06272	1.493
3.9e-05	1.05757	1.49546
4e-05	1.05015	1.4986
4.1e-05	1.04362	1.50054
4.2e-05	1.03803	1.50206
4.3e-05	1.03587	1.50201
4.4e-05	1.03785	1.5001
4.5e-05	1.04285	1.49675
4.6e-05	1.04817	1.49462
4.7e-05	1.05172	1.49566
4.8e-05	1.05111	1.5017
4.9e-05	1.04537	1.51268
5e-05	1.03622	1.52659
5.1e-05	1.02608	1.5418
5.2e-05	1.01973	1.55354
5.3e-05	1.01787	1.56059
5.4e-05	1.02087	1.56146
5.5e-05	1.02827	1.55623
5.6e-05	1.03965	1.54539
5.7e-05	1.05042	1.53371
5.8e-05	1.05795	1.52409
5.9e-05	1.06043	1.51908
6e-05	1.05781	1.51936
6.1e-05	1.05088	1.52499
6.2e-05	1.04132	1.53578
6.3e-05	1.03175	1.54907
6.4e-05	1.0246	1.56317
6.5e-05	1.02396	1.5746
6.6e-05	1.02957	1.58308
6.7e-05	1.03888	1.58965
6.8e-05	1.05055	1.59479
6.9e-05	1.05795	1.60173
7e-05	1.05689	1.61409
7.1e-05	1.04889	1.62852
7.2e-05	1.03311	1.64526
7.3e-05	1.01525	1.66137
7.4e-05	1.00173	1.6715
7.5e-05	0.995918	1.67369
7.6e-05	0.999689	1.6677
7.7e-05	1.01309	1.65303
7.8e-05	1.03158	1.63431
7.9e-05	1.04733	1.61743
8e-05	1.05557	1.60677
8.1e-05	1.05465	1.60453
8.2e-05	1.04682	1.60842
8.3e-05	1.03689	1.6146
8.4e-05	1.02763	1.62119
8.5e-05	1.02233	1.62533
8.6e-05	1.02389	1.62402
8.7e-05	1.03325	1.61697
8.8e-05	1.04695	1.60507
8.9e-05	1.06027	1.59214
9e-05	1.06889	1.58104
9.1e-05	1.06946	1.57471
9.2e-05	1.0623	1.57371
9.3e-05	1.04949	1.57591
9.4e-05	1.03376	1.5801
9.5e-05	1.02167	1.58154
9.6e-05	1.01701	1.577
9.7e-05	1.02119	1.56579
9.8e-05	1.03352	1.54857
9.9e-05	1.04969	1.52859
0.0001	1.06306	1.51107
0.000101	1.07017	1.49824
0.000102	1.0701	1.49117
0.000103	1.06353	1.489
0.000104	1.05213	1.49044
0.000105	1.04029	1.49128
0.000106	1.03342	1.4882
0.000107	1.03356	1.48006
0.000108	1.04075	1.46713
0.000109	1.05283	1.45161
0.00011	1.06537	1.4375
0.000111	1.07501	1.42839
0.000112	1.07947	1.42655
0.000113	1.07713	1.4333
0.000114	1.06891	1.44805
0.000115	1.05616	1.4679
0.000116	1.04188	1.49008
0.000117	1.02869	1.51196
0.000118	1.01992	1.52975
0.000119	1.0178	1.54186
0.00012	1.02269	1.54756
0.000121	1.03314	1.54703
0.000122	1.04546	1.54307
0.000123	1.05546	1.54007
0.000124	1.05946	1.5409
0.000125	1.05666	1.54617
0.000126	1.04881	1.55535
0.000127	1.03853	1.56751
0.000128	1.02849	1.58143
0.000129	1.02137	1.59496
0.00013	1.02048	1.60489
0.000131	1.02571	1.6113
0.000132	1.03303	1.61708
0.000133	1.03991	1.6234
0.000134	1.04385	1.63151
0.000135	1.04364	1.64114
0.000136	1.0379	1.6526
0.000137	1.02869	1.66442
0.000138	1.019	1.67449
0.000139	1.01091	1.68151
0.00014	1.00787	1.68215
0.000141	1.01074	1.67616
0.000142	1.01831	1.66456
0.000143	1.02965	1.64876
0.000144	1.03983	1.63413
0.000145	1.04624	1.62289
0.000146	1.04554	1.61782
0.000147	1.03928	1.6171
0.000148	1.02946	1.61969
0.000149	1.02138	1.62149
0.00015	1.01874	1.61866
0.000151	1.02131	1.61264
0.000152	1.02903	1.60262
0.000153	1.03918	1.59094
0.000154	1.04872	1.57934
0.000155	1.05611	1.56956
0.000156	1.0613	1.56156
0.000157	1.06038	1.55897
0.000158	1.05524	1.55981
0.000159	1.04708	1.56328
0.00016	1.03799	1.56798
0.000161	1.03017	1.57287
0.000162	1.02569	1.57605
0.000163	1.02628	1.57556
0.000164	1.03158	1.57199
0.000165	1.0383	1.5677
0.000166	1.04438	1.56411
0.000167	1.04521	1.56448
0.000168	1.04048	1.56886
0.000169	1.03034	1.57787
0.00017	1.01832	1.58703
0.000171	1.00995	1.59254
0.000172	1.00735	1.59143
0.000173	1.01177	1.58278
0.000174	1.02081	1.56841
0.000175	1.03161	1.55087
0.000176	1.04306	1.53134
0.000177	1.05244	1.51259
0.000178	1.05882	1.49592
0.000179	1.06187	1.4829
0.00018	1.05978	1.47547
0.000181	1.05466	1.47263
0.000182	1.04677	1.4748
0.000183	1.03954	1.47898
0.000184	1.03669	1.48226
0.000185	1.03837	1.48417
0.000186	1.04334	1.48541
0.000187	1.05101	1.48576
0.000188	1.05952	1.48655
0.000189	1.06588	1.48929
0.00019	1.06627	1.4944
0.000191	1.06109	1.50016
0.000192	1.05018	1.50626
0.000193	1.03657	1.51271
0.000194	1.02518	1.51627
0.000195	1.01858	1.51397
0.000196	1.01848	1.50615
0.000197	1.0259	1.49327
0.000198	1.03816	1.47811
0.000199	1.05178	1.46315
0.0002	1.06365	1.45106
0.000201	1.07197	1.44404
0.000202	1.07273	1.44566
0.000203	1.06614	1.45631
0.000204	1.05664	1.47194
0.000205	1.04738	1.48973
0.000206	1.04085	1.50689
0.000207	1.039	1.52138
0.000208	1.04132	1.53381
0.000209	1.04619	1.54366
0.00021	1.05193	1.55167
0.000211	1.05573	1.56069
0.000212	1.05586	1.57178
0.000213	1.05054	1.58545
0.000214	1.04049	1.60177
0.000215	1.02924	1.61828
0.000216	1.02051	1.63245
0.000217	1.01661	1.6434
0.000218	1.0167	1.65305
0.000219	1.02209	1.65977
0.00022	1.0308	1.66458
0.000221	1.03946	1.66927
0.000222	1.04414	1.67605
0.000223	1.0447	1.68393
0.000224	1.03903	1.69494
0.000225	1.02775	1.70889
0.000226	1.01395	1.7242
0.000227	1.00301	1.73722
0.000228	0.998375	1.74596
0.000229	1.00135	1.75029
0.00023	1.01064	1.75114
0.000231	1.02079	1.75121
0.000232	1.02801	1.75243
0.000233	1.02842	1.75766
0.000234	1.02192	1.76665
0.000235	1.00985	1.77831
0.000236	0.995641	1.79005
0.000237	0.982399	1.7993
0.000238	0.974186	1.80373
0.000239	0.975083	1.80003
0.00024	0.983955	1.78956
0.000241	0.998758	1.7736
0.000242	1.01284	1.75677
0.000243	1.02141	1.74266
0.000244	1.02351	1.73192
0.000245	1.02047	1.72365
0.000246	1.01541	1.71609
0.000247	1.01244	1.70717
0.000248	1.01223	1.6966
0.000249	1.01586	1.68329
0.00025	1.02197	1.66779
0.000251	1.02884	1.65173
0.000252	1.03764	1.63464
0.000253	1.04603	1.61788
0.000254	1.05241	1.60272
0.000255	1.05688	1.58967
0.000256	1.05702	1.58028
0.000257	1.05246	1.57485
0.000258	1.04481	1.57209
0.000259	1.03658	1.57063
0.00026	1.02946	1.56863
0.000261	1.02803	1.56146
0.000262	1.0323	1.54978
0.000263	1.03971	1.53493
0.000264	1.04756	1.51993
0.000265	1.0538	1.50596
0.000266	1.05614	1.49508
0.000267	1.05462	1.48746
0.000268	1.05037	1.48203
0.000269	1.04573	1.47719
0.00027	1.04183	1.47235
0.000271	1.03936	1.46712
0.000272	1.04023	1.46007
0.000273	1.04395	1.45102
0.000274	1.05007	1.44099
0.000275	1.05726	1.43155
0.000276	1.06189	1.42531
0.000277	1.06174	1.42469
0.000278	1.05827	1.42845
0.000279	1.05267	1.43641
0.00028	1.04577	1.44706
0.000281	1.04072	1.45699
0.000282	1.04024	1.46416
0.000283	1.0424	1.46975
0.000284	1.04606	1.47319
0.000285	1.05116	1.47473
0.000286	1.05476	1.47577
0.000287	1.05606	1.47671
0.000288	1.05447	1.47746
0.000289	1.05182	1.47717
0.00029	1.04979	1.4745
0.000291	1.04953	1.46973
0.000292	1.05039	1.46377
0.000293	1.05341	1.45637
0.000294	1.05598	1.45076
0.000295	1.05604	1.44979
0.000296	1.05402	1.45303
0.000297	1.04964	1.46068
0.000298	1.0446	1.47122
0.000299	1.03936	1.48462
0.0003	1.0342	1.50093
0.000301	1.0303	1.51865
0.000302	1.02712	1.53658
0.000303	1.0246	1.55388
0.000304	1.02268	1.57037
0.000305	1.02185	1.584
0.000306	1.02013	1.59576
0.000307	1.0186	1.60409
0.000308	1.01795	1.60819
0.000309	1.01946	1.60777
0.00031	1.02195	1.60434
0.000311	1.02513	1.59837
0.000312	1.02941	1.59094
0.000313	1.03278	1.58411
0.000314	1.03635	1.57782
0.000315	1.04086	1.57157
0.000316	1.04581	1.56652
0.000317	1.04937	1.56424
0.000318	1.04993	1.5663
0.000319	1.04736	1.57341
0.00032	1.04346	1.58407
0.000321	1.03895	1.59624
0.000322	1.03481	1.6086
0.000323	1.03037	1.6212
0.000324	1.02613	1.63304
0.000325	1.02253	1.64285
0.000326	1.02004	1.6493
0.000327	1.01775	1.65309
0.000328	1.01726	1.65314
0.000329	1.01784	1.64996
0.00033	1.0203	1.64306
0.000331	1.02314	1.6357
0.000332	1.02634	1.62872
0.000333	1.03025	1.62184
0.000334	1.03511	1.6152
0.000335	1.03997	1.60939
0.000336	1.04369	1.60501
0.000337	1.04527	1.60282
0.000338	1.0467	1.60079
0.000339	1.04823	1.59878
0.00034	1.04961	1.5971
0.000341	1.05059	1.59502
0.000342	1.05176	1.59161
0.000343	1.05428	1.58526
0.000344	1.05657	1.5768
0.000345	1.0576	1.56641
0.000346	1.05663	1.55602
0.000347	1.05374	1.54631
0.000348	1.05094	1.53732
0.000349	1.04918	1.52779
0.00035	1.04761	1.51908
0.000351	1.04679	1.51209
0.000352	1.04801	1.50593
0.000353	1.0493	1.50172
0.000354	1.05127	1.49871
0.000355	1.05269	1.49751
0.000356	1.05254	1.49838
0.000357	1.05067	1.50118
0.000358	1.04817	1.50559
0.000359	1.04584	1.5107
0.00036	1.04483	1.51506
0.000361	1.04408	1.51881
0.000362	1.04502	1.52133
0.000363	1.04816	1.52196
0.000364	1.05294	1.52136
0.000365	1.05693	1.52225
0.000366	1.05762	1.52623
0.000367	1.0551	1.53334
0.000368	1.05037	1.54388
0.000369	1.04459	1.55671
0.00037	1.03834	1.57171
0.000371	1.03336	1.58747
0.000372	1.03007	1.60203
0.000373	1.02783	1.61538
0.000374	1.02599	1.62764
0.000375	1.02468	1.63722
0.000376	1.02327	1.64382
0.000377	1.02261	1.64635
0.000378	1.02184	1.6465
0.000379	1.02025	1.64574
0.00038	1.01853	1.64303
0.000381	1.01735	1.63883
0.000382	1.01773	1.63288
0.000383	1.02044	1.62508
0.000384	1.0238	1.61771
0.000385	1.02792	1.61121
0.000386	1.03272	1.60537
0.000387	1.0374	1.60065
0.000388	1.04326	1.59655
0.000389	1.04931	1.59204
0.00039	1.05451	1.58863
0.000391	1.05659	1.58716
0.000392	1.05509	1.58725
0.000393	1.04937	1.58892
0.000394	1.04103	1.59031
0.000395	1.03154	1.59083
0.000396	1.02351	1.58844
0.000397	1.01885	1.58196
0.000398	1.01841	1.57148
0.000399	1.02145	1.55811
0.0004	1.02663	1.54275
0.000401	1.03091	1.5283
0.000402	1.03292	1.51695
0.000403	1.0311	1.5104
0.000404	1.02611	1.50813
0.000405	1.02069	1.50768
0.000406	1.01677	1.50841
0.000407	1.01788	1.50656
0.000408	1.02425	1.50201
0.000409	1.03305	1.49684
0.00041	1.04278	1.49169
0.000411	1.05195	1.48747
0.000412	1.05912	1.48453
0.000413	1.06303	1.48355
0.000414	1.06341	1.4847
0.000415	1.05845	1.49006
0.000416	1.04985	1.4982
0.000417	1.04066	1.50715
0.000418	1.03405	1.5144
0.000419	1.03167	1.51876
0.00042	1.03187	1.52204
0.000421	1.03709	1.52222
0.000422	1.04404	1.52169
0.000423	1.05006	1.52198
0.000424	1.05236	1.52538
0.000425	1.04985	1.53143
0.000426	1.04284	1.53853
0.000427	1.03369	1.54512
0.000428	1.0247	1.54994
0.000429	1.01906	1.5502
0.00043	1.01936	1.54525
0.000431	1.02514	1.53655
0.000432	1.03567	1.52393
0.000433	1.04797	1.51023
0.000434	1.05909	1.49884
0.000435	1.06661	1.49197
0.000436	1.06849	1.49093
0.000437	1.06348	1.49748
0.000438	1.0533	1.51131
0.000439	1.04275	1.52852
0.00044	1.03488	1.54651
0.000441	1.03105	1.56368
0.000442	1.03253	1.57799
0.000443	1.03821	1.58905
0.000444	1.04621	1.59707
0.000445	1.0521	1.60349
0.000446	1.05244	1.6103
0.000447	1.04784	1.61703
0.000448	1.0393	1.62318
0.000449	1.02986	1.62814
0.00045	1.02288	1.63004
0.000451	1.02015	1.62989
0.000452	1.02404	1.6264
0.000453	1.03284	1.62144
0.000454	1.04431	1.61743
0.000455	1.05597	1.61595
0.000456	1.06341	1.62079
0.000457	1.06232	1.63544
0.000458	1.05328	1.65845
0.000459	1.0391	1.68709
0.00046	1.02255	1.7185
0.000461	1.00539	1.75218
0.000462	0.991286	1.78505
0.000463	0.984458	1.81284
0.000464	0.98506	1.83329
0.000465	0.991086	1.84725
0.000466	0.998556	1.85717
0.000467	1.00423	1.86531
0.000468	1.00553	1.87215
0.000469	1.00053	1.87945
0.00047	0.99097	1.88547
0.000471	0.98197	1.88847
0.000472	0.977032	1.88587
0.000473	0.978414	1.87865
0.000474	0.985715	1.86645
0.000475	0.998421	1.85103
0.000476	1.01067	1.83649
0.000477	1.01819	1.82642
0.000478	1.01817	1.8244
0.000479	1.01069	1.82965
0.00048	0.998504	1.83964
0.000481	0.985979	1.85065
0.000482	0.976712	1.86024
0.000483	0.974115	1.86543
0.000484	0.98002	1.86409
0.000485	0.991117	1.85721
0.000486	1.00246	1.84769
0.000487	1.00896	1.83859
0.000488	1.01013	1.83115
0.000489	1.00619	1.82389
0.00049	0.998179	1.81691
0.000491	0.988436	1.80962
0.000492	0.982833	1.79806
0.000493	0.983483	1.7813
0.000494	0.992202	1.75945
0.000495	1.00711	1.73431
0.000496	1.02423	1.70963
0.000497	1.038	1.6888
0.000498	1.04662	1.67236
0.000499	1.04873	1.66032
0.0005	1.04535	1.65145
0.000501	1.03708	1.64697
0.000502	1.0273	1.64273
0.000503	1.02104	1.63499
0.000504	1.02031	1.62193
0.000505	1.02458	1.60497
0.000506	1.03358	1.58402
0.000507	1.04451	1.56203
0.000508	1.05252	1.54359
0.000509	1.05493	1.53143
0.00051	1.05061	1.52763
0.000511	1.04091	1.5321
0.000512	1.03014	1.5405
0.000513	1.02229	1.54845
0.000514	1.01915	1.55453
0.000515	1.02311	1.55551
0.000516	1.03354	1.55139
0.000517	1.04814	1.54308
0.000518	1.06517	1.5317
0.000519	1.08072	1.51868
0.00052	1.09131	1.50601
0.000521	1.09404	1.49659
0.000522	1.08702	1.49239
0.000523	1.07262	1.49317
0.000524	1.05523	1.49711
0.000525	1.04024	1.50024
0.000526	1.03146	1.50047
0.000527	1.03011	1.49646
0.000528	1.03622	1.48913
0.000529	1.04536	1.4817
0.00053	1.05296	1.47746
0.000531	1.05573	1.4786
0.000532	1.05214	1.48533
0.000533	1.04256	1.49627
0.000534	1.02746	1.51109
0.000535	1.01102	1.52609
0.000536	0.999118	1.53542
0.000537	0.994992	1.53623
0.000538	1.00063	1.52739
0.000539	1.01482	1.51021
0.00054	1.03414	1.48829
0.000541	1.0537	1.46482
0.000542	1.06979	1.4435
0.000543	1.07912	1.42856
0.000544	1.07949	1.42272
0.000545	1.07109	1.42575
0.000546	1.05777	1.43557
0.000547	1.04205	1.44977
0.000548	1.02821	1.46483
0.000549	1.01891	1.4779
0.00055	1.01581	1.48696
0.000551	1.02034	1.491
0.000552	1.03144	1.49086
0.000553	1.04539	1.48944
0.000554	1.0585	1.48946
0.000555	1.06553	1.49445
0.000556	1.06165	1.50725
0.000557	1.04708	1.52719
0.000558	1.02616	1.55085
0.000559	1.00481	1.57399
0.00056	0.989579	1.59216
0.000561	0.985965	1.60111
0.000562	0.994368	1.60198
0.000563	1.01284	1.5959
0.000564	1.03572	1.587
0.000565	1.0551	1.58156
0.000566	1.0654	1.58417
0.000567	1.06386	1.59648
0.000568	1.0531	1.61581
0.000569	1.03674	1.63978
0.00057	1.02057	1.66255
0.000571	1.00955	1.68062
0.000572	1.00563	1.69177
0.000573	1.01074	1.69552
0.000574	1.02443	1.69129
0.000575	1.04353	1.68057
0.000576	1.06078	1.66899
0.000577	1.06998	1.66044
0.000578	1.06848	1.6565
0.000579	1.05717	1.65687
0.00058	1.03793	1.66138
0.000581	1.01656	1.66841
0.000582	0.997999	1.67478
0.000583	0.9868	1.67785
0.000584	0.985902	1.67464
0.000585	0.993892	1.66678
0.000586	1.00836	1.65606
0.000587	1.02406	1.64697
0.000588	1.037	1.64148
0.000589	1.04492	1.64043
0.00059	1.04481	1.64413
0.000591	1.03777	1.64978
0.000592	1.0279	1.65346
0.000593	1.01934	1.65187
0.000594	1.01723	1.64231
0.000595	1.02365	1.62404
0.000596	1.03817	1.599
0.000597	1.05735	1.57018
0.000598	1.07625	1.54119
0.000599	1.08915	1.51865
0.0006	1.0929	1.50631
0.000601	1.08492	1.50704
0.000602	1.06742	1.51948
0.000603	1.04447	1.54001
0.000604	1.0214	1.56416
0.000605	1.00354	1.58754
0.000606	0.995401	1.60574
0.000607	0.997349	1.6173
0.000608	1.00655	1.62341
0.000609	1.01972	1.62457
0.00061	1.03125	1.62438
0.000611	1.03676	1.6242
0.000612	1.03479	1.62579
0.000613	1.02693	1.62924
0.000614	1.01756	1.63161
0.000615	1.011	1.63137
0.000616	1.01139	1.62716
0.000617	1.02214	1.61631
0.000618	1.04085	1.60031
0.000619	1.06187	1.58385
0.00062	1.0803	1.57119
0.000621	1.09047	1.56685
0.000622	1.08976	1.57341
0.000623	1.0782	1.58974
0.000624	1.05818	1.61254
0.000625	1.03748	1.63587
0.000626	1.02096	1.65523
0.000627	1.01084	1.66751
0.000628	1.00917	1.67055
0.000629	1.01483	1.6649
0.00063	1.02475	1.65224
0.000631	1.0347	1.63564
0.000632	1.03943	1.61822
0.000633	1.03811	1.60269
0.000634	1.03111	1.59187
0.000635	1.0204	1.58529
0.000636	1.01113	1.57945
0.000637	1.0083	1.57073
0.000638	1.01426	1.5564
0.000639	1.0257	1.53942
0.00064	1.03824	1.52431
0.000641	1.04921	1.51346
0.000642	1.05566	1.50864
0.000643	1.05636	1.50958
0.000644	1.05506	1.51164
0.000645	1.05187	1.51399
0.000646	1.04673	1.5159
0.000647	1.04241	1.51539
0.000648	1.03973	1.51107
0.000649	1.03949	1.50283
0.00065	1.04243	1.49016
0.000651	1.04671	1.4756
0.000652	1.05093	1.46156
0.000653	1.05235	1.45063
0.000654	1.04839	1.44661
0.000655	1.03943	1.44982
0.000656	1.02869	1.45763
0.000657	1.01916	1.46666
0.000658	1.01158	1.47665
0.000659	1.00831	1.48571
0.00066	1.01121	1.49028
0.000661	1.01932	1.49151
0.000662	1.02996	1.49108
0.000663	1.04234	1.48829
0.000664	1.05332	1.48323
0.000665	1.05912	1.47861
0.000666	1.05887	1.47545
0.000667	1.05392	1.47347
0.000668	1.04658	1.47212
0.000669	1.03966	1.47079
0.00067	1.03655	1.46795
0.000671	1.03896	1.4629
0.000672	1.04581	1.45659
0.000673	1.05572	1.44949
0.000674	1.06892	1.44161
0.000675	1.08019	1.43788
0.000676	1.08644	1.43923
0.000677	1.08397	1.44834
0.000678	1.07106	1.46607
0.000679	1.05169	1.48745
0.00068	1.03062	1.50848
0.000681	1.01453	1.52271
0.000682	1.00754	1.52634
0.000683	1.01141	1.5186
0.000684	1.02419	1.50228
0.000685	1.04302	1.48079
0.000686	1.06194	1.45944
0.000687	1.07588	1.4436
0.000688	1.08147	1.43666
0.000689	1.07612	1.44256
0.00069	1.06071	1.46139
0.000691	1.0412	1.48765
0.000692	1.02178	1.51769
0.000693	1.00882	1.54514
0.000694	1.0082	1.56515
0.000695	1.01983	1.57576
0.000696	1.04163	1.57778
0.000697	1.06582	1.57602
0.000698	1.08425	1.57583
0.000699	1.08955	1.58172
0.0007	1.07995	1.5948
0.000701	1.05739	1.61508
0.000702	1.02806	1.63938
0.000703	1.00134	1.66226
0.000704	0.983514	1.68027
0.000705	0.979804	1.69025
0.000706	0.988832	1.69358
0.000707	1.00461	1.69428
0.000708	1.02052	1.69824
0.000709	1.03172	1.70856
0.00071	1.03431	1.72647
0.000711	1.02485	1.75283
0.000712	1.00503	1.78564
0.000713	0.983577	1.81815
0.000714	0.966222	1.84666
0.000715	0.958204	1.86724
0.000716	0.961258	1.87876
0.000717	0.974296	1.88065
0.000718	0.991446	1.87588
0.000719	1.00933	1.86792
0.00072	1.02099	1.86084
0.000721	1.02278	1.85727
0.000722	1.01477	1.85846
0.000723	1.00142	1.8633
0.000724	0.987571	1.86938
0.000725	0.978249	1.87326
0.000726	0.977621	1.87189
0.000727	0.984751	1.86731
0.000728	0.996337	1.86136
0.000729	1.00895	1.85696
0.00073	1.01778	1.85654
0.000731	1.02079	1.8598
0.000732	1.0144	1.86789
0.000733	0.999418	1.87988
0.000734	0.98428	1.88935
0.000735	0.972677	1.89377
0.000736	0.967393	1.89172
0.000737	0.970735	1.88195
0.000738	0.980239	1.86724
0.000739	0.992471	1.85003
0.00074	1.00455	1.83289
0.000741	1.01258	1.81934
0.000742	1.01412	1.81001
0.000743	1.00866	1.80636
0.000744	0.999412	1.80624
0.000745	0.990977	1.80602
0.000746	0.986934	1.80477
0.000747	0.989112	1.80074
0.000748	0.996108	1.79557
0.000749	1.00608	1.78978
0.00075	1.01551	1.78555
0.000751	1.01993	1.78495
0.000752	1.01737	1.78787
0.000753	1.00779	1.7929
0.000754	0.994462	1.79818
0.000755	0.983351	1.80019
0.000756	0.979432	1.79466
0.000757	0.982959	1.78157
0.000758	0.992431	1.76309
0.000759	1.00404	1.7422
0.00076	1.01545	1.71987
0.000761	1.02353	1.69893
0.000762	1.02499	1.68381
0.000763	1.02323	1.67222
0.000764	1.02098	1.66324
0.000765	1.02199	1.65404
0.000766	1.02835	1.64246
0.000767	1.03909	1.63005
0.000768	1.05099	1.61957
0.000769	1.05973	1.61348
0.00077	1.06282	1.6132
0.000771	1.05843	1.61935
0.000772	1.04741	1.62996
0.000773	1.03381	1.6411
0.000774	1.02161	1.6495
0.000775	1.01369	1.65228
0.000776	1.0131	1.64649
0.000777	1.02	1.6327
0.000778	1.03275	1.6114
0.000779	1.04706	1.58436
0.00078	1.05671	1.55632
0.000781	1.06059	1.52989
0.000782	1.05808	1.50794
0.000783	1.04893	1.49333
0.000784	1.03528	1.48646
0.000785	1.02088	1.48494
0.000786	1.01088	1.4845
0.000787	1.00731	1.48274
0.000788	1.01148	1.47848
0.000789	1.02211	1.47263
0.00079	1.0359	1.46781
0.000791	1.0496	1.46555
0.000792	1.06292	1.46493
0.000793	1.0727	1.46627
0.000794	1.07678	1.46958
0.000795	1.07228	1.47606
0.000796	1.05959	1.48485
0.000797	1.04251	1.49338
0.000798	1.02908	1.49736
0.000799	1.02091	1.49701
0.0008	1.02048	1.49103
0.000801	1.02781	1.48091
0.000802	1.04197	1.46795
0.000803	1.05743	1.45607
0.000804	1.07071	1.44847
0.000805	1.07936	1.44703
0.000806	1.07987	1.45424
0.000807	1.07118	1.47076
0.000808	1.05471	1.49448
0.000809	1.03301	1.52257
0.00081	1.01228	1.54821
0.000811	0.999206	1.56618
0.000812	0.996494	1.5739
0.000813	1.00282	1.57306
0.000814	1.01406	1.56722
0.000815	1.02719	1.55823
0.000816	1.0396	1.54915
0.000817	1.04782	1.54326
0.000818	1.05063	1.54237
0.000819	1.04829	1.54615
0.00082	1.04215	1.55421
0.000821	1.03491	1.56493
0.000822	1.02811	1.57691
0.000823	1.02437	1.5884
0.000824	1.02688	1.59656
0.000825	1.03518	1.60099
0.000826	1.04787	1.60247
0.000827	1.06026	1.60271
0.000828	1.06909	1.60213
0.000829	1.07109	1.60198
0.00083	1.06625	1.60118
0.000831	1.05745	1.59861
0.000832	1.04547	1.59536
0.000833	1.03438	1.59015
0.000834	1.02755	1.58192
0.000835	1.02491	1.57248
0.000836	1.02572	1.56369
0.000837	1.02757	1.55678
0.000838	1.02781	1.55477
0.000839	1.02577	1.55732
0.00084	1.02259	1.56432
0.000841	1.01797	1.57542
0.000842	1.01401	1.58919
0.000843	1.0139	1.60156
0.000844	1.0152	1.61331
0.000845	1.01885	1.62102
0.000846	1.02451	1.62412
0.000847	1.03135	1.62288
0.000848	1.03634	1.61854
0.000849	1.04047	1.61179
0.00085	1.04382	1.60151
0.000851	1.04678	1.58861
0.000852	1.05166	1.57274
0.000853	1.05752	1.55591
0.000854	1.06386	1.54001
0.000855	1.07067	1.5261
0.000856	1.07593	1.51643
0.000857	1.07667	1.51412
0.000858	1.0714	1.51966
0.000859	1.06124	1.53281
0.00086	1.04905	1.55111
0.000861	1.03537	1.5729
0.000862	1.02349	1.5945
0.000863	1.01494	1.61368
0.000864	1.01066	1.62775
0.000865	1.00991	1.63543
0.000866	1.01095	1.63755
0.000867	1.01248	1.63521
0.000868	1.01443	1.62822
0.000869	1.01665	1.61788
0.00087	1.01903	1.60538
0.000871	1.0239	1.59062
0.000872	1.03143	1.57557
0.000873	1.04081	1.56124
0.000874	1.0528	1.54682
0.000875	1.06593	1.53422
0.000876	1.07651	1.52678
0.000877	1.0827	1.52641
0.000878	1.0835	1.53293
0.000879	1.0791	1.54545
0.00088	1.07086	1.56168
0.000881	1.06045	1.57916
0.000882	1.04917	1.59558
0.000883	1.03926	1.60801
0.000884	1.03165	1.61511
0.000885	1.02702	1.61663
0.000886	1.02614	1.61219
0.000887	1.02829	1.60363
0.000888	1.0327	1.59261
0.000889	1.03571	1.58172
0.00089	1.03394	1.57544
0.000891	1.02768	1.57522
0.000892	1.01948	1.57899
0.000893	1.01188	1.58517
0.000894	1.00762	1.5921
0.000895	1.0102	1.59679
0.000896	1.01745	1.60094
0.000897	1.02763	1.60606
0.000898	1.03916	1.61215
0.000899	1.04884	1.62007
0.0009	1.05443	1.62924
0.000901	1.05342	1.64096
0.000902	1.04689	1.65377
0.000903	1.03687	1.66497
0.000904	1.02581	1.67321
0.000905	1.01616	1.67782
0.000906	1.0126	1.67623
0.000907	1.015	1.67015
0.000908	1.02153	1.66142
0.000909	1.02901	1.65341
0.00091	1.03399	1.64864
0.000911	1.03343	1.65001
0.000912	1.02641	1.65801
0.000913	1.01363	1.67129
0.000914	0.997518	1.68769
0.000915	0.982218	1.70364
0.000916	0.974396	1.71321
0.000917	0.978186	1.71314
0.000918	0.990844	1.70355
0.000919	1.00751	1.68807
0.00092	1.02534	1.66838
0.000921	1.03949	1.64875
0.000922	1.04705	1.63113
0.000923	1.04728	1.61549
0.000924	1.04322	1.60067
0.000925	1.03713	1.58699
0.000926	1.03356	1.57097
0.000927	1.03576	1.55218
0.000928	1.04261	1.53318
0.000929	1.05156	1.51625
0.00093	1.06098	1.50283
0.000931	1.06819	1.49485
0.000932	1.07071	1.49435
0.000933	1.06839	1.50041
0.000934	1.06126	1.5115
0.000935	1.04941	1.52621
0.000936	1.03542	1.5402
0.000937	1.02171	1.55048
0.000938	1.01066	1.55347
0.000939	1.00652	1.54561
0.00094	1.01163	1.52607
0.000941	1.02243	1.49955
0.000942	1.03617	1.47083
0.000943	1.04981	1.44451
0.000944	1.06149	1.42377
0.000945	1.06655	1.41312
0.000946	1.06275	1.41458
0.000947	1.05204	1.42746
0.000948	1.03804	1.44898
0.000949	1.02561	1.47476
0.00095	1.02085	1.49937
0.000951	1.02566	1.52044
0.000952	1.04039	1.53674
0.000953	1.05865	1.54939
0.000954	1.07333	1.56008
0.000955	1.07761	1.57154
0.000956	1.07063	1.58338
0.000957	1.05248	1.59562
0.000958	1.0302	1.60615
0.000959	1.01016	1.61429
0.00096	0.998328	1.61752
0.000961	0.999883	1.61413
0.000962	1.01292	1.60492
0.000963	1.03238	1.59443
0.000964	1.0518	1.58716
0.000965	1.06541	1.58741
0.000966	1.06915	1.59752
0.000967	1.06307	1.61649
0.000968	1.04813	1.64222
0.000969	1.02626	1.6727
0.00097	1.00082	1.70498
0.000971	0.977417	1.73497
0.000972	0.963667	1.75663
0.000973	0.963912	1.7669
0.000974	0.978064	1.76538
0.000975	0.999864	1.75595
0.000976	1.02172	1.74398
0.000977	1.03592	1.7343
0.000978	1.03933	1.72911
0.000979	1.03476	1.72699
0.00098	1.02318	1.7285
0.000981	1.00767	1.73251
0.000982	0.993951	1.73723
0.000983	0.987132	1.73997
0.000984	0.989333	1.73889
0.000985	0.998993	1.73641
0.000986	1.01113	1.73543
0.000987	1.02195	1.73861
0.000988	1.0266	1.74855
0.000989	1.02344	1.76532
0.00099	1.01454	1.78656
0.000991	1.00192	1.81005
0.000992	0.988859	1.8334
0.000993	0.978485	1.85356
0.000994	0.972677	1.86873
0.000995	0.971678	1.87814
0.000996	0.975241	1.8813
0.000997	0.983417	1.87862
0.000998	0.994258	1.87084
0.000999	1.00496	1.85892
0.001	1.01164	1.84635
0.001001	1.01346	1.83393
0.001002	1.01067	1.82428
0.001003	1.00607	1.817
0.001004	1.0014	1.81135
0.001005	0.998906	1.80603
0.001006	0.999597	1.79961
0.001007	1.00393	1.79209
0.001008	1.00933	1.78568
0.001009	1.01539	1.77942
0.00101	1.02029	1.77613
0.001011	1.02292	1.77406
0.001012	1.02208	1.77252
0.001013	1.01853	1.77002
0.001014	1.01322	1.7659
0.001015	1.007	1.75838
0.001016	0.999653	1.7475
0.001017	0.994439	1.731
0.001018	0.994016	1.70856
0.001019	0.999264	1.6806
0.00102	1.00923	1.64855
0.001021	1.02411	1.61264
0.001022	1.04058	1.57519
0.001023	1.05323	1.54272
0.001024	1.06043	1.51785
0.001025	1.06141	1.50174
0.001026	1.05759	1.49424
0.001027	1.05314	1.4912
0.001028	1.04993	1.49043
0.001029	1.04837	1.49085
0.00103	1.0492	1.49202
0.001031	1.05217	1.49258
0.001032	1.05706	1.49107
0.001033	1.06196	1.48794
0.001034	1.06627	1.48317
0.001035	1.06935	1.47631
0.001036	1.06875	1.46923
0.001037	1.06629	1.46075
0.001038	1.06281	1.45178
0.001039	1.05787	1.4449
0.00104	1.0505	1.44248
0.001041	1.04008	1.44632
0.001042	1.02841	1.45546
0.001043	1.0183	1.46815
0.001044	1.01193	1.48262
0.001045	1.01088	1.49718
0.001046	1.01471	1.51186
0.001047	1.02334	1.52625
0.001048	1.03446	1.54036
0.001049	1.0458	1.55536
0.00105	1.05256	1.57251
0.001051	1.05388	1.58933
0.001052	1.04799	1.60752
0.001053	1.03584	1.62551
0.001054	1.0223	1.63926
0.001055	1.01408	1.64465
0.001056	1.01251	1.64209
0.001057	1.01904	1.63109
0.001058	1.03286	1.61411
0.001059	1.04824	1.59663
0.00106	1.06183	1.58132
0.001061	1.07128	1.57033
0.001062	1.07313	1.56583
0.001063	1.06562	1.57054
0.001064	1.05188	1.58203
0.001065	1.03927	1.59328
0.001066	1.03066	1.6016
0.001067	1.02722	1.60511
0.001068	1.02975	1.6038
0.001069	1.03532	1.59823
0.00107	1.04127	1.59125
0.001071	1.04506	1.58534
0.001072	1.04399	1.58415
0.001073	1.03658	1.58905
0.001074	1.02549	1.59851
0.001075	1.01518	1.60881
0.001076	1.00839	1.61785
0.001077	1.00755	1.6223
0.001078	1.01172	1.62354
0.001079	1.01789	1.62363
0.00108	1.02559	1.62131
0.001081	1.03261	1.61717
0.001082	1.0368	1.61277
0.001083	1.03692	1.60918
0.001084	1.03367	1.60707
0.001085	1.02999	1.60446
0.001086	1.0287	1.59893
0.001087	1.0301	1.59131
0.001088	1.03384	1.58275
0.001089	1.04021	1.57274
0.00109	1.04676	1.56425
0.001091	1.05264	1.55834
0.001092	1.05453	1.55714
0.001093	1.05081	1.56101
0.001094	1.04282	1.56886
0.001095	1.03132	1.58063
0.001096	1.02049	1.592
0.001097	1.0123	1.60244
0.001098	1.00902	1.6086
0.001099	1.01005	1.61062
0.0011	1.01347	1.60986
0.001101	1.01776	1.60744
0.001102	1.02301	1.60215
0.001103	1.02863	1.59461
0.001104	1.03215	1.58582
0.001105	1.0328	1.57604
0.001106	1.03224	1.56516
0.001107	1.03179	1.5528
0.001108	1.03441	1.5365
0.001109	1.04156	1.51547
0.00111	1.05265	1.49071
0.001111	1.06719	1.46398
0.001112	1.08326	1.43685
0.001113	1.09708	1.41224
0.001114	1.10605	1.39337
0.001115	1.10655	1.38378
0.001116	1.09824	1.38353
0.001117	1.0815	1.39266
0.001118	1.0602	1.40898
0.001119	1.03787	1.4291
0.00112	1.01978	1.44796
0.001121	1.0083	1.464
0.001122	1.0046	1.47581
0.001123	1.00929	1.48274
0.001124	1.02021	1.48607
0.001125	1.0345	1.48637
0.001126	1.04908	1.48467
0.001127	1.062	1.48218
0.001128	1.06818	1.4828
0.001129	1.06692	1.48796
0.00113	1.05921	1.49777
0.001131	1.04787	1.51134
0.001132	1.03628	1.52666
0.001133	1.02715	1.54198
0.001134	1.02357	1.55469
0.001135	1.02837	1.56278
0.001136	1.03982	1.56802
0.001137	1.05313	1.5724
0.001138	1.06574	1.57746
0.001139	1.0736	1.5858
0.00114	1.07155	1.60133
0.001141	1.05878	1.62491
0.001142	1.03851	1.65344
0.001143	1.01513	1.68399
0.001144	0.995419	1.71187
0.001145	0.984288	1.73413
0.001146	0.984716	1.74814
0.001147	0.994508	1.755
0.001148	1.0079	1.75886
0.001149	1.01817	1.76345
0.00115	1.02136	1.77053
0.001151	1.01593	1.78095
0.001152	1.00128	1.79584
0.001153	0.985408	1.80977
0.001154	0.972843	1.81938
0.001155	0.968366	1.82052
0.001156	0.975742	1.81116
0.001157	0.992757	1.79308
0.001158	1.01538	1.76971
0.001159	1.0365	1.74723
0.00116	1.05046	1.7306
0.001161	1.057	1.71992
0.001162	1.05505	1.71741
0.001163	1.04564	1.72269
0.001164	1.03132	1.73302
0.001165	1.01654	1.7465
0.001166	1.00718	1.75813
0.001167	1.00489	1.76629
0.001168	1.00838	1.772
0.001169	1.01492	1.7771
0.00117	1.0178	1.78621
0.001171	1.01578	1.7973
0.001172	1.0068	1.81066
0.001173	0.992937	1.82341
0.001174	0.979139	1.83326
0.001175	0.968743	1.83671
0.001176	0.966829	1.83094
0.001177	0.974086	1.81591
0.001178	0.988509	1.79377
0.001179	1.00534	1.76837
0.00118	1.0197	1.74344
0.001181	1.02934	1.72174
0.001182	1.03182	1.7054
0.001183	1.02968	1.69336
0.001184	1.02589	1.68367
0.001185	1.02651	1.67305
0.001186	1.03197	1.6617
0.001187	1.04471	1.64703
0.001188	1.06143	1.63057
0.001189	1.07645	1.61631
0.00119	1.08477	1.60849
0.001191	1.08541	1.60525
0.001192	1.07694	1.60739
0.001193	1.05866	1.61481
0.001194	1.03463	1.62405
0.001195	1.01025	1.63124
0.001196	0.992801	1.63158
0.001197	0.985443	1.62335
0.001198	0.988408	1.60628
0.001199	1.00058	1.582
0.0012	1.02009	1.5519
0.001201	1.04181	1.52108
0.001202	1.0613	1.49417
0.001203	1.07625	1.47314
0.001204	1.08209	1.46245
0.001205	1.07678	1.46437
0.001206	1.06107	1.47765
0.001207	1.03962	1.49837
0.001208	1.01831	1.52034
0.001209	1.00443	1.5377
0.00121	1.00374	1.54484
0.001211	1.01624	1.54024
0.001212	1.03742	1.52712
0.001213	1.06082	1.51117
0.001214	1.07715	1.50028
0.001215	1.08264	1.49758
0.001216	1.07593	1.50387
0.001217	1.05776	1.51935
0.001218	1.03136	1.54132
0.001219	1.00341	1.56319
0.00122	0.981291	1.57991
0.001221	0.970992	1.58777
0.001222	0.976356	1.58466
0.001223	0.996619	1.57103
0.001224	1.02535	1.55147
0.001225	1.05397	1.5335
0.001226	1.0745	1.52373
0.001227	1.08322	1.52475
0.001228	1.07864	1.53749
0.001229	1.06293	1.55896
0.00123	1.04184	1.58466
0.001231	1.02242	1.60868
0.001232	1.00994	1.62663
0.001233	1.00747	1.63595
0.001234	1.01562	1.63581
0.001235	1.03135	1.62966
0.001236	1.04896	1.62131
0.001237	1.06325	1.61493
0.001238	1.06738	1.61515
0.001239	1.05908	1.62292
0.00124	1.04064	1.63592
0.001241	1.01748	1.65065
0.001242	0.995214	1.66456
0.001243	0.978785	1.67407
0.001244	0.971049	1.67748
0.001245	0.976863	1.67107
0.001246	0.994781	1.65464
0.001247	1.01913	1.6322
0.001248	1.04507	1.60689
0.001249	1.06474	1.58478
0.00125	1.07071	1.57101
0.001251	1.06302	1.56484
0.001252	1.04516	1.56466
0.001253	1.0245	1.56682
0.001254	1.00578	1.56873
0.001255	0.99258	1.56786
0.001256	0.988308	1.56175
0.001257	0.996546	1.54803
0.001258	1.01374	1.52999
0.001259	1.0355	1.51034
0.00126	1.05881	1.49089
0.001261	1.07917	1.47563
0.001262	1.09328	1.46716
0.001263	1.09728	1.46717
0.001264	1.09045	1.47523
0.001265	1.07156	1.49075
0.001266	1.04473	1.51003
0.001267	1.01727	1.52784
0.001268	0.996668	1.53859
0.001269	0.98995	1.53701
0.00127	0.999591	1.52154
0.001271	1.02107	1.49688
0.001272	1.04695	1.4689
0.001273	1.06752	1.44698
0.001274	1.07598	1.43678
0.001275	1.07027	1.44025
0.001276	1.05412	1.45488
0.001277	1.03237	1.47677
0.001278	1.01084	1.50139
0.001279	0.9962	1.52191
0.00128	0.992578	1.53448
0.001281	0.999707	1.53908
0.001282	1.01586	1.53667
0.001283	1.03749	1.5302
0.001284	1.06004	1.52244
0.001285	1.07661	1.51765
0.001286	1.08168	1.51931
0.001287	1.07468	1.52748
0.001288	1.05692	1.54226
0.001289	1.03294	1.56139
0.00129	1.01439	1.57648
0.001291	1.00789	1.5833
0.001292	1.01345	1.58204
0.001293	1.0294	1.5726
0.001294	1.04827	1.56119
0.001295	1.06302	1.55444
0.001296	1.06821	1.55472
0.001297	1.06226	1.56339
0.001298	1.04676	1.58011
0.001299	1.02584	1.60154
0.0013	1.00427	1.62393
0.001301	0.98669	1.64379
0.001302	0.979244	1.65677
0.001303	0.985853	1.6602
0.001304	1.00391	1.65591
0.001305	1.02879	1.64672
0.001306	1.05565	1.6351
0.001307	1.07613	1.62683
0.001308	1.08528	1.62449
0.001309	1.08034	1.62982
0.00131	1.06366	1.64141
0.001311	1.04079	1.65642
0.001312	1.02019	1.66988
0.001313	1.00704	1.6789
0.001314	1.00411	1.68161
0.001315	1.00987	1.67955
0.001316	1.02247	1.67468
0.001317	1.03846	1.66914
0.001318	1.05215	1.66666
0.001319	1.05638	1.67249
0.00132	1.04759	1.68867
0.001321	1.02774	1.7127
0.001322	1.00059	1.74156
0.001323	0.973994	1.76915
0.001324	0.956324	1.78933
0.001325	0.95255	1.79703
0.001326	0.963239	1.79217
0.001327	0.984304	1.77835
0.001328	1.00949	1.75983
0.001329	1.0329	1.73907
0.00133	1.04784	1.72159
0.001331	1.05049	1.71039
0.001332	1.04211	1.70473
0.001333	1.02523	1.70448
0.001334	1.00803	1.70516
0.001335	0.997947	1.70217
0.001336	0.999992	1.69193
0.001337	1.01536	1.67291
0.001338	1.03955	1.64787
0.001339	1.06588	1.62158
0.00134	1.08512	1.60017
0.001341	1.09395	1.58603
0.001342	1.08987	1.58019
0.001343	1.07403	1.58222
0.001344	1.04792	1.59135
0.001345	1.01942	1.60234
0.001346	0.998796	1.60703
0.001347	0.989544	1.60275
0.001348	0.991492	1.59007
0.001349	1.00321	1.56984
0.00135	1.02114	1.54562
0.001351	1.0384	1.52374
0.001352	1.05125	1.50737
0.001353	1.05552	1.49955
0.001354	1.05195	1.49941
0.001355	1.04144	1.50705
0.001356	1.02741	1.51887
0.001357	1.01434	1.53132
0.001358	1.00813	1.53882
0.001359	1.01168	1.53794
0.00136	1.02374	1.53019
0.001361	1.0432	1.51621
0.001362	1.06517	1.49937
0.001363	1.08211	1.48551
0.001364	1.09063	1.47813
0.001365	1.08979	1.47866
0.001366	1.07846	1.48772
0.001367	1.05944	1.50358
0.001368	1.039	1.52024
0.001369	1.025	1.53251
0.00137	1.02037	1.53797
0.001371	1.02526	1.53754
0.001372	1.03604	1.53471
0.001373	1.04911	1.53191
0.001374	1.06087	1.53086
0.001375	1.06809	1.5336
0.001376	1.06668	1.54288
0.001377	1.0557	1.55761
0.001378	1.0363	1.57648
0.001379	1.01243	1.59714
0.00138	0.991	1.61352
0.001381	0.977649	1.62231
0.001382	0.976058	1.62204
0.001383	0.988062	1.61171
0.001384	1.01232	1.59125
0.001385	1.04134	1.5678
0.001386	1.06686	1.54697
0.001387	1.08189	1.53225
0.001388	1.08498	1.52409
0.001389	1.07508	1.52449
0.00139	1.05565	1.53226
0.001391	1.03231	1.54438
0.001392	1.01102	1.55767
0.001393	0.998708	1.5663
0.001394	0.99841	1.56769
0.001395	1.01016	1.56033
0.001396	1.03096	1.54554
0.001397	1.05328	1.52944
0.001398	1.07173	1.51528
0.001399	1.08212	1.50542
0.0014	1.08175	1.50227
0.001401	1.07062	1.50552
0.001402	1.05163	1.51448
0.001403	1.02852	1.52822
0.001404	1.0082	1.54114
0.001405	0.996961	1.54851
0.001406	0.997847	1.5484
0.001407	1.01086	1.54122
0.001408	1.03216	1.53098
0.001409	1.05604	1.52136
0.00141	1.07449	1.51843
0.001411	1.08331	1.52416
0.001412	1.08058	1.53847
0.001413	1.06558	1.56157
0.001414	1.04276	1.5906
0.001415	1.01913	1.62035
0.001416	0.998259	1.64845
0.001417	0.987582	1.66817
0.001418	0.990739	1.67597
0.001419	1.00589	1.67387
0.00142	1.02892	1.66376
0.001421	1.05489	1.64864
0.001422	1.07449	1.63568
0.001423	1.07989	1.63119
0.001424	1.0718	1.63541
0.001425	1.05174	1.64765
0.001426	1.02598	1.66463
0.001427	1.00331	1.67933
0.001428	0.98895	1.68849
0.001429	0.989237	1.68648
0.00143	1.00239	1.67488
0.001431	1.02306	1.65865
0.001432	1.04659	1.64161
0.001433	1.06424	1.62769
0.001434	1.06991	1.6209
0.001435	1.06391	1.61999
0.001436	1.04713	1.62475
0.001437	1.02458	1.63249
0.001438	1.00507	1.63813
0.001439	0.993536	1.63804
0.00144	0.992656	1.63122
0.001441	1.00539	1.61562
0.001442	1.02928	1.59442
0.001443	1.05686	1.57171
0.001444	1.08114	1.55156
0.001445	1.09559	1.53962
0.001446	1.09571	1.53775
0.001447	1.0834	1.54465
0.001448	1.06148	1.55872
0.001449	1.03704	1.5746
0.00145	1.01589	1.58855
0.001451	1.00238	1.59808
0.001452	1.0024	1.5983
0.001453	1.01368	1.59136
0.001454	1.03186	1.58124
0.001455	1.05326	1.57101
0.001456	1.07132	1.56461
0.001457	1.0811	1.56396
0.001458	1.07963	1.57022
0.001459	1.06669	1.58289
0.00146	1.04714	1.59885
0.001461	1.02637	1.61512
0.001462	1.01016	1.62875
0.001463	1.00343	1.63626
0.001464	1.00721	1.63739
0.001465	1.02039	1.63247
0.001466	1.03852	1.62549
0.001467	1.05632	1.62022
0.001468	1.06824	1.62022
0.001469	1.06959	1.62942
0.00147	1.06062	1.64509
0.001471	1.04389	1.66457
0.001472	1.02091	1.68708
0.001473	0.998767	1.70813
0.001474	0.983609	1.72339
0.001475	0.978869	1.73013
0.001476	0.985564	1.7278
0.001477	1.00116	1.71775
0.001478	1.02065	1.70335
0.001479	1.03581	1.69027
0.00148	1.04442	1.6797
0.001481	1.04424	1.67323
0.001482	1.03713	1.66905
0.001483	1.02751	1.66561
0.001484	1.01877	1.66116
0.001485	1.0141	1.65422
0.001486	1.01324	1.6448
0.001487	1.01844	1.63137
0.001488	1.02926	1.61353
0.001489	1.04409	1.59255
0.00149	1.0591	1.57184
0.001491	1.06873	1.55587
0.001492	1.07036	1.54755
0.001493	1.06268	1.5479
0.001494	1.0467	1.55584
0.001495	1.02608	1.56828
0.001496	1.00745	1.58002
0.001497	0.996468	1.58685
0.001498	0.995981	1.58609
0.001499	1.00291	1.58016
0.0015	1.01181	1.57326
0.001501	1.02219	1.56543
0.001502	1.03148	1.55827
0.001503	1.03698	1.5534
0.001504	1.03781	1.55141
0.001505	1.0339	1.55242
0.001506	1.0264	1.55665
0.001507	1.01944	1.56072
0.001508	1.01534	1.56319
0.001509	1.01489	1.564
0.00151	1.02121	1.56081
0.001511	1.03211	1.55579
0.001512	1.04693	1.54939
0.001513	1.06285	1.5436
0.001514	1.07661	1.54059
0.001515	1.08237	1.54404
0.001516	1.07659	1.55504
0.001517	1.06036	1.57276
0.001518	1.03809	1.59352
0.001519	1.01392	1.61538
0.00152	0.992442	1.63516
0.001521	0.979143	1.65015
0.001522	0.976771	1.6569
0.001523	0.984907	1.65469
0.001524	1.00163	1.64385
0.001525	1.02328	1.62638
0.001526	1.04142	1.607
0.001527	1.04963	1.59009
0.001528	1.0458	1.57642
0.001529	1.03335	1.566
0.00153	1.01873	1.55686
0.001531	1.00894	1.54609
0.001532	1.01057	1.5295
0.001533	1.02524	1.50606
0.001534	1.04954	1.47861
0.001535	1.07573	1.45253
0.001536	1.09758	1.43367
0.001537	1.11119	1.42425
0.001538	1.11502	1.4252
0.001539	1.11058	1.43288
0.00154	1.09995	1.44505
0.001541	1.08478	1.46
0.001542	1.06701	1.47613
0.001543	1.05029	1.48907
0.001544	1.03581	1.49801
0.001545	1.02595	1.5011
0.001546	1.02393	1.49653
0.001547	1.02925	1.48441
0.001548	1.03983	1.46782
0.001549	1.05316	1.4506
0.00155	1.06546	1.43588
0.001551	1.07259	1.42823
0.001552	1.07292	1.42937
0.001553	1.0631	1.44193
0.001554	1.0446	1.46565
0.001555	1.0216	1.49686
0.001556	1.00035	1.53037
0.001557	0.98796	1.56
0.001558	0.987742	1.58235
0.001559	0.999855	1.59638
0.00156	1.01871	1.60519
0.001561	1.03846	1.61174
0.001562	1.05261	1.62064
0.001563	1.05739	1.63406
0.001564	1.05173	1.65259
0.001565	1.03871	1.67385
0.001566	1.02267	1.69522
0.001567	1.00719	1.71489
0.001568	0.99692	1.73046
0.001569	0.995381	1.74048
0.00157	1.00311	1.74539
0.001571	1.016	1.74836
0.001572	1.02737	1.75465
0.001573	1.032	1.76755
0.001574	1.02616	1.78899
0.001575	1.00977	1.81814
0.001576	0.989112	1.84916
0.001577	0.970772	1.87727
0.001578	0.961614	1.89774
0.001579	0.963861	1.90671
0.00158	0.975111	1.90439
0.001581	0.98975	1.89448
0.001582	1.00264	1.88024
0.001583	1.00984	1.86506
0.001584	1.01038	1.85043
0.001585	1.00495	1.83761
0.001586	0.995506	1.82742
0.001587	0.98624	1.81835
0.001588	0.98486	1.80539
0.001589	0.993293	1.78673
0.00159	1.00958	1.7644
0.001591	1.02771	1.7438
0.001592	1.0414	1.72961
0.001593	1.04888	1.7227
0.001594	1.04654	1.72585
0.001595	1.03269	1.73931
0.001596	1.01074	1.76076
0.001597	0.987835	1.78459
0.001598	0.971839	1.80375
0.001599	0.968766	1.81387
0.0016	0.979263	1.813
0.001601	0.999492	1.80419
0.001602	1.02244	1.79207
0.001603	1.03746	1.77984
0.001604	1.03841	1.77245
0.001605	1.02399	1.77197
0.001606	0.997029	1.77817
0.001607	0.968485	1.78512
0.001608	0.95065	1.78572
0.001609	0.953472	1.77403
0.00161	0.975645	1.75057
0.001611	1.00805	1.7219
0.001612	1.03882	1.6984
0.001613	1.05814	1.68514
0.001614	1.06071	1.68503
0.001615	1.04556	1.69874
0.001616	1.01722	1.72267
0.001617	0.983923	1.75029
0.001618	0.958985	1.77186
0.001619	0.952262	1.78088
0.00162	0.967305	1.77583
0.001621	0.997886	1.76075
0.001622	1.03035	1.74341
0.001623	1.05213	1.72988
0.001624	1.05675	1.72224
0.001625	1.04272	1.72126
0.001626	1.01504	1.72467
0.001627	0.982835	1.72948
0.001628	0.959145	1.72893
0.001629	0.954559	1.71618
0.00163	0.971716	1.68955
0.001631	1.00527	1.65261
0.001632	1.04516	1.61328
0.001633	1.08072	1.57875
0.001634	1.10068	1.55651
0.001635	1.1021	1.54894
0.001636	1.08624	1.55577
0.001637	1.05655	1.57455
0.001638	1.02249	1.59718
0.001639	0.992083	1.61764
0.00164	0.974383	1.62922
0.001641	0.975182	1.62751
0.001642	0.992813	1.61353
0.001643	1.02205	1.59019
0.001644	1.0593	1.55864
0.001645	1.09381	1.52516
0.001646	1.11684	1.49506
0.001647	1.12449	1.47199
0.001648	1.11583	1.45941
0.001649	1.09289	1.45957
0.00165	1.0596	1.47283
0.001651	1.02285	1.49512
0.001652	0.991642	1.51833
0.001653	0.974271	1.53423
0.001654	0.978517	1.53528
0.001655	1.00298	1.52307
0.001656	1.03718	1.50633
0.001657	1.0701	1.49293
0.001658	1.09292	1.48844
0.001659	1.10027	1.49516
0.00166	1.08931	1.5123
0.001661	1.06188	1.53753
0.001662	1.02452	1.56678
0.001663	0.988336	1.59362
0.001664	0.96285	1.6097
0.001665	0.958095	1.60912
0.001666	0.978736	1.58905
0.001667	1.01621	1.55773
0.001668	1.05814	1.52501
0.001669	1.09638	1.49794
0.00167	1.12286	1.48188
0.001671	1.13188	1.48152
0.001672	1.12107	1.49799
0.001673	1.09224	1.52887
0.001674	1.05088	1.56922
0.001675	1.00643	1.61167
0.001676	0.97331	1.64477
0.001677	0.960673	1.66172
0.001678	0.969877	1.66198
0.001679	0.99563	1.64874
0.00168	1.03031	1.62597
0.001681	1.06473	1.59848
0.001682	1.08602	1.57376
0.001683	1.08866	1.55573
0.001684	1.07287	1.54611
0.001685	1.04519	1.54294
0.001686	1.01358	1.54563
0.001687	0.986082	1.5493
0.001688	0.970179	1.54805
0.001689	0.972047	1.5365
0.00169	0.991271	1.51464
0.001691	1.02269	1.48742
0.001692	1.05881	1.46124
0.001693	1.09477	1.43934
0.001694	1.12456	1.42542
0.001695	1.14245	1.42153
0.001696	1.14571	1.42557
0.001697	1.1343	1.43498
0.001698	1.11091	1.44753
0.001699	1.08394	1.45849
0.0017	1.06072	1.46493
0.001701	1.04508	1.46488
0.001702	1.03717	1.46017
0.001703	1.03619	1.45298
0.001704	1.04227	1.44414
0.001705	1.05276	1.43581
0.001706	1.06303	1.43102
0.001707	1.06947	1.43342
0.001708	1.06941	1.44561
0.001709	1.06121	1.46906
0.00171	1.04545	1.50217
0.001711	1.02457	1.54234
0.001712	1.00351	1.58561
0.001713	0.986279	1.62798
0.001714	0.974271	1.66653
0.001715	0.971552	1.69657
0.001716	0.979863	1.71614
0.001717	0.995604	1.72741
0.001718	1.01703	1.73204
0.001719	1.03919	1.73325
0.00172	1.05416	1.73474
0.001721	1.05672	1.74043
0.001722	1.04687	1.75275
0.001723	1.02807	1.77143
0.001724	1.0064	1.79438
0.001725	0.989682	1.81656
0.001726	0.983262	1.83392
0.001727	0.986664	1.84701
0.001728	0.997148	1.85887
0.001729	1.00938	1.87343
0.00173	1.01727	1.89411
0.001731	1.01597	1.92167
0.001732	1.00586	1.95283
0.001733	0.987105	1.98626
0.001734	0.966118	2.01561
0.001735	0.951323	2.03448
0.001736	0.949982	2.038
0.001737	0.963216	2.0242
0.001738	0.985149	1.99802
0.001739	1.00911	1.96571
0.00174	1.02937	1.93415
0.001741	1.03978	1.90969
0.001742	1.03927	1.89579
0.001743	1.0293	1.89155
0.001744	1.01451	1.89533
0.001745	0.99832	1.90541
0.001746	0.984959	1.9177
0.001747	0.978607	1.92841
0.001748	0.981508	1.93578
0.001749	0.99159	1.94087
0.00175	1.00515	1.94592
0.001751	1.01403	1.95421
0.001752	1.01141	1.9674
0.001753	0.996448	1.98412
0.001754	0.974578	2.00055
0.001755	0.9537	2.01042
0.001756	0.945002	2.00688
0.001757	0.952236	1.98741
0.001758	0.971442	1.95469
0.001759	0.994236	1.91566
0.00176	1.01437	1.87517
0.001761	1.02418	1.84179
0.001762	1.02261	1.81859
0.001763	1.01405	1.80335
0.001764	1.00227	1.79434
0.001765	0.993122	1.78675
0.001766	0.99165	1.77644
0.001767	1.00086	1.76061
0.001768	1.01873	1.74083
0.001769	1.04178	1.72
0.00177	1.06403	1.70232
0.001771	1.07757	1.69256
0.001772	1.08016	1.6908
0.001773	1.06979	1.69695
0.001774	1.04934	1.70865
0.001775	1.01949	1.72584
0.001776	0.986376	1.74392
0.001777	0.958428	1.75668
0.001778	0.946847	1.75557
0.001779	0.956418	1.73728
0.00178	0.98189	1.70626
0.001781	1.01378	1.66789
0.001782	1.04242	1.62832
0.001783	1.06252	1.59143
0.001784	1.071	1.55793
0.001785	1.06807	1.53032
0.001786	1.05415	1.51274
0.001787	1.03505	1.50326
0.001788	1.01609	1.49932
0.001789	1.00398	1.49499
0.00179	1.00462	1.48423
0.001791	1.02009	1.46535
0.001792	1.04573	1.44263
0.001793	1.07242	1.42394
0.001794	1.09264	1.41463
0.001795	1.10203	1.41739
0.001796	1.09872	1.43013
0.001797	1.08156	1.45077
0.001798	1.05246	1.47589
0.001799	1.01713	1.49939
0.0018	0.98323	1.51699
0.001801	0.957614	1.5258
0.001802	0.95108	1.51915
0.001803	0.971512	1.49245
0.001804	1.00682	1.45671
0.001805	1.04738	1.419
0.001806	1.08434	1.38599
0.001807	1.1112	1.36393
0.001808	1.12478	1.35581
0.001809	1.12439	1.36273
0.00181	1.11037	1.38371
0.001811	1.08388	1.41753
0.001812	1.05149	1.45921
0.001813	1.02232	1.50101
0.001814	1.00295	1.53617
0.001815	0.995609	1.56208
0.001816	1.00211	1.57739
0.001817	1.0191	1.58456
0.001818	1.04155	1.58683
0.001819	1.0615	1.58882
0.00182	1.07181	1.59494
0.001821	1.06929	1.60753
0.001822	1.0539	1.62563
0.001823	1.02872	1.64902
0.001824	0.998488	1.67467
0.001825	0.972023	1.69742
0.001826	0.958842	1.71006
0.001827	0.964414	1.7083
0.001828	0.985891	1.69396
0.001829	1.01686	1.67242
0.00183	1.04802	1.64984
0.001831	1.06962	1.63363
0.001832	1.07579	1.62672
0.001833	1.06597	1.62925
0.001834	1.04048	1.64315
0.001835	1.00905	1.66173
0.001836	0.980052	1.67853
0.001837	0.962058	1.68731
0.001838	0.959549	1.68489
0.001839	0.975307	1.66913
0.00184	1.00285	1.64546
0.001841	1.03272	1.62166
0.001842	1.05723	1.60327
0.001843	1.0722	1.59335
0.001844	1.07228	1.59483
0.001845	1.05898	1.60527
0.001846	1.03606	1.62151
0.001847	1.00923	1.63912
0.001848	0.98712	1.65197
0.001849	0.976449	1.65447
0.00185	0.980694	1.64475
0.001851	1.00086	1.62119
0.001852	1.0315	1.58753
0.001853	1.06374	1.55114
0.001854	1.08925	1.51848
0.001855	1.10167	1.49376
0.001856	1.10112	1.47723
0.001857	1.0877	1.47162
0.001858	1.06474	1.47532
0.001859	1.03869	1.484
0.00186	1.01319	1.49531
0.001861	0.993221	1.50588
0.001862	0.985003	1.5115
0.001863	0.991116	1.5099
0.001864	1.00967	1.50296
0.001865	1.03501	1.49451
0.001866	1.06156	1.489
0.001867	1.08316	1.48997
0.001868	1.09302	1.49894
0.001869	1.08865	1.51404
0.00187	1.06991	1.53277
0.001871	1.04077	1.55217
0.001872	1.0113	1.56843
0.001873	0.991295	1.57555
0.001874	0.987056	1.56992
0.001875	1.00107	1.55102
0.001876	1.02921	1.52298
0.001877	1.06472	1.49193
0.001878	1.09814	1.46561
0.001879	1.12273	1.44975
0.00188	1.13506	1.44777
0.001881	1.13368	1.46116
0.001882	1.11869	1.48694
0.001883	1.0919	1.52314
0.001884	1.05978	1.565
0.001885	1.02645	1.60846
0.001886	0.995453	1.6504
0.001887	0.973719	1.68593
0.001888	0.965116	1.7115
0.001889	0.972547	1.72519
0.00189	0.989708	1.73094
0.001891	1.01098	1.73189
0.001892	1.02875	1.73193
0.001893	1.03553	1.73571
0.001894	1.02598	1.7459
0.001895	1.00373	1.76016
0.001896	0.976001	1.77622
0.001897	0.953235	1.78948
0.001898	0.945576	1.79308
0.001899	0.957627	1.78325
0.0019	0.983191	1.76594
0.001901	1.01254	1.74883
0.001902	1.03755	1.73824
0.001903	1.05363	1.73806
0.001904	1.05893	1.74903
0.001905	1.05325	1.77098
0.001906	1.03784	1.8024
0.001907	1.01388	1.84334
0.001908	0.987255	1.88943
0.001909	0.967401	1.93177
0.00191	0.960559	1.96639
0.001911	0.966334	1.99061
0.001912	0.980602	2.00584
0.001913	0.994958	2.01755
0.001914	1.00395	2.02621
0.001915	1.00336	2.0334
0.001916	0.993393	2.03931
0.001917	0.977557	2.04289
0.001918	0.962853	2.04047
0.001919	0.957503	2.02829
0.00192	0.965138	2.00603
0.001921	0.98179	1.97755
0.001922	1.00173	1.94652
0.001923	1.01812	1.91966
0.001924	1.02453	1.9012
0.001925	1.01879	1.89249
0.001926	1.0035	1.89266
0.001927	0.985172	1.89727
0.001928	0.97015	1.90077
0.001929	0.964173	1.89758
0.00193	0.969039	1.88588
0.001931	0.981237	1.86762
0.001932	0.995959	1.84628
0.001933	1.00868	1.82329
0.001934	1.01533	1.80132
0.001935	1.01287	1.78249
0.001936	1.00479	1.767
0.001937	0.996252	1.75037
0.001938	0.989608	1.73209
0.001939	0.989455	1.71013
0.00194	0.996302	1.68397
0.001941	1.00856	1.65548
0.001942	1.02536	1.62374
0.001943	1.04601	1.58917
0.001944	1.0659	1.55494
0.001945	1.08194	1.52301
0.001946	1.09383	1.49402
0.001947	1.09916	1.4701
0.001948	1.09643	1.45363
0.001949	1.0856	1.44571
0.00195	1.06907	1.4445
0.001951	1.04954	1.44831
0.001952	1.03293	1.45252
0.001953	1.02183	1.45603
0.001954	1.01702	1.45746
0.001955	1.01668	1.45707
0.001956	1.01941	1.4563
0.001957	1.02344	1.4558
0.001958	1.02719	1.45512
0.001959	1.02912	1.45585
0.00196	1.03054	1.4577
0.001961	1.03277	1.4584
0.001962	1.03367	1.45882
0.001963	1.03301	1.46015
0.001964	1.0314	1.46223
0.001965	1.03224	1.4626
0.001966	1.03644	1.46111
0.001967	1.04498	1.45708
0.001968	1.05797	1.45035
0.001969	1.07435	1.44227
0.00197	1.09183	1.43613
0.001971	1.10813	1.43257
0.001972	1.12204	1.43233
0.001973	1.13061	1.43684
0.001974	1.13026	1.44886
0.001975	1.12046	1.46756
0.001976	1.10369	1.49108
0.001977	1.07987	1.51929
0.001978	1.05388	1.54837
0.001979	1.02875	1.57665
0.00198	1.00897	1.59998
0.001981	0.998869	1.61642
0.001982	0.998808	1.62539
0.001983	1.00665	1.62714
0.001984	1.01802	1.6237
0.001985	1.03031	1.61715
0.001986	1.03604	1.61338
0.001987	1.03358	1.61343
0.001988	1.02493	1.61675
0.001989	1.014	1.62034
0.00199	1.00541	1.62268
0.001991	1.00313	1.62149
0.001992	1.00824	1.61521
0.001993	1.02027	1.60491
0.001994	1.03585	1.59355
0.001995	1.05118	1.58372
0.001996	1.06278	1.57906
0.001997	1.0654	1.58393
0.001998	1.05829	1.5986
[truncated: 498,002+ more rows]

## Sheet: c
MD time ns	O_1-H, Å	O_2-H, Å
0	0.98719	1.70725
1e-06	0.990164	1.70325
2e-06	0.997199	1.69432
3e-06	1.00689	1.68355
4e-06	1.01387	1.67423
5e-06	1.0179	1.66684
6e-06	1.01835	1.6623
7e-06	1.01545	1.66036
8e-06	1.00988	1.66155
9e-06	1.00366	1.6651
1e-05	0.999466	1.66818
1.1e-05	0.999976	1.66825
1.2e-05	1.00244	1.66904
1.3e-05	1.00481	1.6707
1.4e-05	1.00733	1.67359
1.5e-05	1.00891	1.67823
1.6e-05	1.00792	1.68517
1.7e-05	1.00379	1.69328
1.8e-05	0.997628	1.70165
1.9e-05	0.993475	1.70808
2e-05	0.99031	1.71245
2.1e-05	0.989325	1.71462
2.2e-05	0.991632	1.71442
2.3e-05	0.996308	1.7127
2.4e-05	1.0032	1.70736
2.5e-05	1.00868	1.70125
2.6e-05	1.01204	1.69672
2.7e-05	1.00954	1.69717
2.8e-05	1.00101	1.70254
2.9e-05	0.993597	1.70794
3e-05	0.98965	1.7112
3.1e-05	0.990713	1.71113
3.2e-05	0.995921	1.70925
3.3e-05	1.00498	1.70568
3.4e-05	1.01454	1.70234
3.5e-05	1.02202	1.70071
3.6e-05	1.02195	1.70514
3.7e-05	1.01781	1.71315
3.8e-05	1.01	1.72304
3.9e-05	0.999499	1.73434
4e-05	0.988961	1.74567
4.1e-05	0.982322	1.75532
4.2e-05	0.981571	1.7611
4.3e-05	0.985782	1.76463
4.4e-05	0.992793	1.7673
4.5e-05	0.999749	1.7698
4.6e-05	1.0048	1.77299
4.7e-05	1.00456	1.78006
4.8e-05	0.998992	1.79038
4.9e-05	0.989923	1.80177
5e-05	0.982877	1.81007
5.1e-05	0.981082	1.8143
5.2e-05	0.984376	1.81374
5.3e-05	0.99273	1.80876
5.4e-05	1.00329	1.80125
5.5e-05	1.01169	1.79434
5.6e-05	1.01426	1.79053
5.7e-05	1.00937	1.79087
5.8e-05	0.998223	1.79509
5.9e-05	0.986224	1.80009
6e-05	0.977378	1.80331
6.1e-05	0.974488	1.8022
6.2e-05	0.979113	1.79579
6.3e-05	0.989205	1.78508
6.4e-05	1.00359	1.7698
6.5e-05	1.01511	1.75683
6.6e-05	1.01811	1.7504
6.7e-05	1.01128	1.75114
6.8e-05	0.998952	1.75642
6.9e-05	0.986615	1.76197
7e-05	0.978217	1.76564
7.1e-05	0.976518	1.76512
7.2e-05	0.983323	1.75782
7.3e-05	0.996361	1.74544
7.4e-05	1.00931	1.73363
7.5e-05	1.01966	1.72362
7.6e-05	1.02281	1.7188
7.7e-05	1.01907	1.71785
7.8e-05	1.00919	1.72116
7.9e-05	0.997772	1.72653
8e-05	0.986924	1.7322
8.1e-05	0.980921	1.73477
8.2e-05	0.981021	1.73382
8.3e-05	0.986555	1.72919
8.4e-05	0.997291	1.72078
8.5e-05	1.0112	1.70989
8.6e-05	1.02164	1.7017
8.7e-05	1.02357	1.70072
8.8e-05	1.01678	1.70507
8.9e-05	1.0038	1.71324
9e-05	0.988923	1.7226
9.1e-05	0.97651	1.72986
9.2e-05	0.973863	1.72822
9.3e-05	0.981908	1.71759
9.4e-05	0.994952	1.70268
9.5e-05	1.00964	1.68649
9.6e-05	1.02301	1.67003
9.7e-05	1.02842	1.65997
9.8e-05	1.02546	1.6573
9.9e-05	1.01582	1.65979
0.0001	1.00432	1.66496
0.000101	0.99344	1.67067
0.000102	0.985457	1.6753
0.000103	0.985105	1.67604
0.000104	0.99236	1.67296
0.000105	1.00444	1.66726
0.000106	1.01714	1.66153
0.000107	1.02425	1.65851
0.000108	1.02247	1.66053
0.000109	1.01376	1.66577
0.00011	1.00207	1.67117
0.000111	0.991905	1.67275
0.000112	0.986665	1.6688
0.000113	0.98717	1.65971
0.000114	0.993979	1.64461
0.000115	1.0027	1.62676
0.000116	1.01183	1.60852
0.000117	1.01947	1.59222
0.000118	1.02439	1.58007
0.000119	1.02614	1.57249
0.00012	1.02379	1.57162
0.000121	1.01779	1.57634
0.000122	1.00941	1.58498
0.000123	0.999753	1.59714
0.000124	0.992102	1.60969
0.000125	0.988955	1.62147
0.000126	0.992161	1.63012
0.000127	1.00061	1.6363
0.000128	1.01097	1.64168
0.000129	1.01729	1.64979
0.00013	1.01705	1.66097
0.000131	1.01045	1.67507
0.000132	0.999817	1.68905
0.000133	0.988112	1.70157
0.000134	0.980482	1.70819
0.000135	0.979921	1.70767
0.000136	0.986528	1.70148
0.000137	0.999416	1.69106
0.000138	1.01348	1.68052
0.000139	1.02474	1.67322
0.00014	1.02903	1.67409
0.000141	1.02548	1.68299
0.000142	1.01691	1.69722
0.000143	1.00487	1.71511
0.000144	0.992928	1.73319
0.000145	0.984236	1.74894
0.000146	0.982156	1.75885
0.000147	0.98778	1.76174
0.000148	0.99815	1.75973
0.000149	1.0072	1.75702
0.00015	1.01246	1.75477
0.000151	1.00935	1.75608
0.000152	1.00008	1.7587
0.000153	0.988877	1.7599
0.000154	0.978886	1.75833
0.000155	0.974702	1.75111
0.000156	0.979157	1.73602
0.000157	0.99178	1.71404
0.000158	1.00841	1.68975
0.000159	1.02242	1.66881
0.00016	1.03075	1.65332
0.000161	1.03266	1.64392
0.000162	1.02678	1.64208
0.000163	1.01624	1.64601
0.000164	1.00537	1.65221
0.000165	0.996192	1.65826
0.000166	0.991363	1.66207
0.000167	0.990854	1.66366
0.000168	0.995896	1.66241
0.000169	1.00563	1.65882
0.00017	1.01801	1.65327
0.000171	1.0255	1.65027
0.000172	1.02519	1.65067
0.000173	1.01636	1.6552
0.000174	1.00154	1.66172
0.000175	0.985629	1.66739
0.000176	0.974277	1.6694
0.000177	0.971925	1.66413
0.000178	0.980339	1.65109
0.000179	0.994842	1.63566
0.00018	1.01216	1.61942
0.000181	1.02789	1.60693
0.000182	1.03863	1.60032
0.000183	1.03874	1.60394
0.000184	1.02949	1.61658
0.000185	1.01484	1.63518
0.000186	0.996656	1.65868
0.000187	0.980073	1.68261
0.000188	0.971479	1.70292
0.000189	0.977479	1.71416
0.00019	0.992076	1.72003
0.000191	1.00999	1.72298
0.000192	1.0237	1.72627
0.000193	1.02648	1.73507
0.000194	1.01703	1.74972
0.000195	0.999344	1.76644
0.000196	0.977948	1.7823
0.000197	0.962823	1.7903
0.000198	0.960726	1.78627
0.000199	0.972789	1.77178
0.0002	0.995502	1.74971
0.000201	1.02	1.72691
0.000202	1.03705	1.71027
0.000203	1.04229	1.7037
0.000204	1.03442	1.70867
0.000205	1.01498	1.72506
0.000206	0.990959	1.74708
0.000207	0.970331	1.76848
0.000208	0.963491	1.78039
0.000209	0.972534	1.78189
0.00021	0.993203	1.77567
0.000211	1.01578	1.76723
0.000212	1.03247	1.7615
0.000213	1.03723	1.76089
0.000214	1.0263	1.76626
0.000215	1.00383	1.77761
0.000216	0.978078	1.79092
0.000217	0.958845	1.7981
0.000218	0.953206	1.79341
0.000219	0.965321	1.77464
0.00022	0.991757	1.74424
0.000221	1.01994	1.71385
0.000222	1.04023	1.69209
0.000223	1.04684	1.68305
0.000224	1.03829	1.689
0.000225	1.01565	1.70866
0.000226	0.987302	1.73496
0.000227	0.961481	1.76164
0.000228	0.951617	1.77651
0.000229	0.962929	1.77664
0.00023	0.987448	1.76821
0.000231	1.01478	1.75993
0.000232	1.03625	1.75632
0.000233	1.04183	1.76109
0.000234	1.02878	1.77579
0.000235	1.00196	1.79643
0.000236	0.969935	1.81711
0.000237	0.945852	1.82908
0.000238	0.943548	1.82325
0.000239	0.964342	1.79849
0.00024	0.997129	1.76412
0.000241	1.03006	1.7304
0.000242	1.05247	1.70442
0.000243	1.05634	1.69064
0.000244	1.04207	1.69017
0.000245	1.01395	1.70178
0.000246	0.982669	1.71784
0.000247	0.95921	1.72947
0.000248	0.953283	1.73018
0.000249	0.966067	1.71925
0.00025	0.992303	1.70103
0.000251	1.01938	1.68376
0.000252	1.03882	1.67189
0.000253	1.04297	1.6701
0.000254	1.03029	1.6787
0.000255	1.0068	1.69372
0.000256	0.978729	1.71098
0.000257	0.955831	1.72391
0.000258	0.950499	1.72362
0.000259	0.964541	1.70783
0.00026	0.992559	1.6814
0.000261	1.02415	1.65131
0.000262	1.05012	1.62389
0.000263	1.06218	1.60585
0.000264	1.06043	1.597
0.000265	1.04644	1.59821
0.000266	1.02541	1.60621
0.000267	1.00419	1.61578
0.000268	0.987761	1.62481
0.000269	0.982324	1.62689
0.00027	0.988956	1.62071
0.000271	1.00297	1.61074
0.000272	1.01889	1.60221
0.000273	1.03096	1.59951
0.000274	1.0341	1.60626
0.000275	1.02777	1.62262
0.000276	1.01392	1.64515
0.000277	0.994654	1.67212
0.000278	0.976927	1.69766
0.000279	0.965456	1.7172
0.00028	0.966458	1.7252
0.000281	0.978641	1.72238
0.000282	0.997944	1.71229
0.000283	1.01862	1.70093
0.000284	1.03401	1.69367
0.000285	1.03758	1.69323
0.000286	1.02968	1.70008
0.000287	1.01517	1.7114
0.000288	0.997865	1.72617
0.000289	0.985264	1.73876
0.00029	0.98143	1.74496
0.000291	0.988233	1.74443
0.000292	1.00131	1.74182
0.000293	1.01615	1.74091
0.000294	1.02786	1.74446
0.000295	1.03236	1.75345
0.000296	1.02624	1.76971
0.000297	1.00922	1.79282
0.000298	0.986974	1.81811
0.000299	0.967667	1.83917
0.0003	0.958307	1.85115
0.000301	0.963968	1.85076
0.000302	0.980726	1.84085
0.000303	1.0028	1.82391
0.000304	1.02114	1.80646
0.000305	1.0292	1.79472
0.000306	1.02455	1.79007
0.000307	1.00936	1.79139
0.000308	0.989949	1.79588
0.000309	0.973675	1.79973
0.00031	0.968359	1.79825
0.000311	0.975547	1.79114
0.000312	0.99295	1.77926
0.000313	1.01292	1.76787
0.000314	1.02752	1.76218
0.000315	1.03133	1.76429
0.000316	1.02362	1.77464
0.000317	1.00591	1.79088
0.000318	0.983594	1.80922
0.000319	0.965635	1.82311
0.00032	0.958762	1.82856
0.000321	0.965953	1.82197
0.000322	0.982753	1.80657
0.000323	1.00095	1.7889
0.000324	1.01545	1.77085
0.000325	1.01993	1.75772
0.000326	1.01516	1.75059
0.000327	1.00493	1.74622
0.000328	0.992177	1.74409
0.000329	0.981829	1.74053
0.00033	0.978425	1.73293
0.000331	0.985361	1.7195
0.000332	1.00218	1.70088
0.000333	1.02213	1.68275
0.000334	1.03855	1.67065
0.000335	1.04642	1.66884
0.000336	1.04294	1.67763
0.000337	1.02705	1.69758
0.000338	1.00373	1.72455
0.000339	0.982066	1.75091
0.00034	0.969657	1.77173
0.000341	0.970804	1.78239
0.000342	0.984341	1.78231
0.000343	1.00278	1.77579
0.000344	1.0183	1.76817
0.000345	1.02251	1.76595
0.000346	1.01606	1.76843
0.000347	1.00219	1.77272
0.000348	0.985834	1.7772
0.000349	0.97196	1.77808
0.00035	0.967232	1.76991
0.000351	0.974832	1.7532
0.000352	0.99285	1.72983
0.000353	1.01214	1.70685
0.000354	1.02672	1.69022
0.000355	1.03296	1.68406
0.000356	1.02719	1.69032
0.000357	1.01308	1.70682
0.000358	0.995495	1.72875
0.000359	0.980467	1.751
0.00036	0.976313	1.76652
0.000361	0.981893	1.77495
0.000362	0.99424	1.77864
0.000363	1.00913	1.77784
0.000364	1.01951	1.77587
0.000365	1.02146	1.77426
0.000366	1.01206	1.77592
0.000367	0.993577	1.78088
0.000368	0.973214	1.78603
0.000369	0.961171	1.78429
0.00037	0.962591	1.77391
0.000371	0.977056	1.75465
0.000372	0.998744	1.73043
0.000373	1.01936	1.70786
0.000374	1.03069	1.6934
0.000375	1.03104	1.68981
0.000376	1.02012	1.6967
0.000377	1.00249	1.71037
0.000378	0.983616	1.72665
0.000379	0.970955	1.74069
0.00038	0.969758	1.74804
0.000381	0.980046	1.74868
0.000382	0.995484	1.74644
0.000383	1.01132	1.74411
0.000384	1.02354	1.74298
0.000385	1.02743	1.7453
0.000386	1.01995	1.75167
0.000387	1.00332	1.76211
0.000388	0.984205	1.77264
0.000389	0.971855	1.77728
0.00039	0.968833	1.77508
0.000391	0.976343	1.76556
0.000392	0.992197	1.75024
0.000393	1.01157	1.73121
0.000394	1.02603	1.71417
0.000395	1.02971	1.70354
0.000396	1.02139	1.69948
0.000397	1.00435	1.70008
0.000398	0.98592	1.70128
0.000399	0.972173	1.70069
0.0004	0.968436	1.69373
0.000401	0.97873	1.67632
0.000402	0.998167	1.65337
0.000403	1.01854	1.63105
0.000404	1.03423	1.61473
0.000405	1.03913	1.60821
0.000406	1.03191	1.61166
0.000407	1.01574	1.6235
0.000408	0.997051	1.63833
0.000409	0.982709	1.65149
0.00041	0.97411	1.66102
0.000411	0.975402	1.66363
0.000412	0.986284	1.65961
0.000413	1.00406	1.64946
0.000414	1.02242	1.63841
0.000415	1.03492	1.62995
0.000416	1.03855	1.62569
0.000417	1.03237	1.62571
0.000418	1.01653	1.63156
0.000419	0.997326	1.64019
0.00042	0.982521	1.64636
0.000421	0.975655	1.64796
0.000422	0.980961	1.64294
0.000423	0.995887	1.63428
0.000424	1.0145	1.62467
0.000425	1.0307	1.61881
0.000426	1.03815	1.62152
0.000427	1.03578	1.63335
0.000428	1.02052	1.65538
0.000429	0.999146	1.68291
0.00043	0.977932	1.71226
0.000431	0.964245	1.73709
0.000432	0.963658	1.75314
0.000433	0.974246	1.76127
0.000434	0.992345	1.76372
0.000435	1.00863	1.76599
0.000436	1.01691	1.77136
0.000437	1.01389	1.78272
0.000438	1.00255	1.79775
0.000439	0.986618	1.81469
0.00044	0.970512	1.83137
0.000441	0.962264	1.84348
0.000442	0.969125	1.84478
0.000443	0.986902	1.83807
0.000444	1.00944	1.82809
0.000445	1.02657	1.82334
0.000446	1.03252	1.82743
0.000447	1.02437	1.84267
0.000448	1.00496	1.86682
0.000449	0.983756	1.89269
0.00045	0.969113	1.9147
0.000451	0.967202	1.92864
0.000452	0.976286	1.93486
0.000453	0.991018	1.93564
0.000454	1.00496	1.93517
0.000455	1.01313	1.93619
0.000456	1.00965	1.94295
0.000457	0.997933	1.95228
0.000458	0.981928	1.96158
0.000459	0.969443	1.96501
0.00046	0.965811	1.95886
0.000461	0.971764	1.94438
0.000462	0.984553	1.92376
0.000463	1.00064	1.90017
0.000464	1.01413	1.87943
0.000465	1.0203	1.86507
0.000466	1.01744	1.85762
0.000467	1.00628	1.85717
0.000468	0.993542	1.85939
0.000469	0.983017	1.86062
0.00047	0.977957	1.85885
0.000471	0.980891	1.85214
0.000472	0.990639	1.84037
0.000473	1.00406	1.82521
0.000474	1.01364	1.81049
0.000475	1.01409	1.80154
0.000476	1.0077	1.79738
0.000477	0.998156	1.79592
0.000478	0.987673	1.79504
0.000479	0.980617	1.79221
0.00048	0.978647	1.78611
0.000481	0.984953	1.77433
0.000482	0.996002	1.75943
0.000483	1.0083	1.74513
0.000484	1.01826	1.73432
0.000485	1.02112	1.72947
0.000486	1.01469	1.7314
0.000487	1.00514	1.73473
0.000488	0.996381	1.73773
0.000489	0.99154	1.73818
0.00049	0.992376	1.73509
0.000491	0.998227	1.72777
0.000492	1.00743	1.71617
0.000493	1.0175	1.70192
0.000494	1.02338	1.6888
0.000495	1.02465	1.67703
0.000496	1.01746	1.67052
0.000497	1.00506	1.66917
0.000498	0.991132	1.67034
0.000499	0.982092	1.66873
0.0005	0.979304	1.66357
0.000501	0.983005	1.65485
0.000502	0.992846	1.64393
0.000503	1.00657	1.63246
0.000504	1.01818	1.62548
0.000505	1.02407	1.62418
0.000506	1.02158	1.63032
0.000507	1.01069	1.6433
0.000508	0.995557	1.65946
0.000509	0.982088	1.67501
0.00051	0.97743	1.68425
0.000511	0.981421	1.68622
0.000512	0.991733	1.6811
0.000513	1.00552	1.67059
0.000514	1.02053	1.65577
0.000515	1.02993	1.6429
0.000516	1.03007	1.63539
0.000517	1.02148	1.63321
0.000518	1.00862	1.6325
0.000519	0.993391	1.6326
0.00052	0.983142	1.62977
0.000521	0.982026	1.6205
0.000522	0.988948	1.60692
0.000523	1.00063	1.59183
0.000524	1.0139	1.57823
0.000525	1.02408	1.57058
0.000526	1.02663	1.57181
0.000527	1.02076	1.58223
0.000528	1.00776	1.59963
0.000529	0.99237	1.62113
0.00053	0.97951	1.64104
0.000531	0.974275	1.65546
0.000532	0.979545	1.66191
0.000533	0.99191	1.6631
0.000534	1.00769	1.66132
0.000535	1.02152	1.65946
0.000536	1.02915	1.66155
0.000537	1.02914	1.66741
0.000538	1.02131	1.67857
0.000539	1.00808	1.69281
0.00054	0.995129	1.70601
0.000541	0.986186	1.71679
0.000542	0.985045	1.72248
0.000543	0.992414	1.721
0.000544	1.00363	1.71745
0.000545	1.01673	1.7121
0.000546	1.02633	1.70882
0.000547	1.02673	1.71089
0.000548	1.01631	1.71949
0.000549	0.999363	1.73174
0.00055	0.982977	1.74272
0.000551	0.972908	1.74833
0.000552	0.970311	1.74852
0.000553	0.977627	1.74242
0.000554	0.99172	1.73238
0.000555	1.00437	1.72555
0.000556	1.01424	1.72199
0.000557	1.01707	1.72504
0.000558	1.01175	1.73481
0.000559	1.00013	1.74902
0.00056	0.986232	1.7657
0.000561	0.976771	1.77961
0.000562	0.975058	1.78618
0.000563	0.981883	1.78536
0.000564	0.994365	1.77847
0.000565	1.0096	1.76699
0.000566	1.0223	1.75413
0.000567	1.02755	1.74325
0.000568	1.02337	1.73654
0.000569	1.01184	1.73408
0.00057	0.996322	1.7335
0.000571	0.983226	1.73307
0.000572	0.977483	1.72924
0.000573	0.980747	1.7201
0.000574	0.989747	1.70801
0.000575	1.00103	1.69566
0.000576	1.0113	1.68586
0.000577	1.01696	1.68135
0.000578	1.01528	1.68373
0.000579	1.00682	1.69241
0.00058	0.993888	1.70624
0.000581	0.981015	1.72099
0.000582	0.973808	1.73169
0.000583	0.975568	1.73515
0.000584	0.984144	1.73214
0.000585	0.996799	1.72522
0.000586	1.00982	1.71586
0.000587	1.01847	1.70765
0.000588	1.0193	1.70448
0.000589	1.01349	1.70716
0.00059	1.00337	1.71416
0.000591	0.99394	1.72213
0.000592	0.988595	1.72901
0.000593	0.990441	1.73179
0.000594	0.999007	1.73173
0.000595	1.01019	1.73175
0.000596	1.02039	1.73357
0.000597	1.02337	1.74218
0.000598	1.01771	1.75849
0.000599	1.004	1.78227
0.0006	0.987209	1.80863
0.000601	0.973274	1.83237
0.000602	0.968275	1.84826
0.000603	0.974595	1.85387
0.000604	0.987351	1.85322
0.000605	1.00029	1.85025
0.000606	1.00995	1.84687
0.000607	1.01116	1.84751
0.000608	1.00488	1.85196
0.000609	0.993822	1.85902
0.00061	0.983502	1.86529
0.000611	0.977299	1.86915
0.000612	0.97963	1.86829
0.000613	0.990829	1.86098
0.000614	1.00396	1.85477
0.000615	1.01553	1.85159
0.000616	1.02111	1.85297
0.000617	1.01856	1.86138
0.000618	1.00804	1.87718
0.000619	0.993903	1.89604
0.00062	0.980312	1.91267
0.000621	0.972177	1.92207
0.000622	0.974893	1.92093
0.000623	0.98501	1.91106
0.000624	0.996548	1.89775
0.000625	1.00409	1.88318
0.000626	1.00456	1.86985
0.000627	0.997965	1.85929
0.000628	0.98672	1.85069
0.000629	0.976329	1.84023
0.00063	0.971497	1.82605
0.000631	0.972398	1.80889
0.000632	0.979784	1.78776
0.000633	0.993458	1.76287
0.000634	1.00717	1.74016
0.000635	1.01602	1.72226
0.000636	1.01771	1.71166
0.000637	1.01206	1.70789
0.000638	1.00115	1.7086
0.000639	0.990937	1.70899
0.00064	0.985042	1.7052
0.000641	0.985403	1.69522
0.000642	0.989993	1.68099
0.000643	0.999798	1.6613
0.000644	1.01354	1.63757
0.000645	1.02535	1.61376
0.000646	1.03265	1.59268
0.000647	1.03335	1.57636
0.000648	1.02697	1.56487
0.000649	1.01544	1.55823
0.00065	1.0019	1.55595
0.000651	0.990473	1.55583
0.000652	0.982848	1.55572
0.000653	0.981628	1.55325
0.000654	0.988254	1.54756
0.000655	1.00039	1.53976
0.000656	1.01442	1.53358
0.000657	1.0267	1.53146
0.000658	1.03454	1.53316
0.000659	1.03618	1.53904
0.00066	1.03024	1.54996
0.000661	1.01691	1.56525
0.000662	1.00199	1.58038
0.000663	0.992032	1.59004
0.000664	0.988307	1.59194
0.000665	0.992007	1.58724
0.000666	1.00472	1.57578
0.000667	1.02217	1.5614
0.000668	1.03743	1.54867
0.000669	1.04689	1.54063
0.00067	1.04917	1.53828
0.000671	1.04345	1.544
0.000672	1.02936	1.55823
0.000673	1.01065	1.57875
0.000674	0.99405	1.6001
0.000675	0.981728	1.61955
0.000676	0.978689	1.63434
0.000677	0.985138	1.64444
0.000678	0.997808	1.65129
0.000679	1.01242	1.65674
0.00068	1.02154	1.66514
0.000681	1.02223	1.67814
0.000682	1.01393	1.69488
0.000683	1.00003	1.71253
0.000684	0.986294	1.72682
0.000685	0.975636	1.73815
0.000686	0.972957	1.74203
0.000687	0.979046	1.73999
0.000688	0.991887	1.7344
0.000689	1.00896	1.72653
0.00069	1.02394	1.72229
0.000691	1.03242	1.72483
0.000692	1.02998	1.73816
0.000693	1.01538	1.76366
0.000694	0.994373	1.79748
0.000695	0.975228	1.83347
0.000696	0.964462	1.86594
0.000697	0.96657	1.89191
0.000698	0.978482	1.91308
0.000699	0.994898	1.93187
0.0007	1.00705	1.95231
0.000701	1.00885	1.97763
0.000702	0.997911	2.00517
0.000703	0.9788	2.03106
0.000704	0.961179	2.05081
0.000705	0.952127	2.06113
0.000706	0.955839	2.05956
0.000707	0.971391	2.04671
0.000708	0.993084	2.02746
0.000709	1.01123	2.00711
0.00071	1.01841	1.99211
0.000711	1.01432	1.98336
0.000712	1.0005	1.98203
0.000713	0.982963	1.98471
0.000714	0.970025	1.98769
0.000715	0.96593	1.98823
0.000716	0.971735	1.98429
0.000717	0.98616	1.97524
0.000718	1.00321	1.9662
0.000719	1.01677	1.96146
0.00072	1.01937	1.9665
0.000721	1.0094	1.98008
0.000722	0.991084	1.99708
0.000723	0.972326	2.01073
0.000724	0.959734	2.01756
0.000725	0.957629	2.01268
0.000726	0.968568	1.99223
0.000727	0.987648	1.9595
0.000728	1.00695	1.91994
0.000729	1.01903	1.88371
0.00073	1.01945	1.85497
0.000731	1.00994	1.83287
0.000732	0.994574	1.81663
0.000733	0.980989	1.8022
0.000734	0.975255	1.78586
0.000735	0.979552	1.7658
0.000736	0.991053	1.74277
0.000737	1.00445	1.72107
0.000738	1.01381	1.7067
0.000739	1.01756	1.70085
0.00074	1.01415	1.70676
0.000741	1.00536	1.72239
0.000742	0.995174	1.74363
0.000743	0.986437	1.7658
0.000744	0.983449	1.78271
0.000745	0.985186	1.79309
0.000746	0.991379	1.79394
0.000747	0.998169	1.78892
0.000748	1.00363	1.77923
0.000749	1.00564	1.76699
0.00075	1.00472	1.75214
0.000751	1.0031	1.73541
0.000752	1.00207	1.7187
0.000753	1.00226	1.70306
0.000754	1.00407	1.69092
0.000755	1.00707	1.68233
0.000756	1.01236	1.67673
0.000757	1.01925	1.67335
0.000758	1.025	1.67522
0.000759	1.02645	1.68523
0.00076	1.02355	1.70381
0.000761	1.01382	1.73292
0.000762	1.00085	1.76956
0.000763	0.987429	1.81106
0.000764	0.975828	1.85351
0.000765	0.970652	1.89171
0.000766	0.97251	1.9242
0.000767	0.977614	1.95059
0.000768	0.9835	1.97109
0.000769	0.984092	1.98754
0.00077	0.98089	1.99915
0.000771	0.974442	2.00246
0.000772	0.967221	1.9974
0.000773	0.963714	1.98276
0.000774	0.96768	1.95959
0.000775	0.976937	1.92994
0.000776	0.987711	1.89675
0.000777	0.996	1.86494
0.000778	1.00236	1.83437
0.000779	1.00752	1.80651
0.00078	1.01037	1.78305
0.000781	1.00926	1.7636
0.000782	1.00648	1.74829
0.000783	1.00163	1.73785
0.000784	1.00018	1.72809
0.000785	1.00375	1.71746
0.000786	1.01106	1.70618
0.000787	1.01773	1.69733
0.000788	1.01933	1.69369
0.000789	1.01504	1.69559
0.00079	1.00699	1.70028
0.000791	0.994937	1.70592
0.000792	0.983672	1.70879
0.000793	0.977957	1.70398
0.000794	0.977439	1.69194
0.000795	0.981433	1.67369
0.000796	0.987794	1.65084
0.000797	0.995728	1.62619
0.000798	1.00535	1.60054
0.000799	1.01305	1.57753
0.0008	1.01685	1.55901
0.000801	1.01456	1.54834
0.000802	1.00999	1.54371
0.000803	1.00478	1.54331
0.000804	1.00035	1.54557
0.000805	1.00128	1.54619
0.000806	1.00817	1.54625
0.000807	1.01899	1.54664
0.000808	1.03239	1.54934
0.000809	1.04306	1.55826
0.00081	1.04806	1.57348
0.000811	1.04271	1.59598
0.000812	1.02597	1.6227
0.000813	1.00132	1.65053
0.000814	0.976667	1.67502
0.000815	0.960926	1.68902
0.000816	0.960086	1.69052
0.000817	0.975581	1.67878
0.000818	0.999909	1.65962
0.000819	1.02185	1.63966
0.00082	1.03245	1.62706
0.000821	1.02859	1.62446
0.000822	1.01127	1.6328
0.000823	0.986128	1.6484
0.000824	0.964102	1.6629
0.000825	0.957195	1.66794
0.000826	0.969332	1.66153
0.000827	0.992826	1.64964
0.000828	1.021	1.63523
0.000829	1.04294	1.62496
0.00083	1.05176	1.62376
0.000831	1.04451	1.63282
0.000832	1.0246	1.64746
0.000833	0.997875	1.66369
0.000834	0.972391	1.67792
0.000835	0.954214	1.68828
0.000836	0.953058	1.68895
0.000837	0.969634	1.6797
0.000838	0.997171	1.66498
0.000839	1.02286	1.65253
0.00084	1.0369	1.64846
0.000841	1.03407	1.6564
0.000842	1.01822	1.67312
0.000843	0.992926	1.69722
0.000844	0.968087	1.72088
0.000845	0.952539	1.73847
0.000846	0.956203	1.74364
0.000847	0.977033	1.73756
0.000848	1.00574	1.72632
0.000849	1.03175	1.71617
0.00085	1.0455	1.71369
0.000851	1.04432	1.72094
0.000852	1.0274	1.73984
0.000853	1.0024	1.76614
0.000854	0.97631	1.79598
0.000855	0.959019	1.82072
0.000856	0.958527	1.83389
0.000857	0.974617	1.83553
0.000858	0.997863	1.83363
0.000859	1.01912	1.83501
0.00086	1.03037	1.8442
0.000861	1.02725	1.86493
0.000862	1.00789	1.89863
0.000863	0.980961	1.93637
0.000864	0.955831	1.97145
0.000865	0.944706	1.99554
0.000866	0.952567	2.00446
0.000867	0.975473	2.00077
0.000868	1.00442	1.98929
0.000869	1.02611	1.97967
0.00087	1.03246	1.97746
0.000871	1.02152	1.98548
0.000872	0.996243	2.00209
0.000873	0.967783	2.0214
0.000874	0.948382	2.03594
0.000875	0.947442	2.03746
0.000876	0.966821	2.02534
0.000877	0.995799	2.00794
0.000878	1.02319	1.99498
0.000879	1.03434	1.99802
0.00088	1.02729	2.01782
0.000881	1.00172	2.05269
0.000882	0.969952	2.09213
0.000883	0.946868	2.12622
0.000884	0.941264	2.14732
0.000885	0.957378	2.15128
0.000886	0.982774	2.14589
0.000887	1.00475	2.13724
0.000888	1.01582	2.12922
0.000889	1.01075	2.12273
0.00089	0.993178	2.1161
0.000891	0.969195	2.10647
0.000892	0.950669	2.08938
0.000893	0.948325	2.06002
0.000894	0.965037	2.01764
0.000895	0.989277	1.9718
0.000896	1.01245	1.92847
0.000897	1.02493	1.89268
0.000898	1.02264	1.86925
0.000899	1.0086	1.85674
0.0009	0.988662	1.853
0.000901	0.971281	1.85182
0.000902	0.964385	1.84807
0.000903	0.97106	1.83729
0.000904	0.98651	1.82319
0.000905	1.00641	1.80937
0.000906	1.02435	1.79872
0.000907	1.03304	1.79491
0.000908	1.02783	1.79952
0.000909	1.00979	1.80952
0.00091	0.986697	1.81859
0.000911	0.967814	1.82196
0.000912	0.958927	1.81506
0.000913	0.965686	1.79412
0.000914	0.983788	1.76431
0.000915	1.00633	1.7305
0.000916	1.02739	1.69823
0.000917	1.04027	1.67174
0.000918	1.04106	1.65455
0.000919	1.0291	1.64849
0.00092	1.00773	1.65191
0.000921	0.983477	1.66067
0.000922	0.964168	1.66767
0.000923	0.958107	1.66516
0.000924	0.96955	1.65104
0.000925	0.99415	1.62802
0.000926	1.02277	1.6022
0.000927	1.04455	1.58178
0.000928	1.05426	1.56846
0.000929	1.04941	1.56256
0.00093	1.03323	1.56231
0.000931	1.01046	1.56609
0.000932	0.987793	1.56901
0.000933	0.971489	1.56729
0.000934	0.97053	1.55484
0.000935	0.984894	1.53287
0.000936	1.00561	1.50836
0.000937	1.02972	1.48401
0.000938	1.05039	1.46486
0.000939	1.06261	1.45547
0.00094	1.06086	1.4613
0.000941	1.04526	1.48171
0.000942	1.02152	1.51124
0.000943	0.996155	1.54392
0.000944	0.974989	1.57335
0.000945	0.964835	1.59331
0.000946	0.971704	1.59903
0.000947	0.991882	1.59155
0.000948	1.01693	1.57778
0.000949	1.03885	1.56345
0.00095	1.05034	1.554
0.000951	1.04773	1.55376
0.000952	1.03266	1.56367
0.000953	1.00879	1.58249
0.000954	0.981054	1.60851
0.000955	0.957063	1.63612
0.000956	0.950731	1.65404
0.000957	0.96479	1.65953
0.000958	0.991332	1.65971
0.000959	1.01506	1.66713
0.00096	1.02807	1.68707
0.000961	1.02525	1.72263
0.000962	1.00845	1.76871
0.000963	0.983936	1.8202
0.000964	0.961566	1.86775
0.000965	0.949867	1.90459
0.000966	0.955803	1.92629
0.000967	0.978264	1.93064
0.000968	1.0039	1.92604
0.000969	1.0212	1.91845
0.00097	1.02544	1.91006
0.000971	1.01356	1.90372
0.000972	0.99388	1.89777
0.000973	0.976778	1.88809
0.000974	0.969601	1.87245
0.000975	0.976226	1.85023
0.000976	0.99568	1.82154
0.000977	1.01692	1.79509
0.000978	1.03286	1.77699
0.000979	1.03716	1.7728
0.00098	1.02738	1.78431
0.000981	1.00652	1.80839
0.000982	0.980863	1.84053
0.000983	0.959111	1.87193
0.000984	0.95328	1.89259
0.000985	0.965581	1.89909
0.000986	0.987864	1.89695
0.000987	1.01098	1.89027
0.000988	1.02667	1.88163
0.000989	1.02812	1.87548
0.00099	1.01375	1.87127
0.000991	0.991558	1.86503
0.000992	0.971843	1.85385
0.000993	0.963808	1.83322
0.000994	0.970598	1.80164
0.000995	0.989448	1.76334
0.000996	1.01408	1.72389
0.000997	1.03408	1.69145
0.000998	1.04256	1.67276
0.000999	1.03781	1.66904
0.001	1.02325	1.6779
0.001001	1.0041	1.6943
0.001002	0.9856	1.71476
0.001003	0.973634	1.73523
0.001004	0.975109	1.74881
0.001005	0.988387	1.75535
0.001006	1.00631	1.75805
0.001007	1.02073	1.75841
0.001008	1.02626	1.75961
0.001009	1.02009	1.76288
0.00101	1.00261	1.768
0.001011	0.98035	1.77203
0.001012	0.961724	1.77131
0.001013	0.954228	1.76172
0.001014	0.961684	1.74006
0.001015	0.982806	1.70983
0.001016	1.00882	1.67938
0.001017	1.03186	1.65538
0.001018	1.04296	1.64548
0.001019	1.03898	1.65113
0.00102	1.0226	1.66999
0.001021	1.00005	1.69744
0.001022	0.979129	1.72572
0.001023	0.96902	1.74751
0.001024	0.974963	1.75919
0.001025	0.993121	1.76244
0.001026	1.01445	1.76096
0.001027	1.03274	1.75803
0.001028	1.03811	1.75799
0.001029	1.02622	1.7637
0.00103	1.00237	1.77252
0.001031	0.973433	1.78111
0.001032	0.950871	1.78129
0.001033	0.946439	1.76535
0.001034	0.962516	1.73162
0.001035	0.990262	1.68979
0.001036	1.01898	1.64882
0.001037	1.04091	1.6149
0.001038	1.04826	1.59612
0.001039	1.0377	1.59707
0.00104	1.01591	1.61151
0.001041	0.990326	1.63244
0.001042	0.972141	1.65042
0.001043	0.97062	1.65636
0.001044	0.986123	1.64975
0.001045	1.01166	1.63665
0.001046	1.03851	1.62235
0.001047	1.05936	1.61096
0.001048	1.06646	1.60849
0.001049	1.05615	1.61609
0.00105	1.0317	1.63133
0.001051	0.998955	1.65052
0.001052	0.967968	1.6684
0.001053	0.948678	1.67891
0.001054	0.94956	1.67406
0.001055	0.969382	1.65556
0.001056	0.997225	1.63283
0.001057	1.02335	1.61442
0.001058	1.03985	1.60582
0.001059	1.04292	1.60907
0.00106	1.03146	1.62436
0.001061	1.01136	1.6473
0.001062	0.991195	1.67053
0.001063	0.977326	1.69013
0.001064	0.97606	1.70002
0.001065	0.990684	1.6972
0.001066	1.01259	1.68827
0.001067	1.03427	1.67804
0.001068	1.04586	1.67193
0.001069	1.04429	1.67213
0.00107	1.03167	1.67803
0.001071	1.00999	1.69024
0.001072	0.9848	1.70632
0.001073	0.965893	1.71918
0.001074	0.961669	1.72359
0.001075	0.970962	1.72199
0.001076	0.986504	1.71859
0.001077	1.00128	1.7169
0.001078	1.00925	1.72073
0.001079	1.00676	1.7316
0.00108	0.993894	1.74682
0.001081	0.977207	1.76183
0.001082	0.963666	1.77332
0.001083	0.959495	1.77684
0.001084	0.969029	1.76787
0.001085	0.986134	1.74887
0.001086	1.00571	1.7232
0.001087	1.02498	1.69243
0.001088	1.0371	1.65962
0.001089	1.03888	1.62836
0.00109	1.0323	1.5999
0.001091	1.02088	1.57729
0.001092	1.01001	1.56046
0.001093	1.00184	1.54859
0.001094	0.999238	1.53994
0.001095	1.00182	1.53383
0.001096	1.00426	1.53463
0.001097	1.00724	1.54174
0.001098	1.01028	1.55624
0.001099	1.01449	1.57679
0.0011	1.01849	1.60347
0.001101	1.01958	1.63453
0.001102	1.01562	1.66622
0.001103	1.00664	1.69542
0.001104	0.996181	1.71625
0.001105	0.985204	1.72674
0.001106	0.979642	1.72354
0.001107	0.984783	1.70532
0.001108	0.999274	1.67429
0.001109	1.0196	1.63553
0.00111	1.04142	1.59776
0.001111	1.05698	1.57091
0.001112	1.06017	1.5611
0.001113	1.04936	1.57172
0.001114	1.02525	1.60126
0.001115	0.994121	1.64258
0.001116	0.966972	1.68538
0.001117	0.953656	1.72176
0.001118	0.960993	1.74876
0.001119	0.987268	1.76987
0.00112	1.02064	1.79332
0.001121	1.04797	1.82511
0.001122	1.05666	1.86646
0.001123	1.04333	1.91624
0.001124	1.00966	1.96854
0.001125	0.966339	2.01738
0.001126	0.928814	2.05424
0.001127	0.919978	2.06556
0.001128	0.94667	2.04904
0.001129	0.988701	2.01665
0.00113	1.0281	1.97976
0.001131	1.05275	1.94502
0.001132	1.05768	1.91882
0.001133	1.04063	1.90634
0.001134	1.00676	1.90883
0.001135	0.967769	1.92145
0.001136	0.941762	1.93253
0.001137	0.942689	1.92965
0.001138	0.969392	1.91421
0.001139	1.00858	1.89557
0.00114	1.04331	1.88786
0.001141	1.06085	1.89952
0.001142	1.05531	1.93169
0.001143	1.02875	1.98078
0.001144	0.987819	2.03915
0.001145	0.945999	2.09581
0.001146	0.924549	2.13864
0.001147	0.936804	2.15963
0.001148	0.971936	2.16302
0.001149	1.00889	2.15903
0.00115	1.03347	2.15048
0.001151	1.03498	2.14155
0.001152	1.01261	2.13289
0.001153	0.973919	2.12326
0.001154	0.936524	2.10838
0.001155	0.923719	2.07817
0.001156	0.947008	2.02722
0.001157	0.992709	1.96401
0.001158	1.03843	1.90236
0.001159	1.06767	1.85529
0.00116	1.07105	1.82971
0.001161	1.05088	1.82472
0.001162	1.01375	1.83688
0.001163	0.975069	1.85406
0.001164	0.951869	1.8629
0.001165	0.955272	1.8536
0.001166	0.981843	1.82887
0.001167	1.01788	1.79956
0.001168	1.04947	1.77451
0.001169	1.0659	1.75963
0.00117	1.06055	1.75888
0.001171	1.03184	1.77158
0.001172	0.987894	1.79231
0.001173	0.943329	1.81134
0.001174	0.917539	1.81621
0.001175	0.932108	1.79065
0.001176	0.975628	1.74262
0.001177	1.02336	1.69119
0.001178	1.05965	1.64686
0.001179	1.07543	1.61538
0.00118	1.06744	1.59978
0.001181	1.0406	1.5986
0.001182	1.00522	1.60464
0.001183	0.975321	1.60757
0.001184	0.962063	1.59896
0.001185	0.972686	1.57328
0.001186	1.00175	1.53615
0.001187	1.03861	1.49611
0.001188	1.07336	1.46147
0.001189	1.0967	1.43871
0.00119	1.10309	1.42933
0.001191	1.09249	1.43296
0.001192	1.06513	1.44947
0.001193	1.02614	1.47602
0.001194	0.984965	1.50722
0.001195	0.95109	1.53594
0.001196	0.938862	1.55094
0.001197	0.955122	1.54933
0.001198	0.989842	1.53864
0.001199	1.02921	1.52952
0.0012	1.05958	1.52931
0.001201	1.06905	1.54254
0.001202	1.05674	1.56846
0.001203	1.02589	1.6022
0.001204	0.987841	1.63587
0.001205	0.954021	1.66562
0.001206	0.940582	1.68128
0.001207	0.955043	1.67839
0.001208	0.989037	1.66133
0.001209	1.02791	1.64084
0.00121	1.05905	1.62678
0.001211	1.07513	1.62424
0.001212	1.07207	1.63698
0.001213	1.05062	1.66572
0.001214	1.01592	1.70656
0.001215	0.977677	1.75337
0.001216	0.94875	1.79666
0.001217	0.941912	1.82753
0.001218	0.963765	1.84284
0.001219	1.00081	1.85274
0.00122	1.03361	1.86871
0.001221	1.04913	1.89572
0.001222	1.04131	1.93267
0.001223	1.01163	1.97829
0.001224	0.96868	2.02748
0.001225	0.932201	2.06732
0.001226	0.923288	2.08425
0.001227	0.949036	2.07337
0.001228	0.994905	2.04357
0.001229	1.03749	2.0083
0.00123	1.06103	1.97635
0.001231	1.05845	1.95527
0.001232	1.03177	1.94782
0.001233	0.995043	1.95115
0.001234	0.962524	1.95773
0.001235	0.94716	1.9588
0.001236	0.957853	1.94595
0.001237	0.98604	1.92378
0.001238	1.01776	1.9026
0.001239	1.0414	1.89119
0.00124	1.04898	1.89581
0.001241	1.03869	1.91758
0.001242	1.0119	1.95454
0.001243	0.976813	1.99949
0.001244	0.945502	2.04167
0.001245	0.934213	2.06544
0.001246	0.951144	2.06435
0.001247	0.986101	2.04449
0.001248	1.019	2.0167
0.001249	1.03586	1.99058
0.00125	1.02973	1.97024
0.001251	1.00497	1.9564
0.001252	0.973573	1.94449
0.001253	0.950755	1.92683
0.001254	0.947341	1.89797
0.001255	0.966216	1.85628
0.001256	0.997201	1.81023
0.001257	1.02691	1.77194
0.001258	1.04504	1.74958
0.001259	1.04607	1.74609
0.00126	1.03049	1.75992
0.001261	1.00499	1.78604
0.001262	0.977956	1.81838
0.001263	0.958407	1.84868
0.001264	0.954667	1.86891
0.001265	0.968194	1.876
0.001266	0.991209	1.87435
0.001267	1.01299	1.86828
0.001268	1.02492	1.86158
0.001269	1.01954	1.85678
0.00127	0.99839	1.85429
0.001271	0.97035	1.85055
0.001272	0.950286	1.83897
0.001273	0.948901	1.81313
0.001274	0.970355	1.77287
0.001275	1.00313	1.72781
0.001276	1.03482	1.68703
0.001277	1.05649	1.65774
0.001278	1.06307	1.64538
0.001279	1.05437	1.6493
0.00128	1.03441	1.6663
0.001281	1.01078	1.68955
0.001282	0.992528	1.71196
0.001283	0.984637	1.72935
0.001284	0.988111	1.74073
0.001285	0.999908	1.74685
0.001286	1.01363	1.75231
0.001287	1.02394	1.75812
0.001288	1.02555	1.76629
0.001289	1.01541	1.7775
0.00129	0.996145	1.7912
0.001291	0.973329	1.80312
0.001292	0.954513	1.80878
0.001293	0.952702	1.801
0.001294	0.968572	1.77976
0.001295	0.992723	1.75074
0.001296	1.01828	1.71916
0.001297	1.03514	1.69504
0.001298	1.03745	1.68293
0.001299	1.02545	1.68412
0.0013	1.00487	1.696
0.001301	0.985384	1.71054
0.001302	0.975611	1.71931
0.001303	0.979261	1.71897
0.001304	0.996368	1.70999
0.001305	1.02161	1.69493
0.001306	1.04756	1.67931
0.001307	1.06632	1.66916
0.001308	1.07364	1.66659
0.001309	1.06876	1.67321
0.00131	1.05141	1.6877
0.001311	1.02352	1.70891
0.001312	0.992042	1.73209
0.001313	0.965153	1.75168
0.001314	0.9535	1.75871
0.001315	0.962624	1.74782
0.001316	0.986224	1.72501
0.001317	1.01222	1.69996
0.001318	1.02967	1.68014
0.001319	1.03127	1.669
0.00132	1.01668	1.66785
0.001321	0.991944	1.67303
0.001322	0.969278	1.67608
0.001323	0.958939	1.66965
0.001324	0.965675	1.6502
0.001325	0.986028	1.6202
0.001326	1.01476	1.58372
0.001327	1.04035	1.5498
0.001328	1.05652	1.52386
0.001329	1.06075	1.50866
0.00133	1.05387	1.50329
0.001331	1.03802	1.50614
0.001332	1.01715	1.51548
0.001333	0.9942	1.52843
0.001334	0.979138	1.53657
0.001335	0.976761	1.53703
0.001336	0.989394	1.52813
0.001337	1.00999	1.51477
0.001338	1.031	1.50076
0.001339	1.0467	1.48879
0.00134	1.05008	1.48331
0.001341	1.04043	1.48225
0.001342	1.02007	1.48665
0.001343	0.994738	1.49223
0.001344	0.975557	1.49228
0.001345	0.971809	1.48151
0.001346	0.984399	1.46032
0.001347	1.00756	1.43286
0.001348	1.03233	1.40714
0.001349	1.05344	1.38784
0.00135	1.06858	1.3777
0.001351	1.07487	1.37949
0.001352	1.07376	1.39113
0.001353	1.06506	1.4142
0.001354	1.05245	1.44556
0.001355	1.03765	1.48293
0.001356	1.02241	1.52409
0.001357	1.00824	1.56787
0.001358	0.997887	1.60876
0.001359	0.992606	1.64546
0.00136	0.991327	1.67833
0.001361	0.993105	1.70712
0.001362	0.995814	1.73099
0.001363	0.998031	1.7506
0.001364	0.99744	1.76775
0.001365	0.995618	1.781
0.001366	0.991861	1.791
0.001367	0.98625	1.79744
0.001368	0.98394	1.80052
0.001369	0.983601	1.80358
0.00137	0.986525	1.80482
0.001371	0.993726	1.80407
0.001372	1.00434	1.80384
0.001373	1.01303	1.8087
0.001374	1.01751	1.81972
0.001375	1.01597	1.83721
0.001376	1.01023	1.86117
0.001377	1.00247	1.88918
0.001378	0.99574	1.91795
0.001379	0.993596	1.94483
0.00138	0.995867	1.96904
0.001381	0.999537	1.992
0.001382	1.00102	2.01508
0.001383	0.997982	2.03895
0.001384	0.988647	2.06358
0.001385	0.976072	2.08602
0.001386	0.963233	2.10537
0.001387	0.956594	2.11708
0.001388	0.961549	2.11739
0.001389	0.975923	2.10825
0.00139	0.994318	2.09272
0.001391	1.00855	2.07677
0.001392	1.01334	2.06458
0.001393	1.00683	2.05731
0.001394	0.992785	2.05499
0.001395	0.977052	2.05445
0.001396	0.965863	2.05201
0.001397	0.964626	2.04353
0.001398	0.973932	2.03068
0.001399	0.989574	2.01621
0.0014	1.00444	2.00506
0.001401	1.01081	2.00346
0.001402	1.00523	2.01364
0.001403	0.990193	2.03162
0.001404	0.969623	2.05469
0.001405	0.95471	2.074
0.001406	0.952338	2.08497
0.001407	0.964305	2.08465
0.001408	0.985843	2.07568
0.001409	1.00629	2.06423
0.00141	1.01818	2.05349
0.001411	1.01663	2.04384
0.001412	1.00087	2.03592
0.001413	0.977069	2.02817
0.001414	0.959466	2.01223
0.001415	0.958036	1.9831
0.001416	0.97364	1.93958
0.001417	0.998055	1.89026
0.001418	1.02357	1.84205
0.001419	1.04013	1.80265
0.00142	1.04151	1.77707
0.001421	1.02749	1.76655
0.001422	1.00185	1.76771
0.001423	0.972941	1.77497
0.001424	0.950934	1.77967
0.001425	0.947615	1.77297
0.001426	0.963991	1.75636
0.001427	0.992087	1.7357
0.001428	1.02066	1.71758
0.001429	1.03896	1.70683
0.00143	1.03945	1.70665
0.001431	1.02471	1.71152
0.001432	1.00064	1.71884
0.001433	0.976887	1.72265
0.001434	0.964636	1.71663
0.001435	0.969957	1.69555
0.001436	0.989428	1.66275
0.001437	1.01741	1.62236
0.001438	1.04571	1.5809
0.001439	1.06882	1.54426
0.00144	1.0849	1.51495
0.001441	1.09245	1.49341
0.001442	1.0889	1.48296
0.001443	1.07259	1.48643
0.001444	1.04519	1.50355
0.001445	1.01113	1.53001
0.001446	0.977451	1.56187
0.001447	0.956719	1.58786
0.001448	0.957807	1.59968
0.001449	0.97979	1.59756
0.00145	1.01113	1.58974
0.001451	1.03692	1.58511
0.001452	1.04711	1.58805
0.001453	1.03967	1.59833
0.001454	1.01632	1.61471
0.001455	0.987058	1.63336
0.001456	0.963426	1.64651
0.001457	0.957027	1.64711
0.001458	0.971304	1.63338
0.001459	1	1.61043
0.00146	1.03166	1.58892
0.001461	1.0552	1.57657
0.001462	1.06426	1.57665
0.001463	1.05835	1.59102
0.001464	1.03697	1.61958
0.001465	1.00568	1.65941
0.001466	0.973805	1.7036
0.001467	0.951915	1.74196
0.001468	0.950775	1.76476
0.001469	0.973463	1.76903
0.00147	1.00679	1.76216
0.001471	1.03441	1.75374
0.001472	1.04624	1.74843
0.001473	1.03728	1.75051
0.001474	1.00965	1.75995
0.001475	0.975729	1.76963
0.001476	0.950461	1.77165
0.001477	0.947018	1.75818
0.001478	0.966913	1.72869
0.001479	0.999217	1.69206
0.00148	1.02931	1.65936
0.001481	1.04639	1.63898
0.001482	1.04447	1.63525
0.001483	1.02391	1.64897
0.001484	0.991712	1.67464
0.001485	0.960935	1.70312
0.001486	0.948003	1.72168
0.001487	0.960355	1.72364
0.001488	0.990835	1.71324
0.001489	1.02353	1.70014
0.00149	1.04772	1.68703
0.001491	1.05384	1.67754
0.001492	1.04164	1.6716
0.001493	1.01806	1.66615
0.001494	0.991993	1.65948
0.001495	0.973952	1.64739
0.001496	0.973827	1.62467
0.001497	0.9927	1.59133
0.001498	1.02177	1.554
0.001499	1.04917	1.52288
0.0015	1.06648	1.50498
0.001501	1.07006	1.50365
0.001502	1.05626	1.52176
0.001503	1.02932	1.55727
0.001504	0.998328	1.60283
0.001505	0.97168	1.65069
0.001506	0.958638	1.69254
0.001507	0.965412	1.72089
0.001508	0.986461	1.73635
0.001509	1.00964	1.74338
0.00151	1.02442	1.74763
0.001511	1.02558	1.74889
0.001512	1.0133	1.74954
0.001513	0.993605	1.74883
0.001514	0.974609	1.74538
0.001515	0.967373	1.73417
0.001516	0.977335	1.71378
0.001517	1.00063	1.68901
0.001518	1.02893	1.66531
0.001519	1.05215	1.65095
0.00152	1.06384	1.65012
0.001521	1.06083	1.66413
0.001522	1.04236	1.6941
0.001523	1.01243	1.73859
0.001524	0.980365	1.78971
0.001525	0.959846	1.83698
0.001526	0.957973	1.87332
0.001527	0.975671	1.89819
0.001528	0.99801	1.91779
0.001529	1.01516	1.9353
0.00153	1.01874	1.95191
0.001531	1.00457	1.96714
0.001532	0.97994	1.97681
0.001533	0.954321	1.97932
0.001534	0.943961	1.968
0.001535	0.956812	1.9392
0.001536	0.985074	1.89885
0.001537	1.01725	1.85651
0.001538	1.04124	1.82192
0.001539	1.05035	1.80225
0.00154	1.04317	1.7998
0.001541	1.02087	1.81467
0.001542	0.991813	1.84045
0.001543	0.967401	1.86736
0.001544	0.958645	1.886
0.001545	0.970023	1.89376
0.001546	0.997701	1.89421
0.001547	1.03145	1.8947
0.001548	1.05486	1.90528
0.001549	1.05894	1.92806
0.00155	1.03955	1.96209
0.001551	1.00072	2.00261
0.001552	0.955969	2.04216
0.001553	0.923785	2.06923
0.001554	0.924795	2.06845
0.001555	0.958979	2.04155
0.001556	1.00252	2.00709
0.001557	1.03842	1.97481
0.001558	1.05263	1.95672
0.001559	1.04146	1.95507
0.00156	1.00897	1.96829
0.001561	0.968946	1.98826
0.001562	0.937161	2.00433
0.001563	0.930453	2.0031
0.001564	0.95608	1.97914
0.001565	0.997837	1.9447
0.001566	1.03821	1.91246
0.001567	1.06223	1.8935
0.001568	1.06579	1.88789
0.001569	1.04726	1.89677
0.00157	1.01065	1.91722
0.001571	0.970838	1.93822
0.001572	0.943042	1.94948
0.001573	0.939828	1.9421
0.001574	0.962044	1.91504
0.001575	0.997803	1.87634
0.001576	1.03153	1.8348
0.001577	1.05126	1.79803
0.001578	1.05055	1.77345
0.001579	1.02975	1.76213
0.00158	0.997852	1.75873
0.001581	0.968295	1.75539
0.001582	0.951727	1.7445
0.001583	0.956516	1.71969
0.001584	0.982859	1.67983
0.001585	1.02064	1.6315
0.001586	1.0562	1.58628
0.001587	1.07838	1.55235
0.001588	1.08514	1.53098
0.001589	1.07773	1.52091
0.00159	1.05982	1.51952
0.001591	1.03619	1.52403
0.001592	1.01205	1.53027
0.001593	0.994048	1.53507
0.001594	0.987305	1.53369
0.001595	0.992968	1.52491
0.001596	1.00709	1.51178
0.001597	1.02584	1.49669
0.001598	1.04102	1.48432
0.001599	1.04761	1.47686
0.0016	1.04353	1.47462
0.001601	1.02935	1.47664
0.001602	1.00898	1.48148
0.001603	0.988653	1.48583
0.001604	0.976164	1.4847
0.001605	0.977523	1.4749
0.001606	0.991692	1.45588
0.001607	1.01437	1.4324
0.001608	1.03842	1.40973
0.001609	1.05815	1.39379
0.00161	1.07148	1.38616
0.001611	1.07851	1.38708
0.001612	1.07811	1.39752
0.001613	1.07267	1.41593
0.001614	1.06519	1.44084
0.001615	1.05781	1.47066
0.001616	1.0488	1.50595
0.001617	1.03867	1.54471
0.001618	1.0254	1.58678
0.001619	1.01024	1.62912
0.00162	0.9955	1.66792
0.001621	0.984655	1.70043
0.001622	0.97825	1.72647
0.001623	0.980344	1.74291
0.001624	0.988476	1.74963
0.001625	0.995935	1.75245
0.001626	1.00066	1.75431
0.001627	1.00021	1.75667
0.001628	0.997128	1.75937
0.001629	0.992937	1.76223
0.00163	0.989229	1.76462
0.001631	0.986531	1.76827
0.001632	0.987026	1.77229
0.001633	0.99224	1.77672
0.001634	0.998535	1.78427
0.001635	1.00365	1.79633
0.001636	1.00658	1.8149
0.001637	1.00513	1.84129
0.001638	1.00016	1.87541
0.001639	0.993774	1.91591
0.00164	0.987862	1.96124
0.001641	0.985789	2.00698
0.001642	0.988482	2.05154
0.001643	0.992853	2.09516
0.001644	0.995687	2.13699
0.001645	0.994243	2.17547
0.001646	0.98466	2.21018
0.001647	0.972623	2.23698
0.001648	0.961716	2.25463
0.001649	0.957545	2.26064
0.00165	0.962674	2.25425
0.001651	0.97793	2.2365
0.001652	0.994669	2.2124
0.001653	1.00562	2.18939
0.001654	1.00714	2.17156
0.001655	1.00038	2.16075
0.001656	0.988169	2.15682
0.001657	0.975302	2.15838
0.001658	0.966824	2.16209
0.001659	0.96895	2.16272
0.00166	0.977454	2.16369
0.001661	0.988614	2.16768
0.001662	0.998915	2.17729
0.001663	1.0042	2.19595
0.001664	1.00231	2.22421
0.001665	0.993953	2.26008
0.001666	0.9826	2.29919
0.001667	0.972924	2.33528
0.001668	0.967303	2.36397
0.001669	0.967469	2.37998
0.00167	0.971815	2.38412
0.001671	0.977487	2.37518
0.001672	0.980312	2.35463
0.001673	0.978956	2.32215
0.001674	0.975854	2.27882
0.001675	0.974704	2.22636
0.001676	0.97709	2.16603
0.001677	0.986736	2.09848
0.001678	1.00176	2.02833
0.001679	1.01622	1.96472
0.00168	1.02323	1.91397
0.001681	1.01975	1.87908
0.001682	1.00496	1.86094
0.001683	0.985843	1.85372
0.001684	0.971128	1.84905
0.001685	0.96941	1.83877
0.001686	0.982865	1.82153
0.001687	1.00379	1.8049
0.001688	1.02536	1.79337
0.001689	1.04163	1.78793
0.00169	1.04447	1.78925
0.001691	1.03161	1.79675
0.001692	1.00554	1.80718
0.001693	0.973528	1.81452
0.001694	0.94964	1.80928
0.001695	0.945678	1.78391
0.001696	0.965777	1.73809
0.001697	0.998843	1.68191
0.001698	1.03379	1.62532
0.001699	1.0617	1.57656
0.0017	1.07442	1.54444
0.001701	1.06831	1.53187
0.001702	1.04429	1.53897
0.001703	1.00763	1.56243
0.001704	0.970381	1.59155
0.001705	0.946603	1.61516
0.001706	0.951641	1.62067
0.001707	0.985122	1.60799
0.001708	1.02938	1.59135
0.001709	1.07122	1.57701
0.00171	1.09763	1.57019
0.001711	1.10242	1.57276
0.001712	1.08675	1.58207
0.001713	1.05176	1.59679
0.001714	1.00547	1.61445
0.001715	0.963504	1.62696
0.001716	0.942448	1.62446
0.001717	0.956028	1.5976
0.001718	0.994791	1.55386
0.001719	1.04206	1.50722
0.00172	1.08275	1.47095
0.001721	1.10387	1.45489
0.001722	1.10126	1.46358
0.001723	1.07918	1.49269
0.001724	1.04	1.53963
0.001725	0.9923	1.59742
0.001726	0.950092	1.65412
0.001727	0.933752	1.69154
0.001728	0.952238	1.70266
0.001729	0.99264	1.69544
0.00173	1.0357	1.67808
0.001731	1.06366	1.65901
0.001732	1.06771	1.64005
0.001733	1.04883	1.62105
0.001734	1.01602	1.60313
0.001735	0.98367	1.5844
0.001736	0.964223	1.56083
0.001737	0.968009	1.52757
0.001738	0.993161	1.48654
0.001739	1.02519	1.4484
0.00174	1.05419	1.41866
0.001741	1.06984	1.40464
0.001742	1.06654	1.41062
0.001743	1.04597	1.43774
0.001744	1.018	1.48045
0.001745	0.991099	1.53314
0.001746	0.976037	1.58715
0.001747	0.977415	1.63667
0.001748	0.993548	1.67918
0.001749	1.01237	1.71616
0.00175	1.02431	1.7485
0.001751	1.02308	1.77586
0.001752	1.00929	1.79646
0.001753	0.989217	1.80788
0.001754	0.968333	1.80853
0.001755	0.960043	1.79317
0.001756	0.970518	1.76095
0.001757	0.995178	1.71677
0.001758	1.02701	1.66869
0.001759	1.05331	1.62984
0.00176	1.06651	1.60822
0.001761	1.06302	1.60767
0.001762	1.04272	1.62697
0.001763	1.00978	1.66216
0.001764	0.973077	1.70506
0.001765	0.950645	1.74097
0.001766	0.954417	1.76114
0.001767	0.982744	1.76879
0.001768	1.0204	1.77574
0.001769	1.05018	1.78972
0.00177	1.06038	1.81435
0.001771	1.04435	1.84752
0.001772	1.0048	1.88393
0.001773	0.954586	1.91621
0.001774	0.916463	1.93405
0.001775	0.915987	1.92344
0.001776	0.95694	1.88169
0.001777	1.01049	1.82616
0.001778	1.05575	1.77016
0.001779	1.0799	1.72146
0.00178	1.078	1.6856
0.001781	1.05434	1.66548
0.001782	1.01878	1.65981
0.001783	0.983339	1.66331
0.001784	0.962273	1.66442
0.001785	0.965127	1.65342
0.001786	0.988476	1.63116
0.001787	1.02273	1.60456
0.001788	1.05576	1.58446
0.001789	1.07714	1.58015
0.00179	1.08238	1.59382
0.001791	1.06892	1.62511
0.001792	1.03572	1.67261
0.001793	0.9882	1.73175
0.001794	0.941067	1.78983
0.001795	0.920024	1.82521
0.001796	0.940023	1.82825
0.001797	0.983302	1.81198
0.001798	1.02679	1.79373
0.001799	1.05387	1.78433
0.0018	1.05753	1.78965
0.001801	1.03809	1.81078
0.001802	1.00014	1.84736
0.001803	0.959976	1.88934
0.001804	0.935089	1.92347
0.001805	0.940318	1.93659
0.001806	0.971906	1.93225
0.001807	1.01475	1.92348
0.001808	1.05133	1.92423
0.001809	1.06786	1.94363
0.00181	1.05835	1.98206
0.001811	1.02524	2.03662
0.001812	0.978477	2.09861
0.001813	0.936795	2.15487
0.001814	0.922147	2.1899
0.001815	0.943604	2.19661
0.001816	0.984017	2.18851
0.001817	1.02535	2.17574
0.001818	1.05029	2.16766
0.001819	1.05083	2.1696
0.00182	1.02596	2.18315
0.001821	0.984123	2.20525
0.001822	0.941121	2.22723
0.001823	0.919593	2.23569
0.001824	0.93292	2.22255
0.001825	0.972119	2.19361
0.001826	1.01737	2.16084
0.001827	1.04998	2.13747
0.001828	1.06057	2.12669
0.001829	1.04531	2.12971
0.00183	1.00788	2.14547
0.001831	0.961337	2.16581
0.001832	0.923245	2.17836
0.001833	0.916409	2.1686
0.001834	0.945203	2.13388
0.001835	0.992441	2.0858
0.001836	1.0353	2.04031
0.001837	1.0571	2.00799
0.001838	1.05159	1.99192
0.001839	1.01987	1.99054
0.00184	0.971335	1.99963
0.001841	0.926497	2.00787
0.001842	0.914184	1.9928
0.001843	0.944879	1.94555
0.001844	0.995218	1.88487
0.001845	1.0396	1.82922
0.001846	1.06147	1.79218
0.001847	1.05773	1.77511
0.001848	1.03146	1.77537
0.001849	0.992647	1.78539
0.00185	0.956375	1.79377
0.001851	0.937584	1.78938
0.001852	0.949926	1.76052
0.001853	0.986044	1.71314
0.001854	1.03092	1.65879
0.001855	1.07022	1.60966
0.001856	1.09576	1.57048
0.001857	1.10278	1.54423
0.001858	1.09094	1.53364
0.001859	1.0641	1.53589
0.00186	1.02519	1.55042
0.001861	0.983337	1.57046
0.001862	0.952012	1.5862
0.001863	0.946354	1.58538
0.001864	0.970062	1.56451
0.001865	1.00759	1.53646
0.001866	1.04403	1.51287
0.001867	1.06675	1.50176
0.001868	1.06742	1.50631
0.001869	1.04646	1.52465
0.00187	1.01214	1.55154
0.001871	0.973812	1.58086
0.001872	0.945604	1.60268
0.001873	0.945407	1.60372
0.001874	0.974185	1.58304
0.001875	1.01534	1.55171
0.001876	1.05352	1.52037
0.001877	1.07865	1.49539
0.001878	1.08753	1.47888
0.001879	1.07891	1.47304
0.00188	1.05691	1.4765
0.001881	1.02813	1.48786
0.001882	1.00094	1.50094
0.001883	0.983697	1.51025
0.001884	0.982787	1.5116
0.001885	0.996493	1.50638
0.001886	1.017	1.49994
0.001887	1.03644	1.4989
0.001888	1.0485	1.50707
0.001889	1.04812	1.5264
0.00189	1.03271	1.55639
0.001891	1.00517	1.59346
0.001892	0.974663	1.63205
0.001893	0.951166	1.66509
0.001894	0.945196	1.68604
0.001895	0.959104	1.69267
0.001896	0.986287	1.68802
0.001897	1.01363	1.68068
0.001898	1.03274	1.67751
0.001899	1.03813	1.68238
0.0019	1.0279	1.69831
0.001901	1.00564	1.72378
0.001902	0.980265	1.75351
0.001903	0.961946	1.78154
0.001904	0.960922	1.79962
0.001905	0.975771	1.8086
0.001906	1.00001	1.81361
0.001907	1.02361	1.82428
0.001908	1.03813	1.84483
0.001909	1.03381	1.88339
0.00191	1.01244	1.93453
0.001911	0.981739	1.99049
0.001912	0.95476	2.04063
0.001913	0.944381	2.07358
0.001914	0.956074	2.08603
0.001915	0.983655	2.08273
0.001916	1.01347	2.07029
0.001917	1.03127	2.05725
0.001918	1.02742	2.05081
0.001919	1.00608	2.04981
0.00192	0.975868	2.05027
0.001921	0.950956	2.04446
0.001922	0.94538	2.02432
0.001923	0.963309	1.98895
0.001924	0.995314	1.94646
0.001925	1.02806	1.90666
0.001926	1.0477	1.88257
0.001927	1.04757	1.87958
0.001928	1.02892	1.8959
0.001929	0.995433	1.92767
0.00193	0.959951	1.96501
0.001931	0.939468	1.99591
0.001932	0.945669	2.00919
0.001933	0.974801	2.00678
0.001934	1.01212	1.99814
0.001935	1.03874	1.99338
0.001936	1.04519	1.99539
0.001937	1.02744	2.00272
0.001938	0.992823	2.00916
0.001939	0.953635	2.0129
0.00194	0.929902	2.00231
0.001941	0.93689	1.97006
0.001942	0.96973	1.918
0.001943	1.01252	1.85817
0.001944	1.04752	1.80298
0.001945	1.06222	1.76324
0.001946	1.05288	1.74321
0.001947	1.02371	1.74196
0.001948	0.98522	1.75398
0.001949	0.951665	1.76892
0.00195	0.936168	1.77629
0.001951	0.951092	1.76532
0.001952	0.987962	1.74388
0.001953	1.03024	1.7254
0.001954	1.06149	1.71822
0.001955	1.07154	1.72694
0.001956	1.05694	1.75087
0.001957	1.02305	1.78517
0.001958	0.979069	1.82418
0.001959	0.941563	1.85574
0.00196	0.927361	1.8697
0.001961	0.946828	1.85866
0.001962	0.988713	1.83228
0.001963	1.03385	1.80315
0.001964	1.06803	1.77999
0.001965	1.07981	1.77167
0.001966	1.06717	1.77976
0.001967	1.0312	1.80556
0.001968	0.983157	1.84272
0.001969	0.940374	1.8795
0.00197	0.923874	1.90024
0.001971	0.945043	1.89459
0.001972	0.989506	1.87352
0.001973	1.03486	1.85313
0.001974	1.06318	1.84655
0.001975	1.06697	1.85821
0.001976	1.04586	1.88552
0.001977	1.00309	1.92668
0.001978	0.956117	1.96833
0.001979	0.925307	1.99621
0.00198	0.928121	1.9985
0.001981	0.961938	1.97713
0.001982	1.00777	1.94453
0.001983	1.04725	1.91336
0.001984	1.06443	1.89307
0.001985	1.05424	1.88802
0.001986	1.0196	1.89768
0.001987	0.973994	1.91577
0.001988	0.936097	1.92929
0.001989	0.926056	1.92354
0.00199	0.949208	1.89404
0.001991	0.991825	1.85138
0.001992	1.0367	1.80834
0.001993	1.06768	1.77815
0.001994	1.07668	1.76732
0.001995	1.06073	1.77856
0.001996	1.0236	1.80942
0.001997	0.97569	1.85132
0.001998	0.934938	1.89059
[truncated: 498,002+ more rows]
